# Supplementary material for: Single seeds exhibit transcriptional heterogeneity during secondary dormancy induction
Source: Plant Physiol. 2022 Jun 7;190(1):211–25. doi: 10.1093/plphys/kiac265 (PMC9438484; doi:10.1093/plphys/kiac265)
Supplement: kiac265_Supplementary_Data [file kiac265_supplementary_data.zip]

Archive with 3 entries (3 files):
- Supplemental_Dataset_S1.xlsx
- Supplemental_Dataset_S2.xlsx
- table s2.xlsx
