# Supplementary material for: Single seeds exhibit transcriptional heterogeneity during secondary dormancy induction
Source: Plant Physiol. 2022 Jun 7;190(1):211–25. doi: 10.1093/plphys/kiac265 (PMC9438484; doi:10.1093/plphys/kiac265)
Supplement: kiac265_Supplementary_Data [file kiac265_supplementary_data.zip › Supplemental_Dataset_S1.xlsx]

## Sheet: Genes in time course experiment
Genes passing all filtering steps. Mean expression for all seeds and for seeds from each time point separately is showed.
gene	expression all seeds	expression 1h	expression 1d	expression 3d	expression 5d	expression 7d	expression 7d+24h	expression pool & split
AT1G01020	1.53	0.35	1.44	0.67	0.87	2.93	3.72	1.61
AT1G01040	2.79	0.5	1.82	1.22	1.39	5.71	6.76	3.31
AT1G01050	2.23	0.98	4.3	0.98	1.24	3.38	4.53	1.38
AT1G01090	1.12	0.37	1.29	0.49	0.49	2.41	4.14	0.42
AT1G01100	20.13	3.72	55.59	5.55	5.02	31.12	45.23	8.83
AT1G01160	8.17	3.05	15.32	3.98	3.51	12.24	13.66	6.91
AT1G01170	13.3	8.91	30.4	5.7	5.23	15.74	17.65	11.33
AT1G01210	2.44	0.45	2.95	0.95	0.95	4.6	5.9	2.67
AT1G01240	5.92	6.48	8.78	3.25	2.46	7.43	7.76	5.74
AT1G01260	1.05	0.33	1.81	0.74	0.52	1.23	1.32	1.48
AT1G01290	1.53	0.32	1.56	0.85	0.92	2.67	3.15	1.77
AT1G01300	1.64	0.51	3.34	1.02	1	2.51	4.55	0.6
AT1G01350	1.43	1.22	2.06	0.7	0.68	2.17	2.89	1.03
AT1G01360	1.54	0.98	1.99	0.96	0.65	2.36	2.53	1.49
AT1G01470	23.76	35.29	36.68	12.02	9.83	26.92	31.28	19.25
AT1G01480	1.34	1.22	2.21	1.17	0.93	1.17	0.72	1.47
AT1G01500	3.17	1.36	3.73	1.99	1.76	5.43	7.09	2.56
AT1G01510	1.23	0.28	1.69	0.67	0.74	2.08	2.74	1.09
AT1G01520	3.28	0.99	5.98	1.54	1.66	4.47	3.44	3.85
AT1G01540	1.12	0.39	1.91	0.74	0.91	1.4	1.47	1.09
AT1G01550	4.55	2.6	6.6	2.36	1.71	7.64	10.19	3.42
AT1G01650	3.66	3.39	6.38	2.19	1.57	4.87	6.17	2.42
AT1G01710	1.57	1.18	2.26	0.8	0.89	2.29	2.66	1.32
AT1G01725	2.42	1.05	3.45	1.57	1.26	3.05	2.72	3.51
AT1G01730	3.92	2.97	4.43	1.73	1.57	6.67	7.91	3.54
AT1G01800	1.87	1.14	2.98	0.89	0.85	3.14	4.45	1
AT1G01820	8.57	3.55	10.58	4	4.17	13.96	15.01	9.94
AT1G01930	1.29	0.58	1.47	0.75	0.52	2.1	2.22	1.53
AT1G01960	3.17	1.3	4.42	1.84	1.53	5.2	7.39	2.74
AT1G01990	2.42	1.1	3.88	1.06	1	3.95	5.27	2.08
AT1G02080	6.78	2.53	7.74	4.18	4.06	10.57	11.12	7.9
AT1G02100	2.66	0.93	3.5	1.43	1.12	4.56	5.83	2.56
AT1G02130	2.01	0.82	2.78	0.99	0.89	3.71	5.53	1.28
AT1G02140	13.38	3.33	25.76	6.21	5.96	20.32	21.53	11.88
AT1G02145	2.11	0.6	2.29	1.02	1.24	3.52	4.2	2.65
AT1G02150	9.8	2.2	10.81	3.55	4.29	17.92	15.13	12.24
AT1G02160	3.43	1.54	5.58	1.31	1.44	5.67	6.78	2.91
AT1G02260	1.03	0.45	1.72	0.48	0.48	1.67	2.18	0.8
AT1G02280	5.69	1.13	9.15	2.04	1.86	11.04	13.6	3.82
AT1G02305	7.38	2.23	10.01	3.52	3.18	13.32	16.19	6.32
AT1G02330	1.64	0.86	2.35	0.58	0.72	3.03	4.38	0.99
AT1G02410	1.4	0.54	1.93	0.78	0.67	2.37	3.43	1.15
AT1G02560	2.99	1.65	5.2	1.06	1.05	5.2	8.24	1.7
AT1G02680	2.4	1.74	4.05	1.1	1.35	3.1	3.75	2.34
AT1G02700	31.26	28.93	43.32	16.6	14.58	41.42	42.1	33.14
AT1G02750	1.27	0.64	1.44	0.53	0.58	2.35	2.62	1.05
AT1G02780	35.64	5.96	89.57	10.1	8.76	61.6	96.6	12.51
AT1G02816	3.27	3.2	6.64	1.82	1.74	3.78	4.82	1.97
AT1G02840	10.45	2.49	11.13	4.38	4.76	19.38	21.87	12.02
AT1G02850	13.01	5.93	23.88	5.27	4.45	22.08	34.1	7.77
AT1G02870	3.32	1.64	5.09	0.77	0.89	6.79	11	1.43
AT1G02880	1.53	0.99	1.7	0.63	0.67	2.76	3.74	1.29
AT1G02890	3.99	4.3	6.06	1.52	1.62	5.48	4.95	3.6
AT1G02920	1.27	0.61	4.11	0.6	0.38	1.06	1.98	1.02
AT1G02930	1.44	0.52	4.59	0.47	0.2	1.5	2.9	1.27
AT1G02960	1.47	0.36	1.75	0.69	0.73	2.63	2.92	1.56
AT1G02990	1.28	0.53	1.43	0.93	1.02	1.85	2.49	1.39
AT1G03000	1.1	0.29	1.31	0.44	0.6	2.05	2.96	0.97
AT1G03030	4.46	2.67	7.7	1.94	1.86	6.76	8.4	3.65
AT1G03040	2.59	0.83	3.35	1.29	0.95	4.37	4.77	3.04
AT1G03080	1.77	0.35	1.53	1.25	1.12	3.24	4.27	1.73
AT1G03090	2.02	1.57	2.77	1.68	1.72	2.27	2.6	1.83
AT1G03106	144.25	29.3	129.4	72.88	78.56	285.88	297.83	134.22
AT1G03120	3.92	3.05	6.24	2.15	1.57	5.04	5.06	4.41
AT1G03140	3.16	1.61	3.45	1.74	2.12	5.04	5.62	3.2
AT1G03220	1.95	1.09	3.11	1.14	0.89	3.35	5.59	0.82
AT1G03230	2.58	1.03	3.38	1.52	1.79	4.61	7.76	1.22
AT1G03250	1.05	0.41	1.47	0.51	0.4	1.94	2.76	0.7
AT1G03270	3.66	1.71	5.41	2.09	1.82	5.32	6.09	3.99
AT1G03280	1.8	0.65	2.52	0.91	0.84	2.98	3.92	1.73
AT1G03330	2.01	0.96	3.78	0.64	0.56	3.39	4.74	1.41
AT1G03350	1.05	0.72	1.47	0.53	0.41	1.8	2.34	0.69
AT1G03360	1.58	0.25	2.02	0.53	0.54	3.31	4.71	1.15
AT1G03365	1.2	0.65	1.36	0.75	0.88	1.89	2.58	1.01
AT1G03380	3.27	2.04	4.1	1.93	2.01	4.76	4.24	3.33
AT1G03430	1.11	0.32	1.23	0.55	0.63	2.02	2.54	1.07
AT1G03470	8.27	7.79	10.71	5.29	4.67	11.68	11.17	6.29
AT1G03475	2.02	0.84	4.02	0.8	0.78	3.26	4.54	1.25
AT1G03550	1.21	0.42	1.09	0.6	0.91	1.94	2.16	1.57
AT1G03600	2.15	2.26	3.47	1.2	0.99	2.72	3.28	1.73
AT1G03610	3.52	1.86	4.56	1.77	2.06	5.13	4.25	4.17
AT1G03680	2.42	1.53	3.69	0.99	0.91	4.18	5.99	1.54
AT1G03760	3.63	1.93	4.69	1.71	1.42	5.46	3.71	4.82
AT1G03770	2.66	2.08	4.76	1.27	1.17	3.41	3.62	2.57
AT1G03790	27.4	22.1	52.71	20.65	13.36	33.75	46.18	15.63
AT1G03830	1.06	0.26	1.07	0.58	0.71	1.93	2.33	0.95
AT1G03860	2.51	0.98	3.29	0.99	0.88	4.43	5.34	2.67
AT1G03900	5.83	2.04	8.56	3.34	3.22	9.57	12.27	4.61
AT1G03905	1.23	0.98	1.7	0.85	0.84	1.57	1.56	1.11
AT1G03910	4.74	3.07	7.53	2.18	2.11	6.93	7.4	4.53
AT1G03970	3.25	1.5	3.03	1.48	1.65	5.64	6.14	3.91
AT1G03990	3.96	3.2	5.24	2.41	1.91	5.12	3.82	4.79
AT1G04070	1.36	0.68	1.86	0.69	0.57	2.55	4.12	0.68
AT1G04080	6.06	1.67	9.76	2.6	2.8	10.41	13.54	4.91
AT1G04120	6.47	2.14	10.18	3.59	2.99	10.25	12.77	5.96
AT1G04140	3.78	1.14	4.83	2.09	1.86	6.41	8.11	3.78
AT1G04170	3.68	1.25	6.07	1.76	1.27	6.67	9.84	2.17
AT1G04190	2.55	0.73	3.97	1.05	1.29	4.65	6.82	1.57
AT1G04210	1.78	0.68	2.26	0.77	0.87	3.21	4.68	1.53
AT1G04270	20.67	3.21	50.56	5.39	4.6	37.2	59.72	7.05
AT1G04300	4.96	2	6.73	3.09	2.79	7.35	7.02	5.43
AT1G04350	1.83	0.7	1.33	0.89	0.99	3.76	5.96	1.52
AT1G04400	2.79	1.71	3.76	1.34	1.12	4.46	5.68	2.79
AT1G04410	9.28	1.55	21.04	2.91	2.49	17	28.03	3.22
AT1G04440	1.9	0.63	2.33	0.99	0.94	2.83	3.08	2.75
AT1G04480	4.85	1.47	10.46	1.02	1.07	9.24	15.75	1.64
AT1G04510	3.12	1.46	5.89	1.15	1.22	4.99	6.34	2.19
AT1G04530	4.55	2.37	5.55	2.1	1.94	7.71	7.46	4.63
AT1G04560	181.92	291.26	248.21	113.77	80.36	186.56	177.25	170.64
AT1G04590	2.65	0.79	3.81	0.81	0.85	5.29	7.46	1.8
AT1G04630	1.22	0.66	1.68	0.86	1.09	1.68	2.32	0.91
AT1G04690	3.72	0.98	6.4	1.58	1.54	6.65	10.32	2.38
AT1G04710	1.15	0.29	1.68	0.47	0.48	2.16	3.35	0.82
AT1G04750	3.08	1.43	5.25	1.25	1.08	5.29	7.59	2.08
AT1G04850	5.24	1.48	9.79	1.82	1.53	8.77	11.13	4.6
AT1G04870	2.08	0.49	2.78	0.48	0.77	4.49	6.71	1.17
AT1G04900	1.19	0.12	1.35	0.27	0.57	2.48	3.43	1.11
AT1G04910	1.6	0.66	1.97	0.68	0.68	3.01	4	1.24
AT1G04920	1.16	1.16	1.95	0.77	0.55	1.27	1.38	1.18
AT1G04945	1.65	0.45	1.81	0.61	0.61	3.43	4.92	1.27
AT1G04950	2.4	0.89	3.83	1.09	0.85	3.92	4.59	2.32
AT1G04960	1.09	0.65	1.26	0.65	0.58	1.67	1.92	1.16
AT1G04970	1.76	0.79	2.99	0.92	0.79	2.66	3.01	1.52
AT1G04985	2.46	1.54	2.75	1.7	1.91	3.15	3.33	3
AT1G05030	1.06	0.45	0.77	0.99	0.96	1.54	1.94	1.17
AT1G05060	1.63	1.14	1.63	0.68	0.64	2.98	3.95	1.41
AT1G05070	1.38	0.61	2.05	0.74	0.52	2.38	2.97	1.05
AT1G05120	2.42	2.02	3.22	1.39	1.18	3.55	4.18	2.1
AT1G05150	2.5	2.37	5.11	1.54	1.28	3.03	3.98	1.14
AT1G05180	1.66	0.55	1.98	0.92	0.85	2.85	3.89	1.68
AT1G05270	1.92	1.01	2.18	0.91	1.21	3.18	3.18	1.83
AT1G05340	5.04	10.16	4.78	3.72	3.73	4.63	4.03	3.82
AT1G05410	1.58	0.32	2.07	1.06	1	2.51	2.65	1.58
AT1G05500	1.28	0.84	2.21	0.65	0.64	1.85	2.61	0.95
AT1G05510	90.68	172.67	162.16	50.48	30.72	73.75	61.2	72.65
AT1G05520	1.62	0.78	1.93	0.7	0.95	2.84	3.81	1.33
AT1G05560	2.28	1.59	2.68	1.14	0.95	4.04	5.51	1.64
AT1G05680	1.4	2.89	1.23	1.61	0.85	1.23	1.57	0.8
AT1G05720	2.03	0.71	3.48	0.82	0.65	3.65	4.89	1.3
AT1G05785	1.06	0.61	1.63	0.56	0.79	1.48	2.02	0.91
AT1G05790	1.53	0.63	1.46	0.68	0.93	2.74	3.16	1.57
AT1G05830	1.76	0.54	1.66	0.81	0.95	3.22	3.62	2.01
AT1G05840	2.61	0.83	3.9	1.41	1	4.16	4.48	2.84
AT1G05850	2.49	1	5.66	1.54	1.17	3.29	4.66	1.44
AT1G05890	7.57	3.17	11.58	4.09	3.29	11.58	11.82	7.78
AT1G05960	1.93	0.85	2.72	0.83	0.88	3.27	4.35	1.74
AT1G06010	4.99	1.03	11.38	1.94	1.82	7.56	8.6	3.65
AT1G06060	1.44	0.68	2.01	0.78	0.75	2.17	2.52	1.56
AT1G06070	2.18	0.85	3.46	1.03	0.99	3.57	4.65	1.82
AT1G06110	16.63	7.36	19.9	8.44	7.73	28.49	27.08	16.51
AT1G06130	3.13	1.2	5.17	1.39	1.43	5.03	6.51	2.72
AT1G06190	2.34	1.05	3.86	1.03	0.85	3.88	5.03	1.84
AT1G06200	6.44	3.55	11.46	2.29	2.43	9.97	11.84	5.54
AT1G06210	2.55	1.08	4.48	1.06	1.05	4.01	5.43	2.22
AT1G06220	3.88	1.38	6.15	1.77	1.49	6.83	8.81	2.82
AT1G06230	5.92	3.27	6.99	3.55	2.91	8.95	9.91	6.95
AT1G06390	2.14	0.61	4.11	0.81	1.02	3.58	4.62	1.34
AT1G06410	2.35	0.68	2.77	1.32	1.32	4.02	5.2	2.39
AT1G06430	1.28	0.65	1.6	0.67	0.65	2.08	2.4	1.29
AT1G06500	1.55	0.7	2.38	0.56	0.73	2.62	3.45	1.28
AT1G06530	2.86	1.32	3.82	1.43	1.22	5.39	8.19	1.55
AT1G06570	5.14	2.92	4.7	2.64	1.97	7.76	6.72	8.33
AT1G06630	2.44	1.55	3.54	1.33	1.32	3.44	3.69	2.5
AT1G06640	1.49	0.29	1.3	0.71	1.02	2.61	3.2	1.91
AT1G06645	1.45	1.15	1	0.8	1.03	2.43	2.87	1.38
AT1G06650	1.04	0.74	1.02	0.53	0.61	1.7	2.39	1.01
AT1G06670	3.54	0.67	4.28	1.91	1.78	6.39	8.27	3.48
AT1G06680	1.1	1.2	1.74	0.56	0.39	1.37	1.14	1.08
AT1G06700	7.68	2.7	8.76	4.84	6.01	12.66	14.61	6.32
AT1G06720	4.43	0.77	4.94	1.54	1.51	9.3	12.41	3.88
AT1G06760	13.61	1.65	37.5	9.46	6.35	16.98	22.55	6.08
AT1G06840	1.5	0.27	1.88	0.86	0.74	2.64	3.42	1.52
AT1G06890	1.07	0.68	1.53	0.6	0.63	1.7	2.28	0.7
AT1G06900	2.05	0.82	2.96	0.75	0.76	3.92	5.9	1.33
AT1G06950	4.4	1.82	4.99	2.43	2.72	7.59	10.72	3.81
AT1G07020	1.15	0.33	1.78	0.65	0.51	1.89	2.38	1.03
AT1G07030	2.54	1.09	3.96	1.03	0.86	4.7	6.83	1.55
AT1G07080	18.81	15	44.4	8.04	6.33	23.65	31.19	10.71
AT1G07170	1.89	1.14	3.89	0.6	0.56	2.8	3.58	1.48
AT1G07210	1.4	0.28	2.67	0.63	0.49	2.52	3.92	0.72
AT1G07230	4.07	1	5.95	2.34	1.95	6.52	7.24	4.27
AT1G07240	1.21	0.43	1.57	0.8	0.87	1.89	2.46	1
AT1G07310	3.64	3.35	6.04	2.69	1.95	4.39	4.86	2.74
AT1G07320	2.38	0.41	4.61	0.96	1.23	3.82	4.74	1.83
AT1G07360	2.9	1.96	3.24	1.53	1.79	5.2	7.67	1.51
AT1G07380	1.52	0.5	1.85	0.74	0.96	2.67	3.47	1.29
AT1G07420	2.81	1.66	4.74	1.88	1.94	3.68	4.53	2.11
AT1G07480	1.56	1.16	2.01	0.92	0.8	2.32	2.63	1.47
AT1G07500	7.16	10.64	8.2	3.54	2.83	8.44	5.42	8.25
AT1G07510	4.97	5.65	4.92	2.84	3.19	6.84	7.68	4.65
AT1G07530	7.39	4.46	7.82	4.22	3.27	11.96	12.44	8.28
AT1G07570	1.05	0.28	1.56	0.46	0.45	1.9	2.58	0.85
AT1G07615	1.61	0.37	2.43	0.79	0.86	2.61	2.84	1.58
AT1G07630	1.34	0.25	1.4	0.95	0.87	2.52	3.13	0.93
AT1G07645	24.95	31.46	51.32	10.88	7.89	26.45	29.4	20.4
AT1G07660	1.37	0.83	2.69	0.58	0.77	1.92	2.56	0.88
AT1G07670	2.03	0.79	2.15	1.03	0.94	3.94	5.59	1.52
AT1G07770	9.02	1.45	22.06	2.77	2.46	15.99	26.54	2.61
AT1G07790	1.36	0.34	2.06	0.75	0.74	2.52	4.11	0.65
AT1G07810	1.38	0.47	1.81	0.66	0.65	2.73	4.1	0.7
AT1G07820	3.21	0.97	5.47	1.25	1.15	5.61	7.74	2.49
AT1G07830	5.59	1.09	11.83	1.94	1.82	9.14	10.58	4.24
AT1G07890	1.48	0.33	1.25	0.47	0.53	3.32	5.77	1.23
AT1G07910	1.91	1.13	2.68	1.3	1.06	2.72	3.18	1.75
AT1G07920	11.6	3.67	21.83	4.85	4.17	21.07	33.06	4.94
AT1G07930	10.78	2.24	19.59	2.64	2.76	22.74	38.96	3.31
AT1G07940	10.08	2.67	15.91	3.45	3.4	20.68	34.33	4.27
AT1G07950	1.56	0.59	2.09	0.57	0.52	3.11	4.53	1.01
AT1G07960	3.03	0.72	5.65	1.04	0.95	5.39	7.63	2.18
AT1G07970	1.15	0.5	1.93	0.67	0.66	1.66	2.01	0.96
AT1G07985	35.93	79.96	37.17	15.36	10.68	37.94	42.48	34.17
AT1G07990	3.06	1.6	3.33	1.66	1.51	4.92	5.26	3.56
AT1G08030	1.02	0.32	1.04	0.61	0.83	1.7	2.26	0.96
AT1G08040	1.84	0.83	3	0.98	0.93	2.88	3.66	1.46
AT1G08060	2.06	1.17	2.49	1.28	1.53	2.78	3.46	2.43
AT1G08110	6.38	1.51	9.86	2.57	2.71	11.25	14.19	5.67
AT1G08125	1.94	0.57	2.67	0.8	0.77	3.53	4.35	1.78
AT1G08130	1.69	0.55	2.48	0.69	1	2.81	3.94	1.53
AT1G08170	10.51	21.65	10.28	6.95	4.73	10.45	7.53	9.44
AT1G08180	1.2	0.38	2.23	0.69	0.56	1.9	3.2	0.75
AT1G08190	2.79	0.98	4	1.4	1.25	4.96	7.05	2.09
AT1G08220	1.06	0.23	1.48	0.34	0.46	2.13	3.13	0.68
AT1G08360	14.54	1.79	28.65	3.71	4.02	28.83	44.63	6.5
AT1G08370	2.85	1.5	4.85	1.44	1.17	4.43	5.82	2.16
AT1G08410	2.97	1.01	2.96	1.82	1.49	5.26	6.51	3.07
AT1G08420	1.96	1.1	2.44	1.4	1.25	2.79	3	1.98
AT1G08450	1.39	0.61	2.01	0.9	0.75	2.27	3.69	0.98
AT1G08460	1.85	1	4.66	0.86	0.73	2.24	2.61	1.18
AT1G08480	3.81	2.02	7.88	1.4	1.19	6.41	10.18	1.51
AT1G08490	1.31	1.15	1.79	0.54	0.49	2.14	3.13	0.97
AT1G08510	2.62	0.8	3.09	1.54	1.87	4.45	5.63	2.18
AT1G08520	1.05	0.38	1.27	0.59	0.67	1.71	2.24	1.05
AT1G08550	1.28	0.71	1.32	0.8	0.79	2.02	2.56	1.31
AT1G08570	4.71	9.99	5.08	3.45	1.95	4.41	4.37	3.85
AT1G08600	2.34	0.87	2.7	1.32	1.49	3.52	4.37	2.96
AT1G08610	1.38	0.77	1.11	1.1	1.29	2.08	2.66	1.24
AT1G08620	1.81	0.72	2.75	1.06	1.05	2.68	3.33	1.72
AT1G08630	2.17	0.29	4	1.33	0.85	3.49	4.26	1.73
AT1G08640	3.52	0.89	5.91	1.28	1.46	6.39	8.92	2.42
AT1G08660	1.32	0.22	1.95	0.67	0.55	2.46	3.31	1
AT1G08680	1.47	0.75	2.17	0.8	0.72	2.3	2.91	1.29
AT1G08700	3.01	0.96	3.48	1.43	1.58	5.48	7	2.76
AT1G08710	1.02	0.25	1.21	0.48	0.49	1.9	2.44	0.94
AT1G08720	1.07	0.37	1.5	0.64	0.71	1.49	1.78	1.28
AT1G08780	1.74	0.7	2.74	0.59	0.52	3.27	4.68	1.17
AT1G08820	2.49	0.78	4.21	1.04	0.94	3.99	4.27	2.54
AT1G08830	3.53	0.92	5.31	1.1	0.87	7.47	12.41	1.76
AT1G08845	1.14	0.73	1.13	0.63	0.78	1.77	2.24	1.23
AT1G08880	4.15	1.41	6.9	1.91	1.53	7.74	11.44	2
AT1G08910	5.69	1.54	7.48	3.06	3.05	9.73	11.34	5.33
AT1G08970	3.4	1.36	5.24	1.79	1.37	5.63	7.18	2.86
AT1G08980	1.18	0.05	1.68	0.91	0.68	1.78	1.82	1.38
AT1G09010	2.45	0.98	4.27	1.43	1.47	3.34	3.35	2.33
AT1G09060	1.08	0.67	1.28	0.72	0.63	1.63	2.16	1.06
AT1G09070	8.09	5.13	9.49	6.15	4.23	12.57	15.76	6.72
AT1G09100	4.59	0.86	5.38	1.79	2.04	8.46	8.31	5.31
AT1G09130	2.83	2.13	4.89	1.46	1.31	3.97	5.62	2.14
AT1G09140	15.73	6.63	11.09	7.84	8.66	25.48	19.09	25.3
AT1G09150	2.8	0.92	5.07	0.94	0.87	5.04	7.56	1.79
AT1G09210	1.58	0.2	2.21	0.7	0.61	3.44	6.03	0.53
AT1G09230	1.34	0.64	1.48	0.7	0.81	2.24	2.8	1.29
AT1G09250	2.55	0.36	2.52	2.06	2.18	3.65	4.58	3.45
AT1G09270	2.67	1.39	3.71	1.55	1.59	3.92	4.38	2.63
AT1G09290	1.83	0.55	2.91	0.98	0.66	2.98	3.44	1.75
AT1G09330	1.32	0.35	2.14	0.61	0.58	2.41	3.75	0.82
AT1G09420	1.63	0.59	2.39	0.63	0.75	2.98	3.81	1.14
AT1G09430	2.49	1.7	4.41	1.4	1.39	3.17	3.99	2.21
AT1G09520	2.23	0.71	3.29	1	1.01	3.92	4.81	1.85
AT1G09530	1.18	0.59	1.24	0.67	0.85	1.97	2.91	1.03
AT1G09560	1.52	0.88	2.88	1.01	0.82	2.14	3.39	0.82
AT1G09570	25.78	1.5	44.22	16.28	15.31	34	29.56	34.75
AT1G09590	4.5	0.71	7.05	0.86	1.2	10.47	18.65	1.02
AT1G09620	6.51	1.97	8.29	3.21	3.13	11.85	14.48	5.49
AT1G09640	16.72	2.72	23.85	7.75	7.61	30.37	36.76	14.81
AT1G09645	1.33	0.51	2.1	0.54	0.53	2.18	2.74	1.27
AT1G09660	1.86	0.11	2.59	0.83	0.76	3.78	5.81	1.28
AT1G09690	15.88	1.76	43.38	2.93	3.34	27.54	43.9	4.93
AT1G09730	2.24	0.84	2.73	1.25	1.09	3.7	4.08	2.43
AT1G09760	2.2	0.93	4.48	0.81	0.65	3.58	5.26	1.4
AT1G09770	9.21	2.43	14.29	4.41	3.96	15.71	19.57	8.16
AT1G09795	2.17	1.67	2.99	1.23	1.23	3.15	3.78	1.82
AT1G09810	1.15	0.62	1.46	0.46	0.62	2.14	3.27	0.68
AT1G09815	5.26	1.47	9.88	1.75	1.93	9.02	11.14	3.92
AT1G09840	1.07	0.3	1.64	0.6	0.79	1.71	2.43	0.79
AT1G09870	2.12	0.63	3.11	1.38	1.14	3.59	4.8	1.48
AT1G09900	1.03	0.28	1.38	0.49	0.46	1.95	2.84	0.77
AT1G09910	2.61	1.17	4.39	1.4	1.42	3.62	3.56	2.65
AT1G09920	1.39	1.09	1.97	0.74	0.56	2.26	3.16	0.89
AT1G09940	1.12	0.48	1.45	0.58	0.57	2	2.65	0.83
AT1G09960	1.16	0.29	1.66	0.49	0.6	2.28	3.61	0.57
AT1G09970	14.09	6.8	20.66	8.63	6.74	22.14	26.53	11.79
AT1G10070	1.51	1.17	1.98	1.11	1.04	1.82	2	1.65
AT1G10170	2.84	3.57	3.3	1.84	1.77	3.59	4.11	2.3
AT1G10180	1.79	0.41	2.42	0.74	0.83	3.32	4.41	1.53
AT1G10210	1.09	0.25	1.04	0.49	0.72	1.8	1.76	1.54
AT1G10290	1.49	0.53	1.66	0.75	0.93	2.51	3.54	1.56
AT1G10310	3.32	3.15	5.67	1.91	1.53	4.62	6.73	1.82
AT1G10320	1.51	0.55	1.56	0.91	1.19	2.49	3.22	1.4
AT1G10410	1.46	0.65	2.26	0.93	0.83	2.29	3.23	0.97
AT1G10430	1.14	0.57	1.2	0.75	0.72	1.9	2.55	0.96
AT1G10450	1.61	0.76	1.32	1.17	1.43	2.61	3.44	1.38
AT1G10490	1.6	0.54	1.88	0.72	0.87	2.99	4.02	1.25
AT1G10500	2.48	2.17	4.19	1.18	0.8	3.83	5.35	1.47
AT1G10510	1.63	0.8	1.75	0.7	0.87	2.88	3.66	1.55
AT1G10570	1.37	0.33	1.68	0.71	0.8	2.21	2.7	1.7
AT1G10580	3.61	1.76	4.65	1.72	1.33	6.73	8.9	2.55
AT1G10590	7.03	2.01	11.66	1.93	2.22	13.71	19.74	4.26
AT1G10610	1.43	0.67	1.53	0.75	0.79	2.39	2.85	1.56
AT1G10660	2.82	1.21	4.55	1.08	1.07	4.91	5.94	2.13
AT1G10830	1.52	1.43	1.83	1.48	1.37	1.82	2.02	0.93
AT1G10840	6.89	1.6	10.14	3.16	2.68	13.03	17.86	4.84
AT1G10865	3.01	1.67	5.29	1.35	1.33	4.6	6.29	2.27
AT1G10890	4.79	0.9	4.82	2.51	2.56	8.22	7.89	6.39
AT1G10910	1.33	0.3	1.58	0.78	0.76	2.38	2.54	1.15
AT1G10940	3.26	0.76	3.4	1.83	2.23	5.34	5.95	3.99
AT1G10950	3.08	0.83	4.56	1.66	1.49	5.71	8.1	1.7
AT1G10970	2.43	0.51	3	1.2	0.71	5.18	8.39	1.36
AT1G11020	1.83	1.38	2.01	0.95	1.09	2.8	3.2	1.83
AT1G11060	1.21	0.71	1.17	0.7	0.76	2.05	2.46	1.09
AT1G11170	2.18	0.86	2.44	1.05	1.01	3.93	5.52	2.1
AT1G11180	1.78	0.52	2.47	1	1.02	2.57	2.63	2.29
AT1G11240	3.93	1.42	6.96	1.74	1.63	6.36	8.17	3.1
AT1G11260	4.06	1.61	4.66	2.92	2.12	6.69	8.41	3.85
AT1G11300	5.81	1.18	4.74	1.54	2.17	12.67	14.09	6.04
AT1G11310	1.96	0.57	2.46	0.93	1.2	3.46	4.17	1.72
AT1G11360	3.28	2.14	4.66	2.08	1.46	4.91	5.91	2.84
AT1G11400	1.43	0.95	2.14	0.67	0.67	2.26	3.05	1.09
AT1G11430	3.58	1.77	5.04	1.24	1.28	6.81	10.38	2.25
AT1G11475	6.58	1.86	10.92	2.06	2.09	12.88	19.8	3.68
AT1G11480	3.85	2.18	3.66	1.58	1.46	7.1	8.03	4.04
AT1G11650	13.94	5.15	20.17	5.76	5.71	25.29	31.73	10.7
AT1G11680	2.22	0.36	3.25	1.15	1.04	4.28	6.69	1.25
AT1G11720	2.14	0.76	3.73	1.04	1.02	3.03	3.66	2.33
AT1G11750	1.76	1.75	2.7	0.76	0.61	2.64	4.01	1.31
AT1G11760	1.5	0.7	1.75	0.68	0.75	2.49	2.53	1.7
AT1G11820	1.14	0.47	1.1	0.58	0.52	2.27	3.35	0.85
AT1G11840	13	5.76	29.73	4.92	3.45	20.36	27.72	6.61
AT1G11860	3.92	1.58	6.3	1.94	1.53	6.68	8.43	2.8
AT1G11910	32.24	15.37	74.49	16.64	10.72	42.93	51.76	22.59
AT1G11930	3.03	1.79	4.97	1.2	1.21	4.64	5.85	2.83
AT1G12000	1.08	0.34	1.14	0.76	0.75	2.01	3.42	0.61
AT1G12064	5.8	2.88	7.67	2.69	2.74	9.26	13.57	6.25
AT1G12130	4.2	2.82	6.46	1.89	1.95	5.89	6.76	4.55
AT1G12230	1.89	0.52	2.21	1.25	1.22	3.07	4.4	1.96
AT1G12270	1.14	0.46	1.24	0.44	0.45	2.24	3.35	0.97
AT1G12310	1.58	0.66	2.53	0.7	0.61	2.8	4.03	1
AT1G12330	2.19	2.26	2.92	1.68	1.34	2.46	2.76	2.2
AT1G12410	2.24	1.96	3.73	0.91	0.71	3.62	5.08	1.2
AT1G12440	7.71	4.47	10.48	4.15	3.63	12.14	14.76	7.18
AT1G12470	1.76	0.82	2.28	0.75	1.05	2.93	3.66	1.6
AT1G12520	5.06	1.4	8.46	1.56	1.67	9.82	13.27	2.86
AT1G12640	1.05	0.78	1.17	0.58	0.74	1.63	2.2	0.9
AT1G12680	1.04	0.59	1.11	0.61	0.8	1.55	1.94	1.09
AT1G12760	2.55	1.23	3.67	1.67	1.41	3.76	4.17	2.39
AT1G12770	1.32	0.72	2.01	0.48	0.61	2.21	2.83	1.04
AT1G12780	5.01	1	8.57	1.68	1.72	9.3	12.3	3.65
AT1G12810	4.49	2.92	6.41	2.11	1.86	7.4	9.57	3.5
AT1G12830	1.63	0.67	1.8	0.59	0.61	3.33	5.12	1.16
AT1G12840	1.98	0.92	3.79	1.03	0.81	3.11	4.77	1.15
AT1G12860	1.11	0.38	1.5	0.58	0.66	1.98	2.83	0.74
AT1G12910	1.62	0.63	2.78	0.6	0.56	2.68	3.39	1.45
AT1G12920	10.29	1.37	19.48	3.57	3.26	18.89	23.77	6.88
AT1G13030	1.11	0.18	1.35	0.56	0.66	2.03	2.45	0.96
AT1G13060	5.07	2.21	9.02	2.05	1.89	8.75	13.32	2.97
AT1G13090	1.95	1.49	1.76	0.89	0.86	3.47	4.11	1.82
AT1G13120	1.2	0.55	1.22	0.8	0.75	1.99	2.84	1.14
AT1G13190	3.32	1.55	3.61	1.61	1.4	6.16	7.63	2.86
AT1G13320	1.97	0.62	3.49	0.73	0.91	3.34	4.54	1.42
AT1G13340	16.1	2.73	17.71	9.96	8.49	25.79	16.84	22.4
AT1G13350	2.23	0.75	2.89	1.01	1.09	3.77	4.29	2.39
AT1G13360	4.88	3.87	4.82	3.55	3.73	7.11	8.83	4.08
AT1G13380	2.89	0.21	5.69	1.17	1.07	5.29	7.39	1.61
AT1G13390	4.18	1.9	5.06	2.35	1.77	7.51	9.58	3.32
AT1G13440	13.64	3.91	27.81	5	3.91	24.91	40.29	5.46
AT1G13450	2.36	1.5	3.4	1.18	1.03	3.67	4.24	2.16
AT1G13590	2.37	0.82	3.34	0.7	0.61	5.1	7.05	1.04
AT1G13640	12.07	4.1	13.93	5.19	5.94	20.3	17.44	15.04
AT1G13690	4.64	2.37	6.05	1.89	2.43	7.95	9.98	3.99
AT1G13740	3.01	2.1	3.65	1.79	1.56	4.49	5.04	3.03
AT1G13820	2	1.6	2.65	1.25	1.24	2.71	3.19	1.89
AT1G13880	1.29	0.5	2.01	0.86	0.6	1.95	2.34	1.18
AT1G13960	3.14	3.02	3.52	1.94	1.28	4.45	4.38	3.42
AT1G13980	1.52	0.27	1.81	0.59	0.91	2.84	3.81	1.43
AT1G13990	2.38	3.61	2.99	0.97	0.86	3.06	3.85	2.19
AT1G14000	1.4	0.74	2.13	0.64	0.64	2.26	3.02	1.2
AT1G14060	1.92	0.71	2.21	0.56	0.75	4.02	6.03	1.31
AT1G14200	2.18	7.76	0.79	0.66	0.63	1.54	1.38	2.5
AT1G14300	3.05	0.71	4.61	1.43	1.15	5.68	7.7	2.19
AT1G14320	25.87	4.78	55.94	6.56	6.52	49.81	80.94	8.57
AT1G14380	1.15	0.38	1.49	0.75	0.65	1.91	2.77	1.01
AT1G14400	8.11	3.48	10.76	3.94	4.02	13.05	15.26	8.66
AT1G14410	1.16	0.3	2.33	0.41	0.32	2.09	3.05	0.63
AT1G14450	1.78	1.08	2.81	1	1.11	2.85	4.6	0.83
AT1G14510	4.99	1.6	7.82	2.68	2.07	8.74	12.57	3.39
AT1G14530	5.29	4.71	7.47	2.67	2.52	6.92	6.57	5.88
AT1G14570	3.13	1.75	4.17	1.44	1.56	5.22	6.63	2.69
AT1G14610	3.51	0.89	5.4	1.22	1.55	6.38	8.35	2.85
AT1G14620	2.37	0.26	5.71	0.73	0.84	3.95	5.68	1.21
AT1G14670	1.82	0.4	3.56	0.92	0.6	3.24	5.16	0.82
AT1G14685	2.33	0.67	2.71	1.08	1.34	4.56	7.03	1.47
AT1G14720	2.04	0.55	2.59	1.81	1.22	3.53	6.17	1.08
AT1G14740	7.98	2.17	9.59	4.11	3.87	13.68	11.01	8.95
AT1G14810	1.6	0.59	1.85	0.44	0.62	3.6	5.8	0.61
AT1G14830	1.05	0.41	1.53	0.47	0.61	1.86	2.53	0.64
AT1G14850	3.9	1.03	4.6	1.92	1.85	7.4	9.32	3.25
AT1G14890	1.46	0.2	1.67	0.8	1.17	2.33	3.91	1.74
AT1G14900	3.35	1.28	5.43	2.64	2.44	5.12	7.4	1.48
AT1G14910	2.19	0.47	3.85	1.39	1.37	2.55	3.12	3.09
AT1G14920	3.77	0.53	7.96	2.45	2.06	4.24	5.41	4.78
AT1G14930	24.64	33.11	77.45	15.91	8.82	11.78	11.4	12.75
AT1G14940	8.97	31.02	20.89	6.9	1.21	0.81	1.08	1.3
AT1G14950	128.19	114.99	299.75	105.11	51.44	106.45	80.58	109.95
AT1G14980	8.38	2.1	13.02	2.15	2.42	16.59	26.73	6.14
AT1G15020	1.48	0.54	1.71	0.84	0.96	2.52	3.47	1.3
AT1G15060	1.49	1.42	2.19	0.8	0.83	1.85	1.87	1.53
AT1G15100	1.7	2.07	1.3	0.89	0.65	3.19	5.15	0.74
AT1G15110	1.98	1.07	2.7	0.99	1.24	2.88	3.68	2.16
AT1G15120	3.78	1.25	6.47	1.31	1.33	7	10.52	2.23
AT1G15200	6.8	1.43	10.24	3.18	2.68	11.23	12.1	7.67
AT1G15230	6.31	6.74	14.3	1.86	1.57	8.03	10.42	3.72
AT1G15250	4.01	0.89	6.34	1.19	1.59	8.04	11.94	2.15
AT1G15270	4.83	1.97	11.06	1.56	1.25	8.02	12.76	2
AT1G15280	3.7	1.46	4.24	1.85	2.17	6.42	8.69	3.47
AT1G15310	1.38	0.21	1.7	0.74	0.61	2.58	3.67	1.27
AT1G15330	13.92	16.34	15.32	7.16	6.18	17.03	11.91	18.63
AT1G15340	10.89	4.48	13.97	5.74	5.38	16.3	17.54	14.21
AT1G15370	1.05	0.36	1.61	0.47	0.44	1.84	2.84	0.79
AT1G15390	1.56	0.63	2.01	0.52	0.56	3.13	4.84	1
AT1G15400	2.3	1.9	2.54	1	0.93	3.98	5.41	1.86
AT1G15420	5.26	0.96	7.64	1.72	1.52	11.04	15.65	3.16
AT1G15430	1.47	3.01	2.25	0.8	0.61	1.54	2	0.58
AT1G15440	2.76	0.7	3.6	1.03	1.04	5.67	8.1	1.73
AT1G15480	2.04	0.3	2.53	0.98	0.92	3.86	4.29	1.91
AT1G15500	17.61	1.87	31.13	5.57	5.11	36.46	54.43	7.5
AT1G15670	2.1	0.27	1.99	0.96	0.95	4.33	6.04	1.96
AT1G15690	16.02	4.88	22.36	6.55	5.41	33.85	53.66	6.13
AT1G15740	7.74	5.61	12.76	5.14	3.98	8.79	7.55	9.06
AT1G15750	6.81	2.1	6.51	3.56	3.73	12.38	14.35	7.23
AT1G15800	2.66	0.59	2.38	2.13	2.39	2.06	1.68	6.85
AT1G15810	1.42	0.35	1.91	0.59	0.65	2.77	3.85	0.98
AT1G15860	1.72	0.73	2.69	0.72	0.61	2.91	3.96	1.54
AT1G15880	1.24	0.62	2.07	0.69	0.44	1.98	2.8	0.9
AT1G15920	4.3	1.75	4.67	3.14	2.99	6.76	8.47	4.1
AT1G15930	15.91	1.88	52.25	2.98	2.83	23.79	36.69	3.79
AT1G15940	4.32	1.48	4.88	2.45	2.09	7.19	8.08	5.06
AT1G15950	6.5	2.27	9.98	3.1	3.27	10.84	13.7	5.34
AT1G16000	1.78	0.4	4.18	0.72	0.53	2.88	3.92	0.93
AT1G16010	1.74	0.99	2.23	0.78	0.85	3.07	4.37	1.23
AT1G16030	18.14	51.36	4.04	6.22	5.88	20.79	11.24	19.35
AT1G16040	1.79	1.42	2.41	0.74	0.81	2.93	4.03	1.34
AT1G16180	5.34	2.79	9.47	3.09	1.71	8.45	12.3	3.5
AT1G16190	1.51	0.54	2.21	0.83	0.6	2.69	4.01	1.04
AT1G16210	4.66	4.86	6.64	2.05	1.58	7.53	11.12	2.67
AT1G16240	7.86	3.49	10.43	3.73	3.36	12.01	10.05	10.14
AT1G16280	1.39	0.42	1.75	0.51	0.67	2.65	3.69	1.14
AT1G16350	7.86	1.37	11.73	3.68	3.06	14.48	16.13	6.43
AT1G16460	2.35	0.74	3.69	1.07	0.98	3.82	4.76	2.38
AT1G16470	3.53	1.21	6.02	1.41	1.2	6.07	8.59	2.8
AT1G16540	1.29	0.78	1.4	0.52	0.75	2.18	2.71	1.24
AT1G16560	1.79	0.45	2.34	0.93	1.07	3.16	4.15	1.45
AT1G16610	7.67	2.84	11.63	4.49	4.34	12.57	17.48	5.44
AT1G16680	1.64	0.64	2.11	0.78	0.87	2.84	3.31	1.42
AT1G16730	17.74	24.85	29.67	7.5	5.19	22.3	27.33	12.94
AT1G16740	3.75	2.77	6.21	1.08	1.12	6.77	10.86	1.71
AT1G16770	9.54	7.97	12.1	5.08	4.6	11.96	7.43	13.22
AT1G16810	6.38	2.5	9.42	3.09	3.29	9.94	13.02	6.56
AT1G16840	4.54	5.54	7.25	2.11	1.97	5.21	5.98	4.54
AT1G16850	15.3	12.8	34.08	10.06	8.99	12.11	10.8	16.53
AT1G16870	1.03	0.21	1.61	0.49	0.65	1.8	2.69	0.68
AT1G16890	9.32	3.45	13.4	5.22	5.27	14.99	19.39	8.08
AT1G16920	1.39	0.26	2.65	0.66	0.49	2.54	3.9	0.67
AT1G16970	1.04	0.29	1.42	0.9	0.78	1.52	2.13	0.89
AT1G17010	2.47	12.26	1.38	1.24	0.32	0.99	1.53	0.41
AT1G17080	5.28	5.38	9.97	2.61	2.02	6.99	9.57	3.08
AT1G17090	2.21	2.16	3.3	1.53	1.42	3.05	3.98	1.02
AT1G17100	4.23	5.43	6.54	1.88	1.64	5.98	9	2.34
AT1G17110	1.8	0.99	1.99	0.97	1.25	2.89	3.59	1.67
AT1G17130	2.4	2.1	3.58	1.01	0.98	4.01	5.8	1.2
AT1G17145	9.29	3.86	12.57	4.24	4.6	14.86	14.53	10.24
AT1G17210	5.51	1.15	6.58	2.42	2.4	10.07	11.71	6.02
AT1G17220	1.23	0.67	1.22	0.79	0.97	1.94	2.42	1.11
AT1G17280	3.21	1.57	4.33	1.35	1.32	5.7	7.46	2.6
AT1G17290	4.3	1.01	6.63	1.85	1.51	8.33	12.25	2.59
AT1G17370	8.04	1.33	7.96	3.85	4.38	15.79	20.15	7.52
AT1G17410	1.32	0.3	1.53	0.54	0.6	2.4	2.13	1.51
AT1G17460	1.77	0.24	2.72	0.89	0.82	3.32	4.32	1.15
AT1G17470	10.54	1.12	18.67	4.35	3.44	19.6	22.82	7.29
AT1G17490	1.94	0.52	3.81	0.67	0.59	3.23	4.89	1.54
AT1G17510	2.29	1.4	3.63	0.9	0.74	4.08	6.35	1.32
AT1G17520	2.8	1.13	4.17	1.4	1.33	4.55	5.39	2.51
AT1G17530	15.27	4.48	15.31	6.01	6.98	27.72	27.96	19.18
AT1G17550	2.34	1.34	2.51	1.04	0.93	4.19	4.6	2.26
AT1G17580	2.52	1.36	3.39	1.58	1.39	3.71	4.06	2.53
AT1G17640	1.95	1.42	2.23	0.99	0.82	2.85	2.6	2.54
AT1G17680	3.15	1.38	3.59	1.43	1.59	5.53	6.29	3.08
AT1G17690	1.4	0.77	1.8	0.64	0.6	2.47	3.31	1.11
AT1G17720	3.18	0.88	4.1	1.68	2	5.74	8.48	2.2
AT1G17760	3.06	1.46	3.78	2	1.48	4.67	4.34	3.4
AT1G17780	1.27	0.4	1.82	0.48	0.45	2.13	2.19	1.53
AT1G17810	102.36	74.74	181.69	63.49	65.6	99.33	62.26	130.58
AT1G17860	2.61	0.35	2.68	1.01	0.85	5.83	10.32	1.91
AT1G17880	12.49	4.3	23.01	3.81	3.62	24.39	39.85	4.48
AT1G17930	1.1	0.72	1.27	0.58	0.69	1.71	2.08	1.02
AT1G17980	2.17	0.85	2.67	1.25	1.27	3.51	4.4	2.17
AT1G18070	5.21	2.27	7.82	2.47	1.98	9.15	12.71	3.78
AT1G18080	20.07	3.04	49.16	5.99	5.4	34.58	51.11	8.09
AT1G18100	13.29	1.83	34.01	6.9	5.25	18.34	25.38	8.22
AT1G18210	3.53	2.5	5.46	2.33	1.95	5.17	7.85	2.2
AT1G18260	3.78	1.03	5.96	1.41	1.54	6.84	8.18	2.96
AT1G18270	1.54	0.55	1.71	0.84	0.86	2.37	3.14	2.09
AT1G18450	6.01	1.46	10.24	2.98	2.55	9.83	11.75	5.29
AT1G18460	2.55	0.51	3.67	1.22	1.16	4.52	4.95	2.31
AT1G18470	2.12	0.96	2.65	1.16	1.14	3.37	3.92	2.28
AT1G18500	4.37	3.26	7.66	2.14	1.86	6.07	7.44	3.65
AT1G18540	9.17	2.46	17.57	2.3	2.15	18.83	31.8	2.54
AT1G18700	2.61	1.08	3.17	1.51	1.67	4.1	4.66	2.67
AT1G18720	4.95	5.73	7.91	2.77	2.05	6.59	8.66	3.14
AT1G18800	5.07	0.89	5.8	1.39	1.44	11.65	17.75	3.04
AT1G18840	2.02	0.36	3.39	1.48	0.93	3.3	4.39	1.39
AT1G18850	1.56	0.39	1.94	0.45	0.57	3.36	5.02	0.93
AT1G18900	1.68	0.41	1.61	0.94	0.81	3.41	4.76	1.22
AT1G19000	8.59	7.27	11.58	4.17	4.11	12.11	12.67	8.95
AT1G19110	1.83	0.77	2.66	1	1.01	2.77	3.12	1.83
AT1G19120	1.47	0.37	2.57	0.43	0.47	2.75	4.05	0.99
AT1G19130	2.4	0.43	4.23	1.03	1.08	4.21	5.76	1.65
AT1G19140	2.89	1.48	4.67	1.07	0.98	5.12	7.63	1.91
AT1G19240	1.3	0.4	1.9	0.51	0.64	2.39	3.46	0.93
AT1G19290	1.21	0.55	1.22	0.81	0.92	1.9	2.42	1.21
AT1G19310	1.28	0.79	1.96	0.67	0.45	2.2	3.41	0.75
AT1G19400	1.39	0.43	1.67	0.58	0.76	2.58	3.66	1.22
AT1G19485	1.53	0.48	1.78	0.72	0.89	2.45	3.03	1.97
AT1G19490	4.12	4.49	5.64	1.88	1.47	6.03	7.33	3.46
AT1G19520	1.08	0.4	1.35	0.5	0.39	2.08	3.12	0.77
AT1G19530	32.89	16.09	17.19	12	19.83	57.66	38.01	51.04
AT1G19540	9.86	21.2	14.96	5.25	3.83	8.84	8.45	6.43
AT1G19570	10.76	4.2	29.84	5.42	4.82	11.07	11.45	8.63
AT1G19580	1.37	0.35	3.19	0.63	0.45	2.09	3.02	0.82
AT1G19600	5.7	1.28	11.61	1.73	1.93	9.86	14.13	3.73
AT1G19610	28.49	0.3	49.15	26.96	15.13	32.02	53.22	42.86
AT1G19680	2.38	0.79	3	1.23	0.97	4.37	5.75	2
AT1G19730	2.37	1.78	3.63	0.94	0.63	4.1	5.63	1.49
AT1G19740	1.19	1.39	1.41	0.55	0.39	1.96	2.86	0.74
AT1G19770	1.98	1.32	2.24	1.42	1.33	2.66	3.01	2.27
AT1G19860	1.39	0.3	1.57	0.92	0.66	2.39	2.95	1.54
AT1G19870	1.57	0.39	1.84	0.9	0.83	2.8	3.65	1.44
AT1G19880	1.67	0.3	1.97	0.89	0.8	2.77	3	2.22
AT1G19910	11.81	5.49	22.86	4.77	3.96	19.68	29.53	6.54
AT1G20050	3.06	0.4	5.33	0.86	0.81	6.42	10.16	1.31
AT1G20070	1.75	4.73	2.01	0.86	0.59	1.54	1.83	1.08
AT1G20100	5.9	4.04	7.73	2.69	2.22	10.39	15.05	4.07
AT1G20110	3.41	1.83	5.02	1.93	1.95	5.14	7.01	2.91
AT1G20140	1.47	0.85	1.79	0.65	0.66	2.79	4.27	0.84
AT1G20200	3.05	0.99	5.14	1.36	1	5.52	8.16	1.95
AT1G20220	2.29	0.6	2.61	0.6	0.73	5.4	9.08	0.88
AT1G20300	1.13	0.46	1.38	0.72	1.12	1.69	2.46	0.91
AT1G20330	1.78	0.58	2.46	1.39	0.78	3.16	4.83	0.96
AT1G20370	1.18	0.22	1.47	0.49	0.49	2.46	3.54	0.74
AT1G20430	1.41	0.33	2.59	0.38	0.33	2.92	4.71	0.51
AT1G20560	1.02	0.32	1.58	0.41	0.51	1.87	2.85	0.65
AT1G20575	1.07	0.46	1.96	0.44	0.37	1.76	2.57	0.78
AT1G20580	3.9	1.4	7.77	1.2	1.22	6.91	9.96	2.04
AT1G20620	270.27	68.23	324.84	139.92	116.8	459.47	426.02	328.92
AT1G20630	1.75	2.73	3.36	1.06	0.72	1.76	2.7	0.86
AT1G20693	19	6.86	33.82	9.81	7.51	30.77	39.58	13.82
AT1G20696	10.23	3.51	13.99	4.75	4.49	19.33	28.7	6.65
AT1G20760	1.49	0.51	1.72	0.79	0.82	2.52	3.11	1.6
AT1G20770	1.35	0.41	2.35	0.44	0.39	2.55	3.86	0.82
AT1G20880	1.97	1.23	2.47	1.07	0.92	2.95	3.3	2.24
AT1G20890	1.17	0.52	1.71	0.47	0.55	1.81	2.03	1.31
AT1G20910	1.07	0.55	1.23	0.47	0.63	1.93	2.48	0.75
AT1G20920	12.32	2	12.89	6.07	5.38	18.53	18.23	22.89
AT1G20960	10.78	4.37	12.79	5.24	5.12	18.28	20.14	11.71
AT1G20970	1.99	1.88	2.72	1.14	1.62	2.04	2.33	2.48
AT1G21000	11.35	22.8	13.26	5.59	3.21	14.27	17.39	6.68
AT1G21065	5.62	3.64	10.15	2.52	1.84	8.44	10.47	4.44
AT1G21080	2.51	1.62	3.59	1.39	1.41	3.85	5.57	1.93
AT1G21190	2.79	1.17	4.3	1.11	0.85	5.1	7.4	2
AT1G21380	1.24	0.43	1.65	0.7	0.6	2.17	3.17	0.96
AT1G21410	3.05	2.91	4.29	1.68	1.43	3.66	3.4	3.73
AT1G21450	2.79	1.01	3.21	1.56	1.73	4.6	5.67	2.86
AT1G21460	3.81	2.57	5.27	1.9	1.85	6.77	11.54	1.72
AT1G21600	3.11	1.93	4.54	1.03	1.27	5.7	7.99	1.73
AT1G21610	1.63	1.07	1.65	0.81	0.89	2.6	3.25	1.85
AT1G21640	1.09	0.78	1.35	0.48	0.56	1.73	2.29	1.02
AT1G21660	1.75	1.01	1.82	0.91	1.03	2.79	2.77	1.97
AT1G21680	14.5	6.46	12.67	6.28	7.53	24.66	18.23	19.67
AT1G21690	1.68	0.6	2.48	0.93	0.83	2.92	3.98	1.13
AT1G21700	1.61	0.65	2.03	0.93	1.06	2.55	3.35	1.49
AT1G21720	2.65	1.21	4.55	1.18	1.08	4.43	6.34	1.72
AT1G21750	3.94	0.46	4.29	1.13	1.31	9.77	17.08	1.2
AT1G21760	3.2	1.3	3.11	1.75	1.71	5.22	4.58	4.2
AT1G21770	6.36	2.7	10.88	3.54	3.01	7.88	6.77	8.58
AT1G21780	9.74	2.86	8.99	4.77	5.58	14.66	8.26	16.77
AT1G21900	2.86	0.5	5.42	1.26	1.05	4.99	7.47	1.91
AT1G21920	1.76	0.38	2.04	0.8	0.73	3.42	3.77	1.63
AT1G22070	2.41	0.78	3.24	1.3	1.28	4.68	7.61	0.99
AT1G22140	1.36	0.28	1.46	0.42	0.59	2.88	4.42	1.05
AT1G22180	1.64	0.72	2.31	0.85	0.88	2.61	3	1.51
AT1G22270	1.68	0.85	2.4	0.64	0.48	3.39	5.7	0.75
AT1G22280	1.92	1.2	2.94	1.21	0.89	2.88	3.49	1.49
AT1G22300	6.54	1.15	12	1.77	1.85	13.27	21.77	2.76
AT1G22370	1.98	1.46	1.36	1	1.05	2.94	2.97	3.14
AT1G22450	2.66	1.14	4.82	0.9	0.67	5.02	7.89	1.17
AT1G22500	4.01	0.45	3.22	1.56	2.4	7.42	8.2	5.72
AT1G22530	2.34	0.76	3.89	1.89	1.86	3.14	4.67	1.72
AT1G22570	1.09	0.07	1.49	0.59	0.66	1.93	3.05	0.95
AT1G22600	4.74	3.67	6.92	2.78	2.36	6.73	8.22	4.08
AT1G22660	1.42	0.54	1.56	0.91	0.95	2.18	2.73	1.66
AT1G22730	1.22	0.41	1.26	0.75	0.91	2.04	2.74	1.16
AT1G22780	10.26	1.5	25.32	2.99	3.18	17.66	27.15	3.72
AT1G22790	1.5	0.52	2.91	0.56	0.56	2.5	3.11	1.01
AT1G22840	3.35	1.54	6.23	0.85	0.78	6.36	10.59	1.45
AT1G22860	1.11	0.49	1.5	0.49	0.62	1.77	2.05	1.19
AT1G22870	1.25	0.48	1.38	0.69	0.83	2.01	2.33	1.36
AT1G22920	1.31	0.58	2.02	0.49	0.56	2.33	3.61	0.88
AT1G22930	4.34	3.6	6.65	2.27	1.92	5.83	6.08	4.36
AT1G22970	1.91	0.55	2.91	0.85	0.65	3.53	4.92	1.41
AT1G22985	1.11	2.03	0.98	0.64	0.56	1.18	1.22	1.25
AT1G23050	2.83	1.7	3.25	1.92	1.93	3.56	3.71	3.91
AT1G23070	8.94	7.59	12.38	4.33	3.99	12.26	12.89	9.93
AT1G23120	1.55	0.8	1.6	0.69	1	2.36	2.1	2.06
AT1G23220	1.05	0.48	1.69	0.55	0.61	1.55	2.38	0.91
AT1G23230	1.56	0.67	1.79	0.99	1.17	2.51	3.04	1.29
AT1G23280	3.06	0.85	4.74	0.97	1.05	6.16	9.43	1.61
AT1G23290	11.46	2.3	24.98	2.93	2.42	22.35	36.19	3.32
AT1G23310	4.94	1.16	6.98	1.88	1.95	9.32	13.4	4.15
AT1G23400	1.42	0.93	1.48	1	1.11	1.96	2.57	1.55
AT1G23440	1.83	1.92	3.03	0.86	0.75	2.41	3.06	1.43
AT1G23490	2.86	0.92	5.14	0.89	1.02	5.57	9.19	1.05
AT1G23710	1.66	1.68	1.42	1.41	1.02	2.02	1.9	2.08
AT1G23780	3.24	2.39	3.88	1.66	1.63	5.22	6.48	2.79
AT1G23820	8.85	1.87	19.07	3.29	2.08	15.81	22.1	4.25
AT1G23860	6.64	1.63	14.59	3.03	2.41	10.09	13.06	4.67
AT1G23870	1.12	0.48	1.09	0.93	0.98	1.53	1.48	1.29
AT1G23890	1.19	0.26	1.6	0.59	0.41	2.33	3.56	0.88
AT1G23900	1.49	0.54	2.32	0.78	0.78	2.4	3.28	1.25
AT1G23950	3.02	1.86	4.22	1.6	1.34	5.01	7.13	2.2
AT1G24050	3.17	1.34	5.77	1.07	0.94	5.55	7.9	2.04
AT1G24120	1.1	0.36	1.1	0.65	0.48	2.16	2.88	0.86
AT1G24160	3.13	0.98	4.74	1.54	1.44	5.32	6.55	2.61
AT1G24180	2.35	1.26	4.81	1.45	1.12	3.29	4.84	1.26
AT1G24190	2.12	0.86	2.82	1.17	1.34	3.2	3.71	2.27
AT1G24267	2.31	1.22	3.23	1.17	1.16	3.82	5.06	1.84
AT1G24300	1.38	0.57	1.68	1.01	1.22	1.9	2.39	1.38
AT1G24440	1.17	0.72	2.3	0.85	1.04	1.16	0.99	0.97
AT1G24450	2.05	0.47	3.26	0.84	0.82	3.71	5.55	1.59
AT1G24490	2.82	3.03	4.3	1.82	1.23	3.68	5.06	2.07
AT1G24510	3.71	1.15	5.41	1.28	1.06	7.64	11.94	1.98
AT1G24560	1.17	0.64	1.3	0.52	0.6	2.01	2.67	1.19
AT1G24580	1.5	1.42	1.54	0.65	0.51	2.61	3.8	1.21
AT1G24706	3.8	1.3	4.59	2.04	1.84	6.16	6.83	4.59
AT1G24735	4.29	4.93	6.81	1.82	1.61	6.1	6.02	2.76
AT1G25260	3.53	0.86	6.19	0.9	0.98	7.3	12.04	1.32
AT1G25275	1.69	0.73	3.74	0.97	0.73	2.16	2.98	1.36
AT1G25280	1.82	1.08	2.65	1.13	1.16	2.64	3.58	1.47
AT1G25310	14.09	0.43	36.7	9.61	8.02	12.08	4.77	18.93
AT1G25420	1.88	0.5	3.31	0.83	0.79	2.91	3.7	1.93
AT1G25490	2.02	0.82	3.27	1.07	0.96	3.44	4.68	1.2
AT1G25540	1.64	1	1.94	0.91	0.85	2.65	3.14	1.54
AT1G25682	2.72	1.1	3.43	1.4	1.42	4.4	4.73	2.95
AT1G26110	7.89	2.71	10.39	3.52	3.41	14.87	20.12	5.81
AT1G26160	2.19	0.83	3.24	0.98	1.03	3.5	3.54	2.32
AT1G26170	1.71	0.59	1.93	0.88	0.96	2.99	3.82	1.66
AT1G26270	5.38	0.84	5.49	1.93	1.78	12.6	20.82	2.82
AT1G26370	1.55	0.59	2.05	0.78	0.89	2.63	3.35	1.31
AT1G26440	2.03	0.63	3	1.25	1.17	3.04	3.58	2.11
AT1G26470	3.31	1.17	5.64	1.17	1.22	5.71	8	2.65
AT1G26550	3.89	1.3	7.76	1.69	1.43	6.27	9.25	2.54
AT1G26580	6.4	0.99	8.83	4.09	3.67	9.16	7.88	8.9
AT1G26630	27.08	6.14	49.03	6.8	6.92	56.28	95.3	9.45
AT1G26660	1.54	1.41	2.69	0.5	0.48	2.36	3.16	1.04
AT1G26665	47.15	6.61	27.93	22.39	26.46	85.05	86.48	77.79
AT1G26670	1.63	1.4	1.8	0.9	0.76	2.68	3.73	1.23
AT1G26740	1.53	0.47	2.68	0.42	0.48	3.03	4.92	0.69
AT1G26800	2.55	6.87	0.83	0.9	1.15	2.46	1.78	3.35
AT1G26830	3.18	1.18	3.89	1.72	1.76	4.9	5.01	3.96
AT1G26850	3.24	1.41	4.85	1.58	1.39	5.91	9.02	1.76
AT1G27000	3.99	1.61	5.64	1.97	1.88	6.36	7.08	4.21
AT1G27050	1.09	0.26	1.15	0.47	0.51	2.26	3.54	0.77
AT1G27090	6.27	1.33	12.65	2.5	2.01	10.15	10.51	5.2
AT1G27130	3.49	1.16	5.48	2.09	1.88	5.74	8.13	2.39
AT1G27150	4.04	3.01	7.05	2.13	1.37	6.04	8.32	2.72
AT1G27290	4.8	1.13	7.06	2.2	2.15	8.52	11.31	4.18
AT1G27300	10.21	10.23	18.31	4.48	3.64	14.39	20.06	6.29
AT1G27310	4.13	0.84	7.39	1.67	1.58	7.18	9.62	3.18
AT1G27385	1.18	0.98	2.08	0.61	0.36	1.8	2.57	0.66
AT1G27390	3.96	0.85	6.22	1.54	1.31	7.85	11.82	2.25
AT1G27400	9.44	0.93	18.65	1.46	2.11	20.22	32.77	2.94
AT1G27420	1.2	0.16	0.77	0.71	0.97	1.88	1.04	2.06
AT1G27430	2.11	1.33	2.61	1.29	1.6	2.9	3.23	2.18
AT1G27461	27.97	25.29	55.41	17.49	12.05	30.1	25.34	25.21
AT1G27470	3.63	1.02	3.93	1.48	1.61	7.55	10.91	2.45
AT1G27510	3.18	1.66	3.56	1.61	1.92	4.93	4.77	3.74
AT1G27520	1.98	0.28	2.18	0.81	1.07	3.57	3.51	2.47
AT1G27530	3.51	2.48	8.39	1.27	1.02	4.8	7.06	1.86
AT1G27540	1.12	0.36	1.34	0.68	0.34	1.98	2.52	1.23
AT1G27600	1.2	0.84	1.77	0.64	0.57	1.9	2.63	0.84
AT1G27630	3.06	1.15	3.07	1.4	1.72	5.68	7.35	2.88
AT1G27650	11.28	2.32	16.2	4.96	3.67	20.6	22.74	10.95
AT1G27695	1.02	0.59	1.85	0.36	0.54	1.54	1.95	0.74
AT1G27760	1.87	1.84	2.1	1.06	0.95	2.99	4.39	1.22
AT1G27770	1.54	0.37	2.95	1.26	1.14	1.91	2.05	1.24
AT1G27840	1.07	0.48	1.13	0.49	0.61	1.86	2.35	1.1
AT1G27900	1.25	0.48	1.57	0.76	0.51	2.16	2.86	1.13
AT1G27950	10.82	2.03	27.39	5.71	4.07	15.63	25.34	5.25
AT1G27960	1.23	0.66	1.85	0.75	0.93	1.64	1.92	1.17
AT1G27970	1.87	0.98	3.54	0.82	0.83	2.97	4.71	1.02
AT1G27990	27.88	36.92	47.61	12.79	10.35	32.17	29.77	23.67
AT1G28050	2.49	2.14	2.65	1.2	1.21	4.3	6.28	1.76
AT1G28060	2.26	0.71	2.28	1.15	1.26	4.08	5.74	2.38
AT1G28140	3.53	2.82	5.05	2.46	2.38	4.87	6.02	2.36
AT1G28150	2.05	1.03	4.63	0.52	0.72	2.92	4.04	1.66
AT1G28200	3.07	1.83	4.21	1.48	1.68	4.84	6.06	2.68
AT1G28320	1.26	0.29	1.91	0.6	0.57	2.21	2.69	1.04
AT1G28330	36.36	12.97	39.97	20.77	22.21	62.5	69.29	34.67
AT1G28340	1.43	0.6	2.44	0.72	0.52	2.53	4.02	0.73
AT1G28360	6.19	2.82	14.06	4.67	3.4	8.14	11.6	2.11
AT1G28395	1.32	0.36	1.68	0.56	0.58	2.61	3.99	0.93
AT1G28400	7.92	0.35	18.74	9.02	4.31	9.2	17.92	4.41
AT1G28420	2.82	0.99	3.64	1.39	1.38	4.64	5.19	3.14
AT1G28440	1.49	0.25	2.04	0.63	0.87	2.8	4.01	1.11
AT1G28490	1.33	0.57	2.03	0.58	0.77	2.12	2.97	1.14
AT1G28520	1.44	0.73	2.22	0.91	0.75	2.27	3.11	0.98
AT1G28540	2.86	1.98	4.69	1.18	1.05	4.22	5.57	2.74
AT1G28580	1.03	0.16	1.22	0.41	0.51	2.21	3.8	0.54
AT1G28640	1.68	1.02	1.58	0.69	0.73	3.22	4.27	1.38
AT1G28960	1.04	0.39	1.58	0.56	0.39	1.77	2.19	0.83
AT1G29030	3.48	0.63	3.17	1.47	1.69	6.69	7.39	4.16
AT1G29070	1.85	0.55	3.82	0.74	0.86	2.85	4.08	1.28
AT1G29150	6.3	2.3	9.83	2.93	2.63	10.68	14.86	5.2
AT1G29220	1.49	0.87	1.74	0.67	0.44	2.66	3.48	1.44
AT1G29250	3.46	0.7	4.86	0.8	0.93	7.99	13.44	1.21
AT1G29260	2.12	1.32	3.78	0.83	1.03	2.88	3.34	2.11
AT1G29320	3.11	0.82	4.09	1.19	1.09	6.23	8.3	2.25
AT1G29330	2.63	2.39	5.93	1.49	1.16	2.67	2.62	2.06
AT1G29340	2.35	1.53	2.19	1.72	1.48	3.71	4.43	2.17
AT1G29350	2.24	0.82	3.09	1.34	1.02	3.76	3.85	1.95
AT1G29370	2.41	0.66	3.66	1.29	1.14	3.89	4.19	2.35
AT1G29400	1.87	0.8	2.8	1.24	1.04	2.86	3.68	1.5
AT1G29418	2.73	0.37	4.67	0.53	0.79	5.58	7.56	1.73
AT1G29465	1.12	0.38	1.04	0.27	0.35	2.46	3.17	0.97
AT1G29470	1.98	0.76	3.4	0.98	0.94	3.45	5.29	0.98
AT1G29680	10.2	16.84	17.7	5.38	3.86	10.21	10.48	7.39
AT1G29760	1.68	1.93	2.49	0.93	0.92	1.96	1.92	1.61
AT1G29820	1.04	0.49	1.55	0.63	0.71	1.57	2.17	0.8
AT1G29850	3.25	1.62	4.79	1.57	1.65	5.34	8.2	2.56
AT1G29880	1.64	0.57	2.33	0.71	0.64	3.24	5.27	0.85
AT1G29900	6.73	1.37	10.05	3.19	2.93	12.66	16.32	4.49
AT1G29940	3.1	0.82	3.05	1.67	1.49	6.21	8.48	2.4
AT1G29970	3.55	1.64	4.06	2.06	2.02	5.37	5.17	4.35
AT1G29980	2.17	0.17	4.92	1.23	0.83	3.72	6.78	0.6
AT1G29990	2.19	0.6	3.95	0.84	0.84	3.94	5.67	1.31
AT1G30000	1.62	0.24	2.01	0.86	0.74	3.08	3.98	1.38
AT1G30040	2	0.5	2.72	1.78	1.36	2.18	2.35	3.24
AT1G30070	6.48	6.68	4.5	2.47	2.73	10.4	11.06	8.49
AT1G30090	1.56	0.9	2.52	0.9	0.76	2.21	2.82	1.45
AT1G30110	1.2	0.43	1.44	0.58	0.77	1.88	1.63	1.46
AT1G30200	3.54	1.77	3.88	1.76	1.61	5.66	5.15	4.52
AT1G30210	1.15	0.27	1.51	0.8	0.58	2.01	3.04	0.92
AT1G30220	1.23	0.22	1.2	0.65	0.71	2.25	3.05	1.41
AT1G30230	65.81	7.53	171.1	21.42	17.56	104.57	132.33	34.21
AT1G30240	1.4	0.42	1.56	0.71	0.82	2.57	3.57	1.2
AT1G30270	1.66	0.37	1.57	0.77	1.06	2.82	3.46	2.24
AT1G30360	2.81	1.77	2.29	1.26	1.37	5.8	9.13	1.54
AT1G30400	4.17	1.24	4.28	1.73	2.24	8.06	11.66	3.74
AT1G30460	1.3	0.36	1.78	0.45	0.71	2.38	3.22	1.08
AT1G30470	1.53	0.47	1.75	0.97	0.87	2.73	3.68	1.22
AT1G30475	1.54	0.78	2.05	0.63	0.84	2.22	2.44	2.04
AT1G30480	1.07	0.7	1.69	0.57	0.46	1.6	2.05	0.91
AT1G30500	9.2	4.74	11.07	4.91	3.38	15.79	16.16	9.05
AT1G30580	5.72	2	11.01	1.85	1.49	10.6	16.85	2.67
AT1G30590	3.41	0.8	4.28	1.58	1.57	6.48	8.77	2.79
AT1G30630	1.63	0.53	2.92	0.79	0.53	2.91	4.63	0.88
AT1G30680	1.43	1.04	1.57	0.6	0.55	2.5	3.46	1.33
AT1G30860	5.54	6.86	5.94	3.79	2.48	6.03	3.3	7.73
AT1G30880	33.49	4.59	31.23	15.46	19.25	56.24	49.1	51.98
AT1G30910	1.13	0.43	1.85	0.5	0.52	1.79	2.56	1.07
AT1G30970	2.69	0.54	3.29	1.47	1.52	4.45	4.71	3.18
AT1G31120	1.22	0.67	1.8	0.72	0.72	1.71	2.13	1.26
AT1G31130	2.41	1.13	3.82	1.64	1.51	3.43	4.12	1.92
AT1G31160	1.53	0.62	2.99	0.53	0.73	2.58	3.56	0.75
AT1G31170	1.55	1.43	2.25	0.57	0.52	2.38	2.87	1.39
AT1G31180	1.59	0.32	2.19	0.46	0.49	3.46	5.45	0.85
AT1G31230	1.33	0.28	2.21	0.65	0.73	2.3	3.27	0.85
AT1G31340	2.24	0.8	3.22	1.48	1.57	3.67	5.55	1.34
AT1G31440	3.93	1.43	4.38	2.6	1.95	6.32	7.08	4.58
AT1G31480	3.56	1.53	4.24	1.98	2.21	4.77	3.67	5.43
AT1G31660	1.56	0.43	1.71	0.46	0.52	3.53	5.54	0.84
AT1G31730	2.32	1.29	3.34	1.49	1.53	3.32	4.33	1.97
AT1G31750	11.3	12.4	16.98	7.25	4.63	14.19	12.8	9.7
AT1G31760	1.27	0.22	1.66	0.54	0.54	2.32	2.65	1.32
AT1G31812	4.94	0.54	8.41	2.01	1.77	9.01	13.08	3.97
AT1G31817	1.24	0.37	1.75	0.39	0.61	2.58	4.06	0.44
AT1G31830	4.44	1.26	3.79	2.08	2.49	7.95	8.08	5.66
AT1G31850	1.54	0.67	3.13	0.6	0.36	2.68	3.85	0.7
AT1G31870	1.29	0.64	1.69	0.63	0.64	2.15	2.83	1.16
AT1G31910	4.19	1.64	6.24	1.84	1.75	7.69	10.94	2.64
AT1G31930	1.67	1.09	2.01	1.01	0.75	2.66	3.52	1.55
AT1G31970	5.29	0.89	5.83	1.09	1.59	12.67	20.54	2.65
AT1G32050	10.85	4.66	19.96	5.56	4.63	17.41	22.62	6.51
AT1G32130	6.22	2.8	8.33	3.25	2.79	9.34	10.35	7.73
AT1G32210	3.43	0.59	7.1	1.25	1.19	5.73	7.98	2.48
AT1G32230	7.72	4.13	10.2	3.51	3.4	13.01	16.57	7.03
AT1G32260	1.1	0.62	1.41	0.77	0.8	1.56	2.09	1.02
AT1G32380	7.31	3.33	11.44	3.71	3.21	11.82	13.74	6.02
AT1G32400	5.09	5.76	7.53	3.06	2.19	6.61	8.9	4
AT1G32460	2.69	1.09	4.35	1.41	1.24	4.26	6.01	2.31
AT1G32490	2.58	1.22	3.8	1.1	1.06	3.99	4.35	2.96
AT1G32500	1.22	0.59	2.46	0.65	0.62	1.74	2.53	0.77
AT1G32530	1.28	0.67	1.79	0.58	0.48	2.18	2.83	1.13
AT1G32560	104.5	165.78	149.18	48.4	36.42	120.17	125.78	94.51
AT1G32580	3.42	1.27	6.08	1.41	1.4	5.72	8.33	2.39
AT1G32700	4.27	2.48	4.73	2.22	1.95	6.22	5.13	6.11
AT1G32710	3.8	6.77	5.54	1.77	1.42	4.02	3.85	3.21
AT1G32740	2.92	0.24	5.53	1.59	1.16	5.53	9.02	0.93
AT1G32790	10.33	6.15	17.83	4.79	3.32	15.85	20.53	8.73
AT1G32810	4.73	1.6	4.59	2.88	2.36	8.18	7.72	5.42
AT1G32870	1.99	0.47	3.45	1.19	0.87	3.04	3.88	1.9
AT1G32900	1.15	0.13	1.86	0.56	0.69	1.89	2.28	1.02
AT1G32990	1.16	0.52	1.58	0.73	0.93	1.91	2.86	0.56
AT1G33040	1.45	0.34	2.17	0.47	0.59	2.94	4.94	0.75
AT1G33050	6.18	3.05	6.82	2.88	3.04	9.77	8.74	8.06
AT1G33055	1.72	0.26	2.2	0.71	0.97	2.54	2.84	2.83
AT1G33102	2.32	0.77	3.01	1.25	1.39	3.74	4.57	2.39
AT1G33120	10.93	1.99	30.52	2.8	2.83	17.3	25.67	3.81
AT1G33140	24.83	3.93	69.91	7.31	5.88	38.64	53.44	9.58
AT1G33230	2.27	1.88	2.84	1.59	1.51	3.07	3.9	1.98
AT1G33250	2.86	0.98	3.91	1.39	1.66	4.52	4.76	3.08
AT1G33265	2.8	1.27	6.21	1	0.84	4.5	6.85	1.33
AT1G33270	2.2	1.83	3.54	0.82	0.82	3.42	4.57	1.64
AT1G33290	2.45	1.02	3.67	1.22	1.25	3.71	3.53	2.63
AT1G33390	1.29	0.29	1.61	0.67	0.68	2.28	3.08	1.27
AT1G33400	1.32	0.47	1.7	0.8	0.71	2.2	2.47	1.2
AT1G33410	2.9	1	3.31	1.14	1.48	5.23	6.52	3.01
AT1G33420	1.18	0.93	1.18	0.74	0.64	1.88	2.43	1.06
AT1G33490	4.21	4	7.29	2.14	1.71	6.05	8.55	2.35
AT1G33520	3.92	2.02	3.99	1.78	1.97	6.71	7.11	4.42
AT1G33680	8.48	2.07	11.68	4.44	4.09	14.42	13.59	8.44
AT1G33780	1.28	0.26	1.66	0.74	0.78	2.27	2.83	0.99
AT1G33790	8.09	1.43	14.99	3.9	3.75	13.49	17.24	5.72
AT1G33810	1.34	0.76	1.94	0.64	0.62	2.24	3.42	0.97
AT1G33970	3.8	1.22	3.2	1.45	1.17	8.85	13.37	2.14
AT1G33980	2.83	1.03	3.4	1.55	1.25	5.18	6.98	2.29
AT1G33990	2.02	1.37	3.29	1.25	0.69	3.18	4.81	1.22
AT1G34030	7.92	1.21	17.11	1.69	1.99	15.64	26.03	2.48
AT1G34130	1.74	0.41	2.72	0.77	0.52	3.43	5.46	0.95
AT1G34150	1.44	0.33	1.67	0.69	0.92	2.48	2.69	1.54
AT1G34190	2.69	1.17	3.98	1.25	1.44	4.51	5.46	2.04
AT1G34200	1.65	0.73	2.39	0.89	0.78	2.79	3.88	1.26
AT1G34320	2.37	0.59	2.88	1.34	1.56	4.17	5.89	1.95
AT1G34630	1.25	0.76	1.89	0.5	0.46	2.21	3.08	0.79
AT1G34770	1.36	0.17	1.84	0.49	0.57	2.64	3.59	1.19
AT1G34780	1.52	1.02	1.93	0.9	0.67	2.42	2.8	1.32
AT1G35160	2.69	1.11	3.32	1.41	1.17	5.2	7.85	1.55
AT1G35190	5.08	2.17	8.35	2.92	2.53	7.38	8.77	4.84
AT1G35220	1.24	0.38	1.56	0.7	0.92	2	2.63	1.18
AT1G35460	2.82	1.37	4.63	1.03	1.06	4.65	5.89	2.46
AT1G35470	1.25	0.65	1.99	0.64	0.55	1.88	2.39	1.18
AT1G35516	85.78	8.08	63.64	39.23	43.79	168.93	167.88	111.09
AT1G35620	2.96	0.84	3.78	1.29	1.48	5.73	8.49	1.96
AT1G35660	3.02	0.97	2.57	1.53	1.8	4.68	3.48	4.92
AT1G35680	1.46	0.54	2.38	0.41	0.51	2.82	4.33	0.84
AT1G35720	1.8	0.41	2.61	0.5	1.03	3.51	4.86	1.13
AT1G36050	1.75	0.97	2.67	0.67	0.94	2.73	3.94	1.56
AT1G36060	7.66	1.71	13.93	4.74	3.11	10.32	9.44	9.43
AT1G36070	2.57	0.66	4.1	1.36	1.17	3.87	4.25	2.95
AT1G36310	1.39	0.6	1.93	0.45	0.46	2.86	4.6	0.64
AT1G36320	2.57	1.46	5.82	0.97	0.85	3.73	5.06	1.47
AT1G36380	1.19	0.37	1.82	0.53	0.55	1.9	2.41	1.3
AT1G36730	12.55	4.82	13.38	5.5	6.17	22.92	26.55	12.61
AT1G36980	2.86	1.61	4.8	1.3	1.35	4.45	5.92	2.14
AT1G36990	1.54	0.73	1.84	1.09	1.06	2.3	2.84	1.49
AT1G41880	8.79	1.37	21.19	1.97	1.75	16.63	27.82	2.28
AT1G42440	2.68	0.9	3.52	1.13	0.92	5.07	6.78	2.3
AT1G42960	1.51	0.63	2.24	0.61	0.57	2.87	4.68	0.86
AT1G42990	3.66	1.05	6.43	1.84	1.85	5.73	6.55	3.01
AT1G43130	3.3	1.48	4.97	1.41	1.43	5.38	6.46	3.16
AT1G43170	43.87	4.21	97.84	21.99	17.29	70.33	91.94	25.38
AT1G43190	3.16	0.72	4.35	1.5	1.56	5.62	7.49	2.81
AT1G43580	2.53	0.41	3.2	1.82	1.44	4.01	4.43	2.8
AT1G43670	10.25	3.62	15.74	4.24	4.55	18.15	26.25	7.65
AT1G43690	1.2	0.53	1.39	0.67	0.59	2.11	2.96	1.02
AT1G43700	6.44	2.9	6.48	2.85	2.77	11.27	10.27	7.76
AT1G43710	1.89	1.98	2.67	0.77	0.81	3.29	5.55	0.51
AT1G43850	3.62	1.07	5	1.93	1.73	6.35	7.53	3.04
AT1G43860	1.83	0.7	2.13	0.84	0.94	3.53	5.17	1.21
AT1G43890	5.2	4.33	8.73	3.61	2.85	6.58	8.42	3.76
AT1G44170	1.95	0.24	2.76	1.09	1.06	3.68	5.37	1.22
AT1G44446	2.24	1.64	3.05	1.2	1.05	3.17	3.34	2.43
AT1G44750	1.68	0.5	3	0.81	0.75	2.82	4.04	1.13
AT1G44770	3.2	2.48	4.71	1.75	1.34	4.93	6.46	2.32
AT1G44810	5.32	1.42	6.69	2.42	1.89	10.66	15.13	3.75
AT1G44820	1.45	0.91	1.89	0.64	0.85	2.36	3.04	1.22
AT1G44910	3.19	1.09	2.97	1.72	1.87	4.97	6.23	4.77
AT1G44960	2.61	0.98	4.05	0.9	1.17	4.79	6.9	1.69
AT1G45000	4.08	1.62	6.11	2.05	1.65	7.45	11.17	2.36
AT1G45050	1.56	0.43	2.55	0.55	0.74	2.69	3.7	1.27
AT1G45145	2.11	3.75	2.86	0.6	0.48	3.2	4.47	0.81
AT1G45150	2.22	1.18	2.45	1.33	1.26	3.32	3.86	2.69
AT1G45160	1.25	0.73	1.3	0.96	0.95	1.89	2.71	1.08
AT1G45976	2.08	1.43	2.63	1	1.04	3.15	3.25	2.23
AT1G46768	7.37	9.79	7.86	4.53	3.2	10.05	12.3	6.4
AT1G47056	1.63	1.88	1.9	1.04	0.79	2.13	2.3	1.57
AT1G47200	1.95	0.67	3.36	0.76	0.64	3.59	5.85	1.06
AT1G47260	1.94	0.86	3.36	0.82	0.97	3.38	5.45	0.9
AT1G47278	1.86	0.33	4.1	0.54	0.6	3.29	5.28	0.94
AT1G47310	1.27	0.62	1.98	0.9	0.72	1.66	2.01	1.36
AT1G47330	1.68	0.6	2.2	0.96	0.96	2.65	2.97	1.81
AT1G47420	4.51	1.8	9.81	1.41	1.14	7.55	11.13	2.41
AT1G47540	8.9	43.22	6.28	3.33	1.08	3.42	3.28	2.46
AT1G47550	2.57	1.4	3.29	1.34	1.52	4.01	4.7	2.49
AT1G47570	4.98	0.74	6.83	1.74	1.79	10.4	15.25	3.21
AT1G47640	1.61	0.3	3.24	0.56	0.53	2.82	4.05	1.05
AT1G47710	1.73	1.5	2.48	0.92	0.75	2.63	3.62	1.26
AT1G47830	1.56	0.43	2.99	0.55	0.56	2.7	3.73	0.99
AT1G47970	5.5	3.59	8.55	3.3	2.61	8.78	12.46	3.06
AT1G47980	10.17	8.38	18.49	2.63	2.07	18.45	29.3	3.26
AT1G48030	2.07	1.37	3.08	0.81	0.77	3.67	5.67	1.17
AT1G48050	1.45	0.54	1.75	0.83	1.01	2.18	2.77	1.66
AT1G48110	1.83	0.97	2.13	1.19	1.23	2.9	3.76	1.54
AT1G48130	180.4	159.01	456.21	91.19	60.2	183.16	207.78	127.98
AT1G48160	1.58	0.9	3.06	0.57	0.46	2.71	4.05	0.68
AT1G48210	1.32	0.65	1.92	0.68	0.73	2.17	2.88	0.93
AT1G48280	1.18	0.24	1.64	0.63	0.58	1.86	2.11	1.44
AT1G48300	17.33	3.66	24.25	9	8.11	29.18	28.62	18.25
AT1G48350	1.98	1.02	3.53	0.79	1.19	2.91	3.74	1.56
AT1G48410	7.43	2.65	10.56	3.41	3.84	12.23	16.14	7.24
AT1G48420	1.86	0.66	4.06	1.13	0.77	2.45	3.08	1.52
AT1G48430	3.51	0.92	4.96	1.86	1.46	5.95	6.49	3.54
AT1G48440	2.43	1.14	4.74	0.99	0.77	4.05	5.98	1.35
AT1G48460	1.87	1.22	2.27	0.94	1.02	3.01	3.83	1.67
AT1G48470	7.2	4.88	15.33	3.57	2.79	9.36	12.03	5.17
AT1G48490	2.66	1.11	3.29	1.4	1.38	4.33	5.17	2.86
AT1G48570	2.54	0.73	3.19	1.23	1.24	4.63	6.41	2.21
AT1G48630	2.63	0.32	3.95	0.61	0.53	6.32	11.02	0.53
AT1G48635	2.04	0.77	2.54	0.65	0.94	3.97	5.58	1.55
AT1G48650	2.67	0.97	3.13	1.15	1.38	5.11	6.8	1.95
AT1G48660	2.81	0.61	4.96	0.97	0.86	5.53	8.56	1.34
AT1G48750	2.89	9.65	5.33	0.75	0.35	1.97	3.17	0.36
AT1G48790	1.8	1.28	2.75	0.91	0.87	2.64	3.26	1.57
AT1G48830	7.81	2.32	16.09	2.39	1.95	14.11	22.13	3.93
AT1G48850	1.62	0.67	2.54	0.74	0.67	2.89	3.94	0.98
AT1G48860	1.18	0.49	1.82	0.54	0.57	1.99	2.91	0.92
AT1G48920	37.64	5.54	38.77	12.08	12.04	88.63	123.86	20.44
AT1G48990	8.39	6.52	14.71	4.27	4	11.64	15.04	6.08
AT1G49032	12.15	6.66	19.9	6.14	6.26	18.01	20.68	10.25
AT1G49140	2.03	0.61	3.95	0.78	1.07	3.25	5.06	1.3
AT1G49170	1.12	0.41	1.83	0.51	0.55	1.67	2.16	1.23
AT1G49240	1.99	0.99	4.52	0.75	0.64	3.2	4.86	0.69
AT1G49360	1.24	0.51	1.14	0.76	1.07	1.98	2.57	1.3
AT1G49400	2.34	0.41	4.29	0.67	0.77	4.46	7.19	1.43
AT1G49410	3.39	0.85	5.17	0.96	0.84	7.32	12.19	1.45
AT1G49475	2.41	0.68	3.04	0.68	0.74	5.61	9.91	0.68
AT1G49480	2.25	0.42	2.88	1.06	1.07	4.28	5.24	1.88
AT1G49540	1.8	0.63	2.49	0.78	0.81	3.22	4.01	1.52
AT1G49590	2.36	1.26	2.16	1.47	1.87	3.48	3.87	2.88
AT1G49650	1.81	1.43	1.97	1.27	1.31	2.66	3.51	1.41
AT1G49660	1.24	0.55	2.07	1.09	0.73	1.79	2.73	0.67
AT1G49700	5.09	0.3	10.88	1.4	1.46	9.59	10.29	2.54
AT1G49720	2.49	0.18	1.29	0.92	1.29	5.98	8.83	1.96
AT1G49740	1.18	0.36	1.85	0.73	0.54	2.01	2.97	0.8
AT1G49760	3.94	0.72	5.09	1.14	1.35	8.96	14.78	1.63
AT1G49850	2.47	1.16	3.25	1.36	1.2	4.11	5.53	2.14
AT1G49890	1.26	0.45	1.28	0.73	0.97	2.02	2.04	1.41
AT1G49970	5.89	4.29	9.7	2.55	2.4	9.02	13.15	4.4
AT1G50010	2.95	0.54	6.93	1.3	0.71	5.21	8.8	0.79
AT1G50020	2.19	4.54	2.6	1.31	0.82	2.52	3.4	1.14
AT1G50030	4.03	1.29	4.45	2.23	2.58	6.31	5.99	5.08
AT1G50140	1.68	0.55	1.73	0.82	0.91	3.01	3.75	1.79
AT1G50170	1.27	0.65	1.8	0.72	0.6	2.07	2.89	1.02
AT1G50200	9.63	2.21	14.65	5.11	4.33	16.15	17.94	9
AT1G50260	2.29	1.58	3.28	1.4	1.21	3.03	3.62	2.56
AT1G50300	2.08	0.34	1.86	0.86	1.12	3.78	3.38	2.9
AT1G50370	2.2	0.49	2.69	1.15	1.14	4.14	5.13	1.76
AT1G50380	5.37	2.01	8.28	3.42	2.84	8.55	9.22	4.04
AT1G50420	5.81	1.16	20.59	5.97	3	3.55	4.68	2.42
AT1G50460	2.7	0.72	2.48	1.5	1.43	4.39	3.9	4.04
AT1G50480	5.3	0.71	9.68	2.9	2.09	8.31	8.34	5.16
AT1G50500	1.7	0.62	2	0.9	0.75	3.09	3.78	1.53
AT1G50510	1.18	0.6	1.5	0.56	0.64	1.97	2.84	1.04
AT1G50570	2.47	1.21	4.67	1.22	0.93	3.82	5.57	1.69
AT1G50600	4.02	2.88	4.6	2.29	1.77	6.06	6.8	4.58
AT1G50620	1.73	0.57	1.89	1.23	1.32	2.62	2.83	1.92
AT1G50660	1.61	0.63	2.04	0.66	0.59	3.1	4.52	1.25
AT1G50670	1.03	0.82	1.41	0.61	0.39	1.52	2.02	0.95
AT1G50730	1.52	0.43	1.64	0.79	0.69	2.86	3.54	1.42
AT1G50740	1.09	0.46	2.13	0.51	0.6	1.44	1.88	1.03
AT1G50840	1.86	0.78	2.25	0.84	0.74	3.53	4.58	1.44
AT1G50920	10.68	2.04	14.79	3.58	3.35	22.47	28.94	6.64
AT1G51060	1.61	0.74	3.15	1.14	0.85	2.42	3.72	0.55
AT1G51090	1.38	2.52	1.49	0.74	0.71	1.69	2.3	0.9
AT1G51130	1.09	0.3	2.11	0.69	0.74	1.36	1.45	1.05
AT1G51140	1.92	0.9	2.15	0.99	0.77	3.07	2.99	2.52
AT1G51160	1.86	0.61	3.17	0.74	0.82	3.09	4.42	1.51
AT1G51170	1.08	0.22	0.93	0.66	0.54	2.53	4.33	0.28
AT1G51200	63.35	12.2	61.76	27.21	29.99	118.43	123.97	77.53
AT1G51310	1.45	0.89	2.21	0.72	0.77	2.25	2.8	1.11
AT1G51430	1.79	0.78	2.38	0.71	1.05	3.08	3.96	1.48
AT1G51510	3.56	2.04	4.89	1.26	1.31	6.72	10.44	2.15
AT1G51520	1.05	0.28	0.92	0.65	0.53	1.92	2.12	1.15
AT1G51590	1.21	0.47	1.66	0.46	0.49	2.22	3.06	1.03
AT1G51630	1.73	0.55	3.25	0.92	0.8	2.76	3.7	1.13
AT1G51650	5.69	1.84	11.61	2	1.62	10.02	15.92	2.92
AT1G51710	2.97	2.42	5.07	1.52	1.21	4.44	6.43	1.79
AT1G51720	1.58	0.93	1.86	0.86	0.92	2.36	2.69	1.75
AT1G51730	2.99	0.99	5.15	0.82	0.94	5.7	8.57	1.76
AT1G51745	1.45	0.28	2.54	0.76	0.77	2.18	2.7	1.44
AT1G51760	1.34	0.59	2.04	0.54	0.51	2.35	3.46	1.05
AT1G51940	1.3	0.24	2.81	0.68	0.67	1.77	2.38	1.14
AT1G51965	1.05	0.63	1.11	0.67	1.08	1.43	1.82	1.03
AT1G51980	2.88	1.11	5.13	1.28	1.24	5.08	8.08	1.34
AT1G52160	1.18	0.47	1.61	0.72	0.81	1.74	2.41	1.17
AT1G52300	15.82	2.89	41.33	3.57	3.89	27.01	43.2	5.3
AT1G52342	1.26	1.15	1.45	0.43	0.61	1.7	1.49	1.81
AT1G52360	2.04	0.72	2.67	1.08	0.89	3.58	4.61	1.8
AT1G52370	1.15	0.59	1.71	0.61	0.85	1.7	2.51	0.88
AT1G52380	5.92	1.36	10.02	3.24	2.91	9.63	12.03	4.74
AT1G52420	1.79	0.45	2.33	0.71	0.78	3.32	4.03	1.66
AT1G52500	1.68	0.5	2.26	0.71	1.08	2.83	3.76	1.57
AT1G52560	4.34	10.61	0.72	1.57	1.79	5.04	2.85	5.88
AT1G52590	1.09	0.24	1.94	0.42	0.45	1.76	2.32	1.08
AT1G52690	35.14	66.25	40.54	17.93	13.55	39.7	44.41	29.79
AT1G52710	2.59	0.49	2.83	1.71	1.56	3.82	3.31	3.95
AT1G52730	1.18	0.39	1.92	0.52	0.44	1.99	2.61	1.05
AT1G52740	12.25	6.43	25.06	6.06	4.56	17.34	21.4	9.09
AT1G52760	1.8	0.46	2.82	1.23	0.94	2.96	4.24	1.28
AT1G52870	1.07	3	0.7	0.49	0.52	1.08	1.24	0.73
AT1G52890	1.14	0.29	2.08	0.53	0.46	2.14	3.61	0.39
AT1G52930	2.56	0.47	3.27	0.88	0.61	5.97	9.89	0.91
AT1G52980	4.91	1.07	9.23	2.09	1.83	8.82	12.25	2.63
AT1G53000	3.65	1.35	7.54	1.76	1.32	5.59	6.97	2.44
AT1G53190	1.89	0.42	2.08	0.98	0.75	2.86	1.72	3.3
AT1G53210	6.46	2.5	6.2	3.14	2.61	12.07	13.23	6.93
AT1G53240	4.16	0.93	6.54	1.04	1.03	9.1	15.32	1.61
AT1G53280	4.62	0.65	8.04	1.96	1.67	8.46	11.61	3.24
AT1G53310	2.24	0.88	3.77	0.89	0.69	4.27	6.96	0.97
AT1G53320	6.07	2.51	7.85	2.32	2.38	10.38	10.57	6.83
AT1G53450	4.52	0.67	6	2.27	1.94	7.55	7.29	5.71
AT1G53460	1.24	0.5	1.84	0.55	0.61	1.95	2.42	1.27
AT1G53540	4.14	9.42	1.17	1.53	1.88	4.31	2.84	6.55
AT1G53570	1.61	0.6	2.11	0.73	0.72	2.8	3.6	1.53
AT1G53590	1.31	0.43	2.02	0.86	0.57	1.97	2.52	1.31
AT1G53645	1.49	0.49	1.78	0.55	0.52	3.24	5.27	0.7
AT1G53670	1.83	1.82	2.76	0.78	0.84	2.47	3.14	1.71
AT1G53720	1.57	0.47	2.22	0.83	0.83	2.68	3.06	1.31
AT1G53750	5.61	3.37	10.45	1.91	1.69	9.6	14.71	2.89
AT1G53780	9.36	3.99	10.43	5.42	4.97	14.99	15	10.96
AT1G53850	2.09	0.88	3.24	0.9	0.8	3.83	5.57	1.23
AT1G53910	13.13	3.88	18.78	6.01	5.37	25.63	40.84	7.21
AT1G54030	3.42	1.05	6.46	1.49	1.26	6.12	10.16	1.54
AT1G54050	2.78	5.45	0.98	0.91	1.24	3.26	1.97	4.5
AT1G54060	1.16	0.51	1.51	0.56	0.61	1.89	2.18	1.16
AT1G54080	10.1	2.15	10.57	3.61	3.86	21.91	30.42	7.23
AT1G54100	7.8	6.36	13.77	2.43	1.96	13.03	18.25	4.35
AT1G54115	1.46	0.58	2.23	0.72	0.99	2.11	2.29	1.48
AT1G54130	5.87	6.45	6.9	3.02	2.68	7.75	7.18	6.72
AT1G54140	1.57	0.79	2.67	0.63	0.64	2.6	3.88	1.09
AT1G54170	1.56	0.97	1.85	0.97	0.81	2.6	3.48	1.16
AT1G54210	1.37	0.83	2	0.61	0.55	2.21	2.85	1.2
AT1G54250	1.19	0.3	1.56	0.56	0.66	2.2	3.2	0.89
AT1G54270	4.43	1.74	5.57	1.53	1.65	9.66	16.35	1.51
AT1G54290	1.58	2.14	2.34	0.83	0.44	2.22	2.87	0.96
AT1G54310	1.29	0.46	1.92	0.43	0.62	2.39	3.04	0.88
AT1G54320	3.55	0.86	4.18	1.88	1.75	5.86	6.43	4.52
AT1G54340	1.54	0.58	2.22	0.65	0.63	2.65	3.17	1.44
AT1G54360	1.22	0.33	2.06	0.79	0.61	1.92	2.76	0.9
AT1G54370	2.95	0.83	3.26	1.77	1.71	5.02	5.1	3.09
AT1G54380	1.86	0.35	2.16	0.66	0.71	3.72	4.72	1.78
AT1G54390	1.44	0.61	2.24	0.85	0.69	2.28	2.9	1.13
AT1G54440	1.02	0.2	1.38	0.58	0.64	1.58	1.99	1.21
AT1G54490	2.63	0.9	3.63	1.43	1.39	4.33	4.89	2.48
AT1G54510	1.17	0.25	1.4	0.61	0.67	2.06	2.72	1.2
AT1G54630	2.1	0.37	3.1	0.55	0.65	4.51	7.68	1.13
AT1G54690	1.67	0.13	3.33	0.84	0.98	2.78	3.96	0.9
AT1G54770	1.24	0.36	1.85	0.7	0.66	2.19	3.2	0.77
AT1G54830	3.16	1.07	4.73	1.68	1.48	5.17	7.05	2.85
AT1G54860	42.05	52.1	53.46	23.34	20.65	44.22	28.7	56.74
AT1G54870	299.59	343.18	631.7	164.47	134.77	275.03	241.39	271.03
AT1G54920	2.16	0.61	2.73	0.74	1	4.05	5.08	1.99
AT1G54990	1.3	0.39	1.81	0.49	0.58	2.56	3.94	0.76
AT1G55020	1.27	1.08	1.47	0.92	0.72	1.79	2.47	1.13
AT1G55090	2.96	1.85	6.57	1.22	1.16	3.93	5.17	2.07
AT1G55150	1.16	0.62	1.5	0.57	0.42	2.12	3	0.83
AT1G55152	4.11	2.3	3.48	2.47	2.24	7.15	7.95	4.13
AT1G55160	1.27	0.91	1.61	0.77	0.79	2.02	3.08	0.8
AT1G55190	1.97	2.35	2.9	1.22	1.05	2.64	3.56	1.04
AT1G55250	2.2	0.97	2.72	1.07	1.18	3.4	3.63	2.69
AT1G55310	12.37	3.09	18.67	6.35	5.16	18.93	16.27	15.58
AT1G55350	2.51	0.5	3.22	1.61	1.55	3.83	4.25	3.05
AT1G55360	1.32	0.08	3.23	0.8	0.44	2.17	3.9	0.33
AT1G55460	1.58	1.04	2.21	0.77	0.61	2.63	3.59	1.24
AT1G55490	3.2	0.76	4.4	0.69	0.82	7.35	11.42	1.23
AT1G55500	2.17	1.3	2.04	1.24	1.4	4.2	7.2	0.92
AT1G55510	1.74	1	2.47	0.78	0.79	2.72	2.99	1.73
AT1G55520	2.13	0.88	3.01	0.9	0.74	3.77	4.66	1.89
AT1G55590	1.15	0.87	1.34	0.7	0.63	1.74	1.85	1.06
AT1G55675	3.25	2.76	4.53	1.47	1.22	4.81	5.86	3.21
AT1G55680	5.71	3.73	8.68	2.96	2.07	8.98	11.38	4.76
AT1G55805	1.04	0.39	1.7	0.33	0.38	1.82	2.74	0.88
AT1G55840	1.7	0.46	3.1	0.7	0.6	3.03	4.38	1.06
AT1G55850	24.83	3.52	20.07	12.3	13.69	43.38	42.17	38.01
AT1G55860	2.07	0.65	2.74	1.46	1.19	3.22	3.95	2.07
AT1G55870	1.36	0.63	1.68	0.69	0.77	2.4	3.29	0.97
AT1G55900	1.48	0.6	2.01	0.53	0.66	2.82	4.4	0.98
AT1G55930	1.37	0.6	1.58	0.65	0.67	2.4	3.32	1.32
AT1G55960	1.82	1.23	2.19	1.09	1.36	2.5	3.17	1.9
AT1G56045	5.9	0.71	12.99	1	1.26	11.91	20	1.74
AT1G56070	32.54	7.2	57.27	10.49	8.61	66.93	106.48	11.9
AT1G56090	1.54	0.85	1.95	0.68	0.59	2.39	2.15	2.01
AT1G56110	7.06	1.09	7.55	1.76	2.11	17.29	28.6	2.88
AT1G56140	2.4	0.74	2.76	1.29	1.38	4.27	5.54	2.14
AT1G56170	2.02	0.53	1.17	0.78	1.34	3.62	4.14	3.13
AT1G56190	1.22	0.34	2.74	0.49	0.42	2.02	3.02	0.53
AT1G56220	24.31	5.54	43.27	13.36	14.21	34.48	34.73	24.75
AT1G56280	142.41	21.86	80.45	55.47	65.69	286.6	286.77	206.41
AT1G56290	2.51	0.83	3.38	1.3	1.46	3.8	4.15	3.01
AT1G56300	3.34	0.46	2.85	1.19	1.52	8.34	15.53	0.97
AT1G56330	1.68	0.3	2.94	0.48	0.53	3.38	5.26	0.8
AT1G56340	4.65	0.2	9.6	0.84	1.03	10.08	18.59	0.98
AT1G56440	1.95	0.55	2.34	0.83	1.17	2.96	2.59	2.84
AT1G56450	5.55	0.85	11.08	2.01	1.98	10.07	15.59	2.92
AT1G56460	3.48	1.65	5.03	1.75	1.61	5.41	6.42	3.57
AT1G56610	1.81	1.08	2.38	1.45	1.53	2.11	2.48	1.99
AT1G57540	1.22	0.61	3.02	0.42	0.34	1.64	2.16	0.86
AT1G57660	3.61	0.49	6.44	0.85	0.83	7.83	13.66	1.19
AT1G57720	19.31	2.98	38.97	6.85	5.84	35.33	47.03	10.38
AT1G57860	2.38	0.77	3.98	0.81	0.82	4.78	8.17	0.85
AT1G58030	7.34	1.97	8.07	3.28	3.15	15.07	20.45	5.13
AT1G58080	1.36	0.54	1.76	0.95	0.86	2.2	3.13	1.05
AT1G58100	2.16	0.9	3.58	1.13	0.87	3.54	4.82	1.6
AT1G58230	1.95	0.63	2.51	1.44	1.28	2.83	3.52	2.1
AT1G58235	14.63	2.3	11.39	6.45	7.99	30.14	36.69	14.72
AT1G58360	3.6	2.29	5.45	1.42	1.04	6.97	11.53	1.29
AT1G58380	2.28	0.4	3.74	0.74	0.67	4.92	8.24	0.72
AT1G58440	1.41	0.27	3.1	0.92	0.81	1.82	2.47	1.09
AT1G58470	1.23	0.96	1.91	0.65	0.4	1.78	2.08	1.19
AT1G59520	2.3	0.36	3.38	1.28	1.46	3.65	4.94	2.31
AT1G59610	3.31	1.5	3.58	2.23	1.87	5.31	7.04	3.44
AT1G59640	1.56	0.45	1.06	0.54	0.49	3.64	5.44	1.21
AT1G59700	2.16	1.39	3.95	1.27	1.31	2.82	4.35	1.58
AT1G59750	6.41	2.3	6.94	3.01	3.32	11.54	14.06	6.44
AT1G59760	2.44	0.93	2.98	1.1	1.14	4.54	6.48	1.97
AT1G59870	1.89	0.39	2.16	0.91	0.98	3.77	5.91	1.36
AT1G59900	12.89	4.98	19.85	6.16	6.8	20.6	21.66	11.51
AT1G60080	1.02	0.37	1.22	0.49	0.4	2.03	3.15	0.66
AT1G60140	1.79	0.96	2.76	1.14	1.44	1.96	1.85	2.29
AT1G60170	2.8	1.54	4.24	1.58	1.16	4.52	5.95	2.08
AT1G60200	9.1	2.57	10.85	4.61	4.05	14.49	16.09	12.73
AT1G60420	1.95	0.75	2.63	0.91	0.94	3.31	4.19	1.89
AT1G60490	1.58	0.66	2.05	0.63	0.92	2.63	3.28	1.56
AT1G60550	1.69	0.42	2.82	1.21	0.97	2.54	3	1.36
AT1G60610	2.41	1.45	3.91	1.14	1.37	3.4	3.75	2.24
AT1G60620	1.55	0.9	2.43	0.71	0.78	2.56	3.48	0.98
AT1G60640	2.29	0.34	2.76	0.55	0.65	5.05	8.05	1.77
AT1G60650	2.64	1.77	4	1.19	1.02	4.16	5.37	2.22
AT1G60670	1.19	0.51	1.57	0.5	0.58	1.88	2.15	1.44
AT1G60680	15.35	9.13	21.95	9.46	8.68	22.33	26.47	13.83
AT1G60710	2.74	0.66	5.13	1.2	0.84	4.58	5.96	2.24
AT1G60730	1.59	2.26	2.74	0.86	0.54	1.86	2.42	1.03
AT1G60770	1.1	0.17	1.68	0.53	0.63	2	3.11	0.73
AT1G60850	1.53	0.57	2.24	0.46	0.66	2.99	4.74	0.89
AT1G60860	1.09	0.26	1.25	0.59	0.51	2.08	3.22	0.89
AT1G60900	4.22	0.61	5.18	2.22	2.28	7.12	7.48	5.09
AT1G60960	2.65	0.09	1.54	0.69	0.91	7.16	12.74	1.23
AT1G60970	4.22	1.2	4.48	2.1	2.19	6.42	6.8	6.79
AT1G61010	1.88	0.59	2.68	0.84	1	3.18	4.13	1.77
AT1G61040	1.69	0.76	2.23	0.99	0.78	2.96	3.83	1.19
AT1G61100	1.33	0.65	2.04	1.22	1.29	1.46	1.95	1.17
AT1G61240	1.7	0.34	2.71	0.93	0.84	2.7	3.2	1.68
AT1G61250	4.28	1.91	6.05	2.51	2.17	6.85	8.14	3.73
AT1G61340	1.95	5.68	1.49	0.95	0.62	1.82	1.73	1.42
AT1G61570	4.79	1.97	9.08	1.46	1.11	8.96	14.24	2.16
AT1G61580	1.37	0.15	2.26	0.35	0.57	2.68	3.73	0.92
AT1G61620	9.36	2.65	22.34	4.18	2.96	12.68	11.87	7.93
AT1G61670	1.49	0.47	2.33	0.56	0.57	2.8	4.1	0.93
AT1G61690	1.96	0.93	2.96	1.22	0.94	2.85	3.09	2.01
AT1G61780	3.67	1.8	6.74	1.64	1.28	5.62	6.99	3.06
AT1G61800	1.49	0.17	1.55	0.46	0.58	3.77	7.37	0.28
AT1G61870	2.06	0.43	3.04	0.61	0.65	4.3	6.42	1.21
AT1G61900	1.86	1.32	2.52	1.02	1.06	2.76	3.53	1.6
AT1G61970	1.08	0.14	0.99	0.65	0.63	1.71	1.44	1.74
AT1G61980	1.22	0.23	1.4	0.52	0.71	2.32	2.73	1.11
AT1G61990	1.5	0.41	1.88	0.7	0.79	3.01	4.3	0.79
AT1G62020	1.82	0.34	3.01	0.89	0.61	3.37	4.72	1.22
AT1G62040	3.24	1.12	4.8	1.73	1.26	5.07	5.74	3.69
AT1G62180	3.56	3.59	2.72	1.39	2.69	6.51	10.62	1.75
AT1G62290	19.85	3.23	34.33	9.65	8.03	31.91	29.82	20.09
AT1G62390	3.02	1.14	4.07	1.14	1.23	5.55	7.12	2.56
AT1G62420	4.55	4.98	10.16	2.55	2.98	3.02	3.82	5.02
AT1G62422	1.11	1.13	0.96	0.83	1.08	1.39	1.77	1.03
AT1G62510	45.57	38.61	71.68	18.42	20	61.24	64.84	48.55
AT1G62710	33.03	21.5	67.08	14.83	10.61	50.25	71.2	17.42
AT1G62740	2.46	1.67	3.13	1.07	1.03	3.92	5.27	2.54
AT1G62880	1.1	0.43	1.29	0.75	0.72	1.71	2.42	1.15
AT1G62960	1.27	0.45	1.33	0.77	0.86	2.18	2.95	1.17
AT1G63090	1.22	0.77	2.11	0.95	0.79	1.46	1.62	0.98
AT1G63110	1.37	0.22	2.64	0.54	0.58	2.2	2.95	1.27
AT1G63120	3.98	3.24	5.4	1.91	1.6	6.56	7.88	2.73
AT1G63180	2.51	3.87	4.29	1.73	0.94	2.64	3.6	1.5
AT1G63240	3.62	1.55	4.34	1.68	2.12	5.84	6	4.07
AT1G63270	1.44	0.48	1.89	0.66	0.55	2.65	3.28	1.29
AT1G63290	2.31	0.46	3.5	1.06	0.73	4.45	6.31	1.59
AT1G63300	1.11	0.42	1.52	0.93	0.74	1.45	1.49	1.25
AT1G63490	1.12	0.45	1.47	0.82	0.77	1.61	1.95	1.15
AT1G63660	1.71	0.24	1.88	0.42	0.41	4.21	7.05	0.74
AT1G63680	1.13	0.57	1.49	0.58	0.61	1.83	2.27	1.03
AT1G63690	1.82	0.5	1.82	1.21	1.23	3.08	3.99	1.89
AT1G63770	18.45	9.18	26.63	6.94	5.09	35.64	53.98	10.97
AT1G63800	3.45	1.76	5.53	1.88	1.6	5.25	6.74	2.95
AT1G63830	1.93	0.74	2.49	0.97	0.89	3.49	4.55	1.48
AT1G63900	1.94	0.91	2.73	1	0.82	3.18	4.28	1.8
AT1G63970	1.28	0.85	2.08	0.45	0.4	2.29	3.58	0.66
AT1G63980	4.35	1.11	8.17	1.41	1.44	7.99	11.56	2.46
AT1G64040	4.32	2.83	7.69	2.06	1.91	6.23	6.86	3.36
AT1G64050	1.66	1.09	2.16	0.99	1.25	2.39	3.09	1.39
AT1G64090	1.34	0.38	2.08	0.51	0.49	2.64	4.35	0.72
AT1G64110	28.28	8.85	40.18	14.15	12.39	45.57	44.05	31.75
AT1G64140	7.48	3.16	6.81	3.33	3.69	13.21	11.99	9.22
AT1G64230	41.05	6.35	76.65	24.38	21.22	58.41	59.75	41.71
AT1G64330	1.89	1.04	2.05	1.22	0.73	3.14	4.22	1.96
AT1G64350	2.3	1.08	3.84	0.88	0.69	4.11	5.83	1.49
AT1G64430	1.02	0.62	0.86	0.55	0.64	1.66	2.06	1.18
AT1G64490	1.12	0.1	1.22	0.34	0.26	2.78	4.58	0.43
AT1G64520	4.36	2.15	8	1.79	1.61	7.12	10.02	2.86
AT1G64550	3.96	1.13	7.98	1.41	1.4	6.64	8.78	2.6
AT1G64610	1.76	0.86	1.72	1	1.02	2.91	3.43	1.93
AT1G64660	11.26	3.88	16.64	6.3	5.73	17.13	18.02	12.14
AT1G64720	16.71	6.47	24.09	6.32	6.68	29.97	38.55	14.06
AT1G64750	6.05	3.35	11.14	1.86	1.66	10.7	16.14	3.17
AT1G64810	2.43	2.4	4.2	1.44	0.77	3.29	4.25	1.67
AT1G64840	1.85	1.01	2.72	1.25	0.98	2.76	3.52	1.52
AT1G64880	2.82	0.17	3.48	0.68	0.84	6.64	10.48	1.46
AT1G64900	11	2.03	6.24	5.26	4.54	20.91	18.57	17.47
AT1G64950	3.96	2.48	4.59	2.41	1.91	6.15	7.29	4.15
AT1G65020	1.7	0.93	2.95	0.8	0.76	2.73	3.8	1.06
AT1G65030	2.02	0.91	2.4	0.79	0.88	3.99	6.31	1.29
AT1G65032	1.14	0.37	1.63	0.46	0.59	2.19	3.31	0.64
AT1G65040	2.09	0.43	3.04	1.01	0.83	3.59	4.04	2.16
AT1G65070	1.04	0.36	1.08	0.48	0.58	1.88	2.45	1.04
AT1G65080	1.27	0.54	1.63	0.61	0.68	2.12	2.6	1.21
AT1G65090	49.65	20.46	80.93	28.64	21.08	74.4	86.06	48.19
AT1G65220	2.76	0.97	3.18	1.21	1.12	5.41	7.94	2.13
AT1G65260	4.06	1.66	7.11	1.72	1.67	6.41	7.53	3.5
AT1G65280	2.6	0.8	3.17	1.03	1.24	4.86	6.47	2.33
AT1G65290	4.89	1.29	12.41	1.5	1.34	8.04	12.69	1.71
AT1G65320	1.02	0.46	1.51	0.58	0.6	1.43	1.69	1.13
AT1G65430	1.27	0.67	2.08	0.56	0.65	2.03	2.72	0.9
AT1G65540	1.2	0.38	1.59	0.53	0.53	2.22	2.92	0.97
AT1G65580	2.01	1.02	2.51	1.09	0.97	3.28	4.18	1.99
AT1G65650	2.32	1.15	3.64	1.17	0.84	3.96	5.58	1.63
AT1G65660	8.55	1.96	11.27	3.71	4.26	14.01	14.04	10.78
AT1G65700	1.22	0.66	1.5	0.78	0.92	1.91	2.86	0.9
AT1G65720	6.48	2.64	12.91	2.73	2.45	10.24	14.53	4.27
AT1G65820	15.5	6.73	36.79	6.13	5.19	22.27	32.65	9.24
AT1G65930	7.25	1.48	15.78	2.81	2.64	11.6	15.81	4.89
AT1G66240	7.83	3.21	23.16	2.02	1.99	10.65	16.65	3.09
AT1G66330	1.82	0.73	2.16	0.64	0.82	3.56	5.26	1.4
AT1G66410	18.44	5.03	30.75	6.68	5.87	35.85	55.32	9.82
AT1G66510	1.07	0.49	1.52	0.5	0.55	1.58	1.86	1.32
AT1G66580	11.69	4.7	27.66	3.18	2.73	19.22	28.72	5.41
AT1G66670	1.59	1.08	2.49	0.73	0.75	2.61	3.99	0.93
AT1G66680	3.12	1.23	3.69	1.53	1.61	5.28	5.68	3.33
AT1G67090	3.4	4.96	6.41	0.61	0.85	5.33	9.12	0.5
AT1G67100	21.03	0.64	48.46	16.17	13.04	29.34	42.89	10.01
AT1G67120	6.04	1.72	6.17	2.84	3.47	10.9	13.57	6.46
AT1G67140	1.72	0.52	1.69	1.02	1.05	2.74	2.92	2.29
AT1G67230	4.36	1.51	4.55	2.14	2.01	7.55	10.53	5.35
AT1G67250	1.23	0.29	2.45	0.42	0.37	2.34	3.7	0.45
AT1G67280	7.48	4.77	13.48	3.88	3.23	10.3	10.23	6.46
AT1G67300	2.43	1.51	3.16	1.27	1.46	3.69	4.55	2.26
AT1G67310	1.31	0.49	2.28	0.84	0.77	1.68	1.9	1.43
AT1G67340	2.58	1.35	3.49	1.98	1.6	4.07	5.1	1.55
AT1G67350	1.99	0.89	3.74	0.78	0.72	3.3	5.19	1.22
AT1G67420	1.41	0.75	1.66	1	0.74	2.38	3.53	1
AT1G67430	21.67	3.43	49.44	4.88	5.24	41.34	66.88	6.73
AT1G67440	1.2	0.73	1.71	0.61	0.71	1.64	1.77	1.39
AT1G67480	2.51	1.5	2.85	1.25	1.08	4.43	5.88	2.13
AT1G67490	1.21	0.37	1.41	0.61	0.62	2.21	2.8	1.07
AT1G67600	1.89	1.58	2.23	1.04	0.86	2.89	2.68	1.8
AT1G67620	1.03	0.39	1.08	0.41	0.46	2.14	3.35	0.68
AT1G67680	2.63	1.07	3.5	1.28	1.28	4.81	7.33	1.75
AT1G67730	4	0.65	4.69	1.86	2.04	8.39	13.6	2.18
AT1G67785	2.64	0.9	6.13	0.89	0.69	4.2	6.44	1.5
AT1G67810	4.25	3.37	5.85	2.56	2.2	6.07	6.67	3.76
AT1G67820	2.04	1.99	3.34	1.13	0.85	2.57	2.85	1.89
AT1G67850	1.04	0.49	1.49	0.68	0.47	1.45	1.57	1.23
AT1G67920	3.84	6.8	2.53	1.91	1.89	4.38	3.39	5.16
AT1G68000	1.2	0.54	1.44	0.55	0.81	2.02	2.76	1.07
AT1G68010	1.82	1.21	1.54	0.71	0.87	3.46	5.14	1.6
AT1G68020	4.25	2.58	6.4	2.25	2.15	5.85	5.27	4.73
AT1G68050	3.84	0.64	1.45	1.26	1.6	10.83	18.8	0.7
AT1G68140	3.74	2.42	5.9	2.23	1.76	5.27	6.35	3.39
AT1G68190	1.71	0.43	1.21	1.06	0.89	2.77	1.8	2.88
AT1G68220	10.8	5.86	17.15	5.03	4.19	17.91	24.86	7.88
AT1G68240	7.59	2.61	9.83	2.05	1.69	18.1	26.37	1.36
AT1G68310	2.95	0.96	4.65	1.09	0.92	5.6	7.95	1.94
AT1G68370	1.3	0.72	1.55	0.74	0.85	2.21	3.18	0.86
AT1G68410	1.59	0.83	1.83	1.1	1.07	2.49	3.29	1.33
AT1G68550	1.88	0.42	2.14	0.84	0.81	3.78	5.65	1.48
AT1G68570	4.76	3.25	5.5	3.56	2.47	8.02	12.4	2.69
AT1G68580	4.67	0.79	5.53	1.76	1.93	9.55	13.27	3.81
AT1G68660	3.01	2.84	6.21	1.48	0.77	4.07	5.43	1.72
AT1G68720	1.39	0.47	1.79	0.8	0.85	2.27	2.98	1.28
AT1G68790	3.58	1.22	5.16	1.53	1.31	6.57	9.54	2.85
AT1G68820	1.25	0.57	1.66	0.64	0.73	1.98	2.7	1.26
AT1G68920	1.47	0.45	1.7	0.65	0.71	2.82	3.68	1.2
AT1G68945	2.12	2.11	3.41	0.71	1.18	3.03	3.63	1.42
AT1G68990	1.94	0.42	2.28	1.01	0.93	3.72	5.4	1.59
AT1G69010	3.19	1.76	5.67	2.24	2.09	3.23	4.13	4
AT1G69220	2.22	0.61	3.11	0.95	1.01	4.13	5.44	1.71
AT1G69270	1.17	0.46	1.16	0.58	0.56	2.2	2.89	1.1
AT1G69295	12.83	11.67	22.05	7.02	5.48	18.32	24.12	7.24
AT1G69340	2.04	0.72	2.84	1.22	0.99	3.32	4.24	1.93
AT1G69360	1.13	0.57	1.44	0.75	0.87	1.54	1.82	1.22
AT1G69410	19.89	7.07	47.5	7.31	6.71	27.83	27.68	14.96
AT1G69490	1.55	0.11	0.91	0.73	1.06	3.01	4.58	2.09
AT1G69510	5.75	0.86	13.57	1.52	1.53	9.97	14.98	2.94
AT1G69600	2.13	0.67	3.56	1.03	1.03	3.58	4.42	1.51
AT1G69620	9.67	1.35	22.82	1.75	2.06	18.64	31.95	2.75
AT1G69640	1.65	0.5	2.15	0.78	0.66	3.26	4.89	1.02
AT1G69740	1.35	0.47	2.31	0.68	0.58	2.36	3.46	0.73
AT1G69790	1.23	0.8	1.5	0.77	0.62	1.75	1.4	1.43
AT1G69800	5.2	5.47	7.64	3.39	2.54	6.58	6.87	4.31
AT1G69830	1.15	0.48	1.53	0.58	0.55	1.95	2.62	1.05
AT1G69840	7.28	2.97	8.75	4.32	4.49	11.9	14.2	6.83
AT1G69890	3.98	2.58	4.01	2.36	2.06	7.75	11.74	1.6
AT1G69935	1.51	0.54	1.73	0.79	0.8	2.63	2.55	1.53
AT1G69960	1.78	0.93	3.24	0.89	0.76	2.86	3.87	0.98
AT1G69980	1.1	0.5	1.79	0.44	0.43	1.84	2.52	0.91
AT1G70160	4.59	1.68	5.9	2.41	1.8	8.02	10	4.48
AT1G70180	2.74	1.14	3.99	1.48	1.13	4.41	4.96	2.69
AT1G70190	1.91	0.38	3.13	0.85	0.71	3.72	5.86	0.94
AT1G70200	1.06	0.25	1.17	0.47	0.58	2.05	2.86	0.92
AT1G70290	2.19	1.12	2.02	1.44	1.28	3.1	2.42	3.31
AT1G70310	6.6	1.39	11.75	2.32	1.86	12.61	18.33	3.86
AT1G70420	1.24	0.52	1.32	0.81	0.8	2.08	2.55	1.08
AT1G70490	2.2	0.42	3.33	0.68	0.54	4.79	7.6	0.98
AT1G70520	2.46	0.26	3.28	1.2	1.14	4.56	5.99	2.28
AT1G70530	1.33	0.47	1.97	0.91	0.69	2.13	2.76	1.05
AT1G70570	1.66	0.54	2.13	0.95	1.17	2.6	3.32	1.65
AT1G70580	3.12	6.45	5.5	1.65	1.07	2.8	3.3	1.65
AT1G70600	14.76	2.14	35.14	2.8	2.92	28.77	49.32	3.32
AT1G70640	1.53	0.63	1.56	0.84	0.96	2.46	3.03	1.83
AT1G70730	4.05	1.55	7.95	2	1.94	5.86	7.97	3.18
AT1G70770	5.53	0.47	8.02	1.5	1.45	12.46	18.2	2.66
AT1G70780	8.99	13.96	12.63	4.09	4.24	12.39	20.26	3.67
AT1G70800	3.47	4.97	4.32	2.05	1.37	4.11	4.29	3.47
AT1G70810	3.03	3.74	2.78	1.38	1.09	5.11	7.11	2.2
AT1G70840	78.27	51.7	129.1	40.31	33.84	116.74	104.77	61.09
AT1G70900	1.18	0.65	1.54	0.63	0.71	1.92	2.56	0.92
AT1G70980	2.78	1.27	4.6	1.2	1.19	4.61	6.27	2.07
AT1G70985	3.8	2.04	9.94	2.47	1.62	4.47	5.9	1.52
AT1G71010	2.53	0.83	2.92	1.34	1.73	4.46	6.06	2.09
AT1G71070	1.04	0.29	1.4	0.53	0.58	1.92	2.84	0.7
AT1G71080	2.2	0.82	3.94	1.07	0.81	3.82	5.68	1.19
AT1G71090	1.51	0.33	2.63	0.81	0.72	2.21	2.45	1.67
AT1G71110	3.37	0.84	6.45	1.78	1.4	5.83	9.17	1.56
AT1G71130	1.71	1.57	2.11	1.01	0.82	2.63	3.51	1.28
AT1G71170	1.61	0.78	1.7	0.68	0.76	2.76	3.22	1.91
AT1G71180	1.19	0.32	1.83	0.54	0.74	2.03	2.92	0.84
AT1G71190	1.61	0.76	2.27	1.06	1.08	2.38	2.69	1.35
AT1G71220	3.48	1.63	3.7	2.1	2.53	6.08	8.7	2.4
AT1G71250	6.74	0.3	7.83	1.93	2.69	13.86	14.7	6.98
AT1G71260	5.79	1.2	13.32	1.75	1.76	9.61	13	3.36
AT1G71270	1.12	0.32	1.77	0.4	0.39	2.05	3	0.92
AT1G71310	1.28	0.76	1.95	0.7	0.62	2.02	2.77	0.93
AT1G71330	1.92	0.38	1.05	0.91	0.86	3.7	4.31	2.93
AT1G71340	10.96	3.85	7.45	5.65	5.13	21.98	27.37	11.27
AT1G71350	2.53	1.46	2.94	1.44	1.17	4.27	5.12	2.26
AT1G71410	2.4	0.55	3	0.95	1.19	4.37	5.18	2.47
AT1G71430	1.62	0.97	1.83	0.81	0.76	2.95	4.38	1.17
AT1G71720	1.16	1.17	1.39	0.66	0.59	1.68	1.99	0.97
AT1G71730	2.66	1.3	5.17	0.95	0.79	4.39	6.09	1.74
AT1G71780	1.2	0.92	1.93	0.61	0.39	2.02	3.45	0.54
AT1G71790	1.06	0.62	1.49	0.64	0.66	1.51	1.58	1.03
AT1G71820	1.5	0.53	2.06	0.9	1.05	2.35	3.13	1.26
AT1G71840	3.02	1.04	4.38	1.44	1.27	5.57	8.1	2.01
AT1G71865	1.21	0.58	1.89	0.4	0.44	2.2	2.76	0.85
AT1G71950	8.13	8.4	9.84	4.04	3.38	12.21	14.75	7.14
AT1G71980	4.75	0.97	7.35	1.88	2.13	8.35	10.57	4.34
AT1G72020	4.03	1.15	6.73	1.53	1.37	7.8	12.48	2.03
AT1G72040	5.35	3.11	8.38	2.29	2.01	9.09	12.66	3.69
AT1G72050	3.06	0.47	2.86	0.77	1.04	7.27	10.67	1.96
AT1G72090	1.53	0.5	2.72	0.57	0.66	2.56	3.83	1.14
AT1G72100	29.35	42.32	37.97	16.92	13.97	33.74	36.14	27.52
AT1G72160	3.6	0.78	4.24	1.63	1.58	6.89	9.86	3.35
AT1G72170	1.2	0.54	2.44	0.42	0.47	1.98	3.17	0.6
AT1G72175	2.47	1.75	4.7	1.14	0.92	3.21	3.63	2.36
AT1G72330	2.5	0.92	2.54	1.52	1.33	4.55	5.88	2.19
AT1G72340	1.71	0.84	2.47	0.94	1.01	2.78	3.87	1.22
AT1G72370	33.62	5.2	65.68	10	9.11	68.63	108.6	9.57
AT1G72390	2.07	0.99	2.88	1.21	1.46	3.07	4.08	1.88
AT1G72440	4.92	0.83	5.07	2.39	2.44	9.86	13.04	4.23
AT1G72480	1.52	0.65	2.82	0.71	0.58	2.52	3.9	0.88
AT1G72550	2.98	0.8	4.92	1.24	1.03	5.46	7.86	2.03
AT1G72570	1.04	0.17	1.34	0.71	0.73	1.87	3.09	0.63
AT1G72640	1.04	0.42	0.95	0.4	0.75	1.65	1.57	1.49
AT1G72645	1.39	0.29	0.43	1.15	1.18	1.71	0.66	3.24
AT1G72650	11.07	1.21	8.11	4.54	5.18	20.95	21.16	16.88
AT1G72660	2.94	1.84	1.69	1.3	1.79	4.2	3.26	5.63
AT1G72680	4.39	8.79	6.88	2.75	1.38	4.64	6.45	1.84
AT1G72710	7.25	4.11	11.11	3.68	3.43	10.82	11.74	6.94
AT1G72750	3.77	0.49	5.24	1.57	1.23	7.89	12.18	2.28
AT1G72820	3.34	1.18	3.76	1.49	1.71	5.91	6.97	3.51
AT1G72830	2.42	0.52	3.56	1	1.19	4.48	6.61	1.76
AT1G73020	1.71	0.61	3.07	0.64	0.99	2.48	2.77	1.68
AT1G73030	2.85	1.36	3.6	1.83	1.71	4.63	6.48	2.24
AT1G73060	1.63	0.91	2.83	0.78	0.71	2.52	3.27	1.15
AT1G73080	2.11	0.9	3.03	1.17	0.96	3.39	3.89	1.98
AT1G73180	1.88	0.39	2.74	0.92	0.93	3.41	5.13	1.4
AT1G73190	193.72	136.93	449.29	102.13	89.07	204.09	201.52	167.83
AT1G73210	1.32	1.08	2.4	0.67	0.87	1.43	1.8	1.38
AT1G73230	10.06	4.11	20.82	3.14	3.35	17.88	28.08	3.57
AT1G73240	1.04	0.36	1.63	0.44	0.65	1.74	2.65	0.73
AT1G73350	1.38	0.64	1.52	0.6	0.89	2.42	3.17	1.21
AT1G73380	2.41	1.01	3.91	1.07	1.11	3.47	2.8	2.89
AT1G73430	1.43	0.49	2.01	0.56	0.87	2.44	3.2	1.24
AT1G73490	2.53	0.76	4	1.05	1.05	4.54	6.32	1.81
AT1G73540	1.31	0.57	1.98	0.79	0.82	2	2.46	1.05
AT1G73680	1.14	0.42	0.65	0.51	0.56	2.22	2.9	1.47
AT1G73710	1.68	0.63	1.86	1.14	1.23	2.45	2.69	2.03
AT1G73820	1.48	0.85	2.04	0.7	0.67	2.53	3.39	1.08
AT1G73885	3.2	3.01	3.07	1.21	1.53	5.15	5.42	3.4
AT1G73940	3.61	0.65	6.61	0.9	0.86	7.3	11.29	1.77
AT1G73950	1.19	0.51	1.69	0.45	0.68	1.82	1.98	1.41
AT1G73970	1.37	0.73	1.65	0.83	0.93	2.28	3.02	0.97
AT1G73980	2.31	0.86	2.44	1.13	1.07	3.93	4.26	2.84
AT1G73990	1.68	0.41	1.95	0.69	0.75	3.04	3.74	1.92
AT1G74050	15.79	2.36	35.42	4.71	4.59	27.52	37.9	8.69
AT1G74060	10.8	1.87	24.1	3.89	3.16	18.18	25.46	6.39
AT1G74230	5.31	1.42	8.81	1.94	2.03	9.57	13.02	4.02
AT1G74250	2.43	1.14	2.64	1.49	1.47	4.14	6.05	2.08
AT1G74260	4.36	1.03	5.41	1.72	1.8	8.83	10.38	3.11
AT1G74270	7.9	2.03	18.97	2.32	2.45	12.95	19.28	3.72
AT1G74310	6.58	16.25	1.86	2.48	2.98	6.92	4.03	9.06
AT1G74320	1.53	1.39	2.3	0.58	0.59	2.32	3.24	1.22
AT1G74330	1.52	0.24	1.06	0.65	1.12	2.67	2.87	2.28
AT1G74340	1.25	0.57	2.93	0.47	0.47	1.8	2.62	0.71
AT1G74370	2.06	4.76	3.41	1.05	0.55	1.72	1.99	1.29
AT1G74410	2.1	1.76	3.2	1.14	1	3.11	4.05	1.47
AT1G74470	1.07	0.45	0.39	0.31	0.37	2.74	4.65	0.58
AT1G74560	9.06	0.91	20.23	2.84	2.51	16.02	22.06	5.06
AT1G74650	3.48	0.28	6.66	2.69	2.39	4.6	4.13	3.06
AT1G74690	1.28	0.51	1.61	0.91	0.85	1.93	2.73	1.22
AT1G74720	1.42	0.39	1.83	0.71	0.64	2.77	4.23	0.91
AT1G74780	1.04	0.45	1.4	0.48	0.41	1.84	2.03	0.91
AT1G74860	1.73	1.1	2.16	0.98	0.92	2.61	2.99	1.76
AT1G74920	13.29	0.86	13.16	5.64	5.48	25.52	25.83	17.25
AT1G74970	1.32	0.51	2.42	0.84	0.83	1.92	2.65	0.79
AT1G75210	1.31	0.75	1.53	0.77	0.96	2.07	2.75	1.05
AT1G75220	5.51	4.91	9.09	3.06	2.44	6.65	7.19	5.8
AT1G75230	1.36	1.2	1.64	0.97	1.2	1.52	1.86	1.46
AT1G75240	4	0.26	5.49	2.13	2.07	7.6	11.39	2.96
AT1G75270	1.11	0.13	2.91	0.35	0.4	1.66	2.66	0.67
AT1G75280	1.37	2.15	0.71	0.64	0.46	2.69	4.99	0.42
AT1G75310	2.5	0.54	3.19	1.48	1.43	3.79	3.84	3.27
AT1G75330	2.67	0.93	4.81	0.82	0.78	5.11	8.1	1.21
AT1G75335	2.47	0.27	3.06	0.41	0.53	5.92	9.52	1.38
AT1G75350	1.44	1.01	2.95	0.36	0.42	2.32	3.26	0.73
AT1G75370	4.21	2.11	7.4	2.02	1.68	6.39	7.1	3.53
AT1G75390	1.25	0.05	2.49	0.5	0.44	2.49	4.65	0.29
AT1G75400	2.28	1.39	2.9	1.33	0.99	3.75	4.96	1.91
AT1G75440	1.26	1	1.16	0.5	0.78	1.99	2.53	1.45
AT1G75490	10.47	26.09	11.4	6.31	3.48	7.84	5.22	10.67
AT1G75510	2.03	1.08	2.93	0.93	0.76	3.7	5.58	1.23
AT1G75540	5.51	2.68	8.35	2.95	2.91	8.68	9.23	4.42
AT1G75560	1.28	0.37	2.07	0.57	0.47	2.33	3.47	0.85
AT1G75630	5.1	1.3	7.77	1.92	2.2	9.54	13.19	3.63
AT1G75660	5.17	2.78	7.36	2.39	2.35	8.92	12.15	3.69
AT1G75670	1.64	0.6	1.79	0.93	0.85	2.92	4.16	1.54
AT1G75750	1.75	1.35	1.86	1.15	1.88	1.01	0.92	3.94
AT1G75800	3.92	2.26	4.95	1.86	1.47	7.08	8.37	2.9
AT1G75810	3.4	2.96	3.89	1.68	1.37	5.54	6.54	2.97
AT1G75830	1410.18	1537.77	2997.33	902.78	562.22	1449.92	1958.91	971.1
AT1G75840	1.22	0.34	1.65	0.59	0.8	2.13	2.94	0.97
AT1G75850	2.58	0.91	2.79	1.56	1.48	4.25	5.01	2.89
AT1G75950	17.49	11.86	29.69	7.11	5.84	29.31	43.15	9.95
AT1G76010	18.55	2.87	27.38	7.48	7.25	36.28	47.61	13.04
AT1G76030	4.21	1.18	5.73	1.93	2.14	7.51	9.45	3.63
AT1G76050	1.49	0.55	1.91	0.63	0.86	2.59	3.05	1.35
AT1G76090	2.11	0.64	3.58	1.42	1.33	3.32	5.23	1.19
AT1G76130	1.44	0.98	2.01	0.96	0.97	1.73	1.77	1.73
AT1G76140	2.07	1.15	3.33	0.88	0.78	3.47	4.59	1.48
AT1G76150	3.43	1.7	6.59	1.45	1.05	5.45	7.06	2.39
AT1G76185	1.02	0.48	1.66	0.7	0.54	1.54	1.99	0.72
AT1G76200	5.68	2.63	15.13	1.96	1.55	7.86	11.56	2.75
AT1G76280	1.15	0.6	1.22	0.64	0.79	1.88	2.62	1.06
AT1G76300	4.59	1.33	7.99	1.24	1.08	8.77	11.89	3.11
AT1G76350	1.12	0.36	1	0.7	0.8	1.89	1.91	1.21
AT1G76400	1.49	0.25	2.4	0.6	0.59	3.06	5.06	0.51
AT1G76460	3.09	1.34	4.9	2.05	1.78	4.39	5.01	2.81
AT1G76490	5.53	1.57	8.77	3.26	3.08	8.7	9.91	4.7
AT1G76500	2.34	0.28	2.48	1.25	1.08	4.71	6.28	1.99
AT1G76510	1.56	0.52	2.22	0.82	0.82	2.57	3.03	1.41
AT1G76570	1.13	0.86	0.9	0.74	0.69	1.89	2.57	0.97
AT1G76590	8.99	16.17	5.36	5.84	3.56	12.54	12.76	7.46
AT1G76670	1.08	0.3	1.84	0.48	0.41	1.93	2.72	0.72
AT1G76700	2.16	1.18	2.68	1.26	1.02	3.43	3.59	2.14
AT1G76760	1.22	1.14	1.72	0.68	0.46	2.01	3.1	0.57
AT1G76810	15.32	3.92	20.63	8.71	5.63	26.21	30.61	16.28
AT1G76860	2.92	2.09	5.09	1.26	1.11	4.78	6.98	1.45
AT1G76900	2.19	0.64	3.09	1.41	1.66	3.2	3.47	2.15
AT1G76940	1.55	0.71	2.06	0.67	0.64	2.58	3.04	1.67
AT1G76950	1.17	0.45	1.28	0.69	0.87	1.93	2.29	1.06
AT1G76970	1.98	1.26	2.58	1.02	0.96	3.25	4.09	1.64
AT1G76990	25.71	6.85	32.16	18.73	13.09	36.17	26.96	36.74
AT1G77000	4.12	6.2	5.61	1.98	1.31	5.61	7.23	2.7
AT1G77030	1.27	0.3	1.5	0.46	0.46	2.6	3.53	1.05
AT1G77100	3.54	0.37	6.88	2.49	3.33	4.65	5.98	2.4
AT1G77120	5.84	18.13	6.54	3.25	1.48	4.83	7.77	2.21
AT1G77122	1.76	0.28	1.89	0.61	0.71	3.29	2.67	2.34
AT1G77130	1.92	0.6	2.86	0.83	0.78	3.43	4.63	1.54
AT1G77180	11.83	3.95	13.11	5.33	4.98	20.67	19.94	14.42
AT1G77220	1.64	0.64	1.99	0.88	0.68	2.77	3.12	1.82
AT1G77230	1.53	0.57	1.63	0.86	0.81	2.8	3.4	1.28
AT1G77290	1.37	0.64	1.42	0.74	0.88	1.99	2.12	1.96
AT1G77300	2.54	1.61	2.91	1.8	1.74	3.53	4.46	2.7
AT1G77370	5.69	5.75	8.72	2.15	1.73	8.86	11.88	3.97
AT1G77440	2.5	0.9	5.15	1.16	1.13	3.82	5.68	1.57
AT1G77450	5.17	6.91	5.1	2.72	2.66	7.52	8.94	4.01
AT1G77470	2.13	0.49	3.06	0.97	1.21	3.57	4.29	2.1
AT1G77480	3.48	0.45	5.09	1.41	1.68	6.59	9.28	2.69
AT1G77510	3.44	0.26	6.07	0.84	0.92	7.53	13.19	1.14
AT1G77530	1.26	0.18	0.69	0.9	0.87	2.16	1.59	1.86
AT1G77540	2.03	1.5	4.14	0.73	0.64	2.92	3.91	1.42
AT1G77550	1.19	0.33	1.4	0.45	0.47	2.51	3.88	0.7
AT1G77600	1.03	0.45	0.97	0.42	0.65	1.82	2.54	1.11
AT1G77610	1.41	0.59	1.73	0.63	0.68	2.86	4.58	0.64
AT1G77670	1.26	0.35	2.01	0.32	0.37	2.71	4.7	0.42
AT1G77680	2.5	3.34	2.35	1.63	1.57	3.15	4.08	2.42
AT1G77710	7.18	1.61	15.3	2.9	2.08	11.36	15.82	5.7
AT1G77800	4.2	2.3	4.65	2.51	2.61	6.2	7.25	4.98
AT1G77810	1.27	0.21	1.72	0.65	0.49	2.52	3.68	0.82
AT1G77840	1.98	0.86	2.33	0.82	1.01	3.84	6.05	1.24
AT1G77880	1.58	0.63	2.88	0.54	0.64	2.41	2.69	1.59
AT1G77930	2.95	2.52	3.9	1.4	1.38	4.65	6.11	2.28
AT1G77940	8.29	4.49	18.32	1.73	1.81	15.27	26.75	1.49
AT1G77950	22.8	6.02	43.04	14.28	9.6	30.23	33.44	25.97
AT1G78010	1.03	0.43	1.1	0.52	0.56	1.75	2.14	1.11
AT1G78040	5.67	1.97	12.83	3.05	2.23	8.61	13.26	2.41
AT1G78080	8.7	0.71	12.91	4.04	4.11	13.04	15.52	13.06
AT1G78100	1.25	0.64	0.94	0.56	0.54	2.65	4.11	0.84
AT1G78130	1.27	0.45	1.36	0.73	0.63	2.02	2.12	1.74
AT1G78150	6.42	1.14	6.6	2.5	3.04	12.53	13.16	6.85
AT1G78280	1.19	0.82	1.85	0.73	0.66	1.54	1.82	1.21
AT1G78380	5.11	8.93	4.59	1.3	0.64	9.95	17.57	0.91
AT1G78420	5.78	3.72	9.51	2.38	2.37	9.4	12.71	3.85
AT1G78510	1.14	0.6	1.03	0.53	0.65	2.12	3.11	0.99
AT1G78560	1.36	0.59	2.26	0.55	0.6	2.21	3.08	1.13
AT1G78600	3.74	2.24	4.23	1.89	1.95	6.62	9.41	2.79
AT1G78630	2.41	2.26	3.5	1.08	0.94	3.78	5.58	1.59
AT1G78780	4.32	2.65	11.04	1.66	1.58	5.14	5.96	2.99
AT1G78880	5.01	1.57	4.93	2.83	2.56	9.16	9.04	5.04
AT1G78890	3.03	2.33	5.59	1.38	1.45	3.97	4.75	2.52
AT1G78895	1.82	0.9	3.06	0.85	0.8	2.54	2.48	2.07
AT1G78900	4.86	2.1	7.93	2.07	2.03	8.31	11.89	3.45
AT1G78930	1.82	0.59	1.89	0.76	0.79	3.26	3.73	2.28
AT1G79040	1.72	1.61	0.9	0.58	0.77	3.29	4.52	1.74
AT1G79090	2.28	0.95	2.46	1.26	1.18	4.07	4.97	2.04
AT1G79160	1.74	0.87	2.44	0.81	0.89	2.47	3.27	2.23
AT1G79190	1.87	0.61	1.95	1.09	1.09	3.15	3.27	2.07
AT1G79200	2.08	0.55	2.96	0.68	0.66	3.99	5.87	1.81
AT1G79210	1.51	0.5	2.29	0.68	0.59	2.79	4.13	1
AT1G79230	5.32	4.16	7.91	2.4	1.8	8.95	12.65	3.28
AT1G79270	1.82	1.35	0.66	1.01	1.61	3.03	3.76	2.15
AT1G79380	2.46	1.21	3.2	1.93	1.56	3.49	4.13	2.34
AT1G79390	2.2	0.55	4.94	0.56	0.69	3.74	5.56	1.19
AT1G79440	5.98	1.74	8.55	2.44	2.4	10.95	14.56	5.06
AT1G79530	1.66	1.17	2.36	0.71	0.77	2.92	4.53	0.83
AT1G79560	1.66	0.49	2.08	0.7	0.72	3.22	4.62	1.26
AT1G79570	1.45	0.84	1.38	0.93	1.06	2.39	3.29	1.24
AT1G79600	2.51	1.18	2.92	1.18	1.23	4.34	5.8	2.45
AT1G79610	2.57	0.6	3.01	1.52	1.59	4.41	5.39	2.5
AT1G79650	1.69	0.6	2.11	0.7	0.77	3.17	4.38	1.41
AT1G79660	1.17	1.37	1.51	0.53	0.62	1.59	1.86	1.03
AT1G79690	1.34	0.68	2.52	0.54	0.48	2.18	3.19	0.85
AT1G79730	2.67	1.36	3.9	1.45	1.45	4.15	4.95	2.28
AT1G79750	11.31	2.1	11.11	5.73	5.13	22.1	26.22	11.36
AT1G79830	6.39	2.45	8.18	2.92	3.24	10.46	12.18	7.16
AT1G79850	1.86	0.62	2.67	0.84	0.92	3.64	5.81	0.76
AT1G79870	1.04	0.53	1.66	0.51	0.55	1.65	2.46	0.74
AT1G79880	3.33	1.09	4.2	1.6	1.8	5.41	5	3.84
AT1G79920	1.53	0.32	1.3	0.83	0.65	3.1	3.4	1.49
AT1G79940	2.59	0.66	3.55	1.13	1.06	5.13	7.52	1.61
AT1G79985	1.29	0.51	1.58	0.72	0.63	2.29	3.19	1.02
AT1G79990	1.21	0.22	1.69	0.48	0.6	2.35	3.1	0.82
AT1G80040	7.17	4.51	10.81	3.86	3.47	10.88	12.42	5.9
AT1G80070	15.91	8.48	22.61	7.06	6.49	27.29	36.42	12.69
AT1G80090	8.86	5.47	13.88	4.94	3.64	12.34	9.67	9.51
AT1G80160	1.5	2.86	2.46	0.85	0.54	1.26	1.61	1.29
AT1G80230	1.61	0.76	2.22	0.84	1.18	2.67	3.82	0.99
AT1G80245	1.67	0.72	1.83	0.64	0.85	2.95	3.43	1.83
AT1G80270	2.26	0.24	1.99	0.66	0.73	5.46	8.47	1.45
AT1G80300	2.68	0.66	2.38	1.79	1.71	4.66	6	2.95
AT1G80360	2.19	0.55	2.51	1.41	1.32	3.6	4.61	2.4
AT1G80410	3.88	1.25	4.22	1.75	1.94	7.14	8.37	3.84
AT1G80480	2.3	0.68	2.21	1.06	1.03	4.58	6.29	2.08
AT1G80490	2.91	1.73	3.48	1.9	1.77	4.39	4.89	2.77
AT1G80500	1.31	0.7	2	0.79	0.65	2.16	3.2	0.75
AT1G80530	1.91	0.4	2.51	0.91	1	3.85	5.95	0.97
AT1G80550	1.19	0.3	1.43	0.6	0.64	2.17	2.43	1.08
AT1G80560	1.37	0.61	1.8	0.56	0.54	2.53	3.41	1.07
AT1G80570	2.35	1.27	2.96	1.28	1.24	3.42	3.06	2.91
AT1G80600	3.19	0.79	5.43	1.28	1.35	5.4	6.9	2.74
AT1G80620	1.7	0.5	3.04	0.63	0.62	3.2	4.88	0.79
AT1G80640	1.19	0.13	2.07	0.48	0.56	2.36	4.12	0.42
AT1G80670	1.78	0.95	3.41	1.1	0.76	2.49	2.96	1.28
AT1G80680	2.07	0.82	3.11	0.94	0.95	3.45	4.39	1.79
AT1G80750	3.89	0.78	5.77	0.93	0.92	8.58	14.04	1.9
AT1G80780	9.69	3.89	16.35	3.4	3.61	15.18	16.73	10.41
AT1G80790	2.88	0.78	3.48	1.47	1.54	5.15	6.04	2.69
AT1G80860	1.18	0.14	1.79	0.53	0.49	2.36	3.67	0.6
AT1G80890	2.56	1	4.17	1.11	1.09	4.11	5.12	2.35
AT1G80910	1.42	0.68	1.86	0.6	0.92	2.53	3.45	0.9
AT1G80920	6.22	14.8	6.73	3.82	1.77	5.57	4.71	5.56
AT1G80930	5.3	1.53	6.75	2.52	2.34	9.43	11.3	5.25
AT1G80940	2.21	1.89	3.05	0.77	0.74	3.9	5.42	1.33
AT1G80950	1.71	0.83	2.2	0.74	0.82	2.97	4.35	1.47
AT2G01060	4.11	1.46	7.07	2.03	1.71	6.74	8.24	3.11
AT2G01080	2.92	1.38	2.67	1.78	1.91	4.98	5.16	2.81
AT2G01100	6.82	2.17	7.32	2.46	2.65	12.54	11.46	8.29
AT2G01110	1.44	0.79	1.81	0.61	0.64	2.7	4.09	0.9
AT2G01140	11.55	1.17	22.13	4.8	4.04	21.67	28.6	5.7
AT2G01190	11.76	4.62	16.29	6.15	6.03	18.76	18.05	11.92
AT2G01220	3.22	1.36	5.46	1.55	1.36	5.05	6.04	2.79
AT2G01250	12.28	1.5	23.82	1.97	2.44	27.04	46.34	2.82
AT2G01270	3.98	1.5	6.35	1.44	1.31	7.14	9.22	3.1
AT2G01320	2.24	0.65	2.89	1.07	0.85	3.84	2.99	2.59
AT2G01350	2.64	0.88	4.64	0.86	0.84	4.73	7	1.89
AT2G01410	1.12	0.46	1.56	0.74	0.53	1.92	2.8	0.78
AT2G01440	2.28	0.88	2.95	1.23	1.04	4.2	5.6	1.57
AT2G01450	16.7	10.7	24.07	6.4	6.83	26.5	28.61	16.34
AT2G01470	2.86	1.32	4.98	1.58	1.17	4.46	5.75	2.13
AT2G01490	8.33	7.62	11.76	4.66	3.74	10.92	10.94	8.82
AT2G01570	2.47	0.11	4.76	1.26	1.42	3.54	5.35	2.63
AT2G01600	2.48	1.15	3.2	1.24	1.23	3.99	4.73	2.58
AT2G01630	1.06	0.15	1.57	0.68	0.69	1.88	2.94	0.6
AT2G01650	1.5	0.39	1.75	0.98	0.92	2.45	2.98	1.6
AT2G01690	1.74	0.92	2.33	1.19	0.99	2.63	2.89	1.51
AT2G01710	2.34	0.79	3.16	1.23	1.13	4.18	5.09	1.79
AT2G01735	1.34	1.01	2.05	0.89	0.66	1.86	2.27	1.09
AT2G01820	2.22	0.75	3.08	1.11	1.33	3.55	4.69	2.21
AT2G01850	1.33	0.22	2.71	0.99	0.8	1.86	2.63	0.88
AT2G01930	2.14	1.51	2.65	1.26	0.97	3.18	3.19	2.24
AT2G01940	2.31	0.43	2.98	1.19	1.17	3.82	3.67	2.78
AT2G01970	3.56	0.85	4.94	1.53	1.54	6.92	10.48	2.38
AT2G01980	1.24	0.6	1.28	0.68	0.72	1.97	2.7	1.52
AT2G02040	2.75	1.28	5.02	1.42	0.92	4.42	6.32	1.83
AT2G02060	1.13	0.43	1.67	1.06	1.15	1.39	1.89	0.81
AT2G02080	2.94	1.16	3.4	1.64	1.72	4.95	5.49	2.88
AT2G02090	1.77	0.96	2.17	0.73	0.92	3.23	3.99	1.24
AT2G02100	8.2	1.02	14.42	2.94	4.47	14.04	20.7	6.63
AT2G02120	102.04	70.86	189.58	56.42	50.31	137.28	186.8	73.66
AT2G02160	9.18	1.07	14.4	3.34	2.82	17.76	22.43	7.45
AT2G02220	1.51	0.88	2.6	0.79	0.95	1.99	2.43	1.36
AT2G02230	4.97	1.08	8.65	2.78	2.13	7.74	8.85	4.68
AT2G02350	1.37	0.18	0.96	0.73	0.76	2.24	2.17	2.46
AT2G02370	1.6	0.75	2.14	0.9	0.77	2.44	2.76	1.78
AT2G02390	9.29	5.89	21.25	4.31	3.45	11.91	16.81	6.3
AT2G02470	2.34	1.32	3.28	1.02	1.22	3.69	4.82	2.22
AT2G02510	2.14	1.26	5.26	0.8	0.66	2.88	4.34	1.28
AT2G02560	3	0.73	4.34	1.64	1.52	4.89	5.54	3.08
AT2G02570	6.67	1.74	7.09	3.33	3.46	11.71	12.45	7.8
AT2G02710	6.51	8.12	8.7	3.06	2.68	8.54	8.48	6.15
AT2G02730	1.54	0.57	1.74	0.77	0.85	2.43	2.59	2.04
AT2G02740	1.29	0.8	1.76	0.34	0.44	2.47	3.47	0.84
AT2G02780	1.24	0.15	2.8	0.9	0.66	1.76	2.72	0.65
AT2G02790	1.91	0.57	1.96	1.07	1.19	3.17	3.23	2.3
AT2G02800	2.02	1.13	2.99	1.03	1.21	3.09	4.46	1.65
AT2G02850	12.38	4.85	25.56	3.86	3.54	22.08	33.92	5.08
AT2G02880	1.03	0.5	1.02	0.66	0.46	1.7	2.02	1.19
AT2G02910	1.06	0.25	1.47	0.53	0.76	1.58	1.52	1.28
AT2G02930	46.21	11.03	80.53	19.73	22.85	74.7	84.91	40.59
AT2G02955	1.45	1.1	1.31	0.85	1.04	2.32	2.96	1.28
AT2G02960	1.46	0.33	1.72	0.76	0.76	2.58	3.41	1.51
AT2G02970	1.16	0.37	1.19	0.6	0.55	2.11	2.65	1.25
AT2G03070	1.13	0.42	1.98	0.57	0.43	1.71	2.29	1.08
AT2G03120	3.5	0.55	5.81	1.73	1.69	6.36	9.34	2.1
AT2G03140	2.89	1.09	3.15	1.9	1.61	4.62	5.09	3.33
AT2G03280	1.06	0.61	1.76	0.61	0.52	1.51	1.95	0.93
AT2G03340	2.54	2.46	3.88	1.34	1.12	3.66	4.65	1.77
AT2G03390	1.54	0.95	2.11	0.66	0.67	2.64	3.59	1.2
AT2G03430	1.45	0.57	1.92	0.71	0.86	2.47	3.54	1.18
AT2G03440	5.92	2.02	8.61	3.01	2.83	10.2	12.97	4.73
AT2G03510	2.18	0.8	3.05	0.84	0.78	4.29	6.73	1.3
AT2G03520	4.98	11.46	4.19	2.84	1.25	6.6	9.03	2.27
AT2G03640	3.72	0.98	5.18	1.32	1.65	6.98	9.05	3.1
AT2G03680	4.44	1.17	8.22	1.63	1.73	7.86	11.22	2.76
AT2G03690	2.04	1.61	3.25	0.97	0.67	3.1	4.24	1.66
AT2G03780	1.16	0.35	1.95	0.46	0.37	2.14	2.82	0.76
AT2G03810	1.51	0.86	1.48	0.92	0.89	2.41	2.85	1.67
AT2G03820	7.95	2.47	11.22	3.18	3.11	15.76	21.11	4.54
AT2G03870	1.44	0.54	2.51	0.52	0.52	2.59	3.8	0.88
AT2G03890	2.84	0.62	2.72	1.35	1.42	5.54	7.68	2.77
AT2G04030	5.06	3.08	6.18	1.75	2.11	9.45	13.92	3.68
AT2G04230	1.06	0.35	1.49	0.48	0.48	1.83	2.29	0.97
AT2G04240	7.64	1.49	15.25	4.68	4.12	10.66	13.65	6.6
AT2G04270	1.48	0.88	1.13	0.9	0.96	2.4	3.16	1.76
AT2G04350	2.38	2.66	2.43	1.1	0.69	4.07	5.6	1.75
AT2G04360	1.4	0.63	2.04	0.71	0.83	2.3	2.92	1.04
AT2G04390	2.75	0.9	4.83	0.97	0.8	5.34	8.91	1.16
AT2G04400	2.19	0.64	4.31	0.86	0.76	3.72	5.27	1.38
AT2G04410	5.85	2.09	9.09	2.38	2.4	10.23	14.05	4.68
AT2G04520	8.8	3.88	11.9	3.55	3.99	16.22	24.08	6.22
AT2G04550	1.68	1.04	2.65	0.73	0.65	2.68	3.09	1.41
AT2G04630	4.09	2.04	7.01	1.91	1.88	6.88	10.03	2.15
AT2G04690	8.25	7.25	12.44	4.69	3.68	10.35	10.3	9.05
AT2G04700	2.35	1.52	4	0.73	0.63	4.2	6.13	1.29
AT2G04740	1.49	0.74	2.46	0.55	0.65	2.47	3.11	1.14
AT2G04865	1.43	0.8	1.67	0.69	0.81	2.41	3.28	1.27
AT2G04880	2.46	1.04	3.82	1.06	1.19	4.22	5.87	1.75
AT2G04900	5.51	3.15	11.04	2.1	2	7.88	9.62	4.56
AT2G04940	2.82	0.91	4.33	1.55	1.44	4.53	4.58	2.47
AT2G05120	1.99	0.79	2.13	1.02	1.2	3.41	3.68	2.02
AT2G05170	1.23	0.34	1.89	0.78	0.79	1.89	2.49	1.05
AT2G05580	67.28	111.2	102.92	36.06	24.24	53.42	53.81	89.93
AT2G05630	2.48	1.2	4.94	0.94	1.03	3.87	5.38	1.56
AT2G05710	19.51	5.86	31.16	4.94	5.16	41.19	67.42	8.15
AT2G05790	1.07	0.14	1.85	0.73	0.76	1.68	2.82	0.64
AT2G05830	4.19	1.23	7.52	1.89	1.41	6.96	8.61	3.42
AT2G05840	6.53	1.77	14.83	2.3	2.05	10.48	14.4	3.85
AT2G05920	2.56	1.29	3.99	1.56	1.38	3.99	6.23	1.79
AT2G06005	2.66	1.54	3.57	1.41	1.39	4.14	4.95	2.51
AT2G06010	5.61	3.83	9.71	2.33	1.89	8.83	10.8	4.03
AT2G06025	2.01	1.54	2.03	1.11	1.04	2.89	3.18	2.59
AT2G06040	1.38	0.71	2.07	0.79	0.89	2.09	2.83	1.04
AT2G06210	1.8	0.78	2.18	1.05	1.35	2.71	3.9	1.83
AT2G06530	2.51	1.68	3.48	1.36	1.48	3.89	5.28	1.81
AT2G07050	1.22	0.34	1.66	0.64	0.65	2.1	2.98	1.07
AT2G07340	1.65	0.89	2.41	1.42	1.73	2.18	3.26	0.79
AT2G07360	2.61	1.52	3.55	1.86	2.14	3.55	4.58	2.11
AT2G09990	2.05	0.68	3.16	0.68	0.72	4.23	7.33	0.74
AT2G11000	1.1	0.33	1.24	0.67	0.88	1.89	2.67	0.83
AT2G11520	1.64	0.62	2.44	0.9	0.77	2.7	3.9	1.43
AT2G11890	1.57	0.6	1.99	0.85	0.78	2.95	4.34	0.96
AT2G11910	11.66	1.1	15.57	4.33	4.19	23.78	29.98	9.35
AT2G13290	3.05	1.63	3.92	1.71	1.48	5.28	7.4	2.16
AT2G13360	3.07	2.93	1.76	1.7	1.67	4.74	5.1	4.09
AT2G13370	2.13	1.02	2.38	1.08	1.17	3.42	3.28	2.48
AT2G13440	2.21	0.65	3.63	1.28	1.25	3.28	3.29	2.15
AT2G13540	1.92	0.82	2.71	0.96	1.06	3.17	4.23	1.57
AT2G13840	1.02	0.48	1.52	0.51	0.4	1.71	2.19	0.83
AT2G14120	1.79	0.92	2.5	1.1	0.95	2.66	3.51	1.76
AT2G14170	4.03	1.01	7.01	2.14	1.73	6.67	9.09	3.04
AT2G14255	1.22	0.55	1.4	0.61	0.91	1.99	2.58	1.14
AT2G14260	3.8	1.73	6.69	1.8	1.52	5.7	6.23	3.55
AT2G14520	4.91	4.7	8.98	3.41	2.36	5.58	5.89	3.8
AT2G14680	1.05	0.27	1.22	0.54	0.55	1.85	2.09	1.06
AT2G14720	4.31	1.84	7.22	1.98	1.64	6.83	8.45	3.91
AT2G14740	2.16	1.01	2.59	1.29	1.29	3.55	4.28	1.92
AT2G14825	1.26	0.85	1.81	0.63	0.63	2.02	2.63	0.91
AT2G14835	1.8	0.5	2.33	0.81	1.07	3.22	4.56	1.49
AT2G14880	2.6	1.38	4.18	0.96	1.07	4.48	6.52	1.77
AT2G14910	15.5	4.32	23.65	5.79	5.64	28.74	38.88	12.16
AT2G15000	2.78	0.64	4.89	1.01	1.05	5.44	8.62	1.14
AT2G15230	1.05	0.32	1.71	0.31	0.55	1.84	2.31	0.79
AT2G15240	2.31	0.63	3.16	0.93	0.99	4.31	5.75	1.91
AT2G15270	1.67	1.12	2.34	0.59	0.72	2.82	3.67	1.34
AT2G15430	1.3	0.32	2.48	0.56	0.42	2.26	3.13	0.85
AT2G15560	2.19	1.01	3.07	1.31	1.02	3.52	4.43	1.89
AT2G15620	1.09	1.64	0.75	0.43	1.48	1.41	2.23	0.55
AT2G15695	4.64	3.21	5.14	2.56	2.48	6.83	5.73	5.53
AT2G15860	1.21	0.36	1.79	0.76	0.67	2	2.92	0.93
AT2G15890	4.66	2.38	5.08	1.73	1.92	9.58	13.88	2.65
AT2G15900	2.01	0.76	2.23	1.06	1.68	3.05	3.49	2.25
AT2G16070	2.91	2.09	4.74	1.29	0.8	4.54	5.16	2.44
AT2G16510	1.16	0.41	1.65	0.41	0.31	2.47	4.04	0.45
AT2G16570	2.48	0.9	3.09	1.4	1.06	4.91	7.74	1.18
AT2G16595	3.49	1.16	5.14	1.68	1.56	5.8	7.29	3.34
AT2G16600	7.47	1.17	14.2	2.05	1.65	15.7	26.58	2.17
AT2G16640	5.34	2.22	6.65	2.2	2.03	10.07	14.11	4.38
AT2G16660	1.61	0.53	2.14	1.06	0.71	3.17	5.51	0.6
AT2G16710	1.9	1.33	2.7	0.79	0.68	3.48	5.32	0.97
AT2G16770	1.38	1.21	2.22	0.45	0.46	2.41	3.68	0.55
AT2G16780	1.35	0.27	3.05	0.64	0.58	1.99	2.58	0.91
AT2G16800	1.78	1.54	2.82	0.94	0.82	2.63	3.73	1.15
AT2G16860	1.96	1.01	2.64	0.77	0.89	3.5	4.98	1.47
AT2G16890	2.25	2.52	2.8	1.63	1.4	2.79	3	1.88
AT2G16930	2.66	0.95	4.81	0.88	1.02	4.26	4.97	2.46
AT2G16940	7.79	1.74	9.41	3.69	3.56	13.92	15.81	8.49
AT2G16950	1.8	0.61	2.48	0.72	0.92	3.22	4.22	1.5
AT2G17110	2.27	1.07	2.25	1.72	1.98	3	3.18	2.89
AT2G17190	2.42	1.04	4.14	1.18	1.08	3.85	5.49	1.84
AT2G17200	4.27	2.74	6.88	1.96	1.29	7	9.61	3.19
AT2G17240	2.29	0.86	3.92	0.7	0.82	4.2	6.23	1.44
AT2G17250	1.31	0.41	1.59	0.49	0.6	2.66	4.25	0.84
AT2G17265	1.07	0.61	1.56	0.53	0.48	1.93	3.02	0.46
AT2G17290	1.19	0.3	1.49	0.54	0.46	2.27	3.06	1
AT2G17320	2.01	0.41	2.33	1.23	1.05	2.9	2.51	3.22
AT2G17360	18.02	3.07	44.18	4.99	4.28	31.38	46.42	7.22
AT2G17380	2.02	1.15	3.56	0.78	0.75	3.22	4.02	1.51
AT2G17390	5.87	2.32	13.5	2.9	2	8.24	9.98	3.91
AT2G17410	3.14	1.1	4.09	1.34	1.34	5.87	7.61	2.5
AT2G17420	1.13	0.29	1.93	0.41	0.4	2.24	3.62	0.42
AT2G17440	1.32	0.66	1.9	0.5	0.67	2.36	3.24	0.88
AT2G17450	2.68	2.34	2.9	2.03	1.47	3.86	4.41	2.41
AT2G17510	1.73	0.75	2.4	0.71	0.77	3.04	4.09	1.49
AT2G17520	6.25	1.3	6.02	3.45	3.29	10.2	7.18	9.34
AT2G17560	1.45	0.41	2.41	0.51	0.94	2.43	3.61	1.05
AT2G17640	4.2	1.78	6.55	2.33	2.11	6.83	9.12	3.07
AT2G17700	1.79	0.8	2.51	0.95	1.01	2.76	3.31	1.79
AT2G17705	1.06	0.11	1.16	0.55	0.61	2	2.62	1.04
AT2G17787	1.17	1.29	1.27	0.58	0.47	1.65	1.55	1.27
AT2G17840	5.77	9	7.38	3.01	2.24	7.29	9.03	4.41
AT2G17870	5.23	1.55	7.02	2.18	2.04	9.35	11.25	5.29
AT2G17930	4.51	2.29	5.31	2.48	2.95	7.01	8.11	4.61
AT2G17990	2.1	0.71	2.39	0.96	0.76	3.98	4.51	1.98
AT2G18020	31.29	3.73	73.55	10.06	7.44	56.34	82.25	12.25
AT2G18040	2.2	0.78	3.24	0.76	0.66	4.58	7.66	0.96
AT2G18050	32.52	4.46	36.93	17.3	18.99	53.45	42.8	43.49
AT2G18090	1.74	1.03	2.93	1.08	0.95	2.38	2.98	1.45
AT2G18110	2.92	0.68	5.17	1.05	0.81	5.79	9.33	1.28
AT2G18170	2.58	0.84	3.67	1.18	1.05	4.87	6.91	1.72
AT2G18220	2.56	0.52	3.13	0.94	0.97	5.08	6.87	2.28
AT2G18240	1.85	0.76	2.61	1.01	0.72	3.21	3.73	1.48
AT2G18250	1.42	1.32	1.83	0.63	0.46	2.23	2.55	1.31
AT2G18280	5.95	1.65	6.17	3.29	3.16	10.11	11.02	7.28
AT2G18340	3.08	9.98	2.17	1.11	0.73	3.06	3.63	1.73
AT2G18390	1.8	0.55	4.05	0.33	0.57	3.04	4.28	1.01
AT2G18410	1.16	0.65	1.54	0.59	0.43	1.97	2.61	0.98
AT2G18510	4.56	2.57	5.9	2.18	2.43	7.59	10.35	3.8
AT2G18570	4.93	3.79	8.51	2.38	1.52	7.76	10.56	2.98
AT2G18670	2.7	0.76	2.93	1.29	1.36	5	6.05	2.66
AT2G18700	4	6.59	4.47	2.27	1.83	4.29	3.71	4.4
AT2G18710	3.53	0.96	6.45	1.79	1.76	5.1	5.11	3.58
AT2G18740	3.54	1.03	5.71	1.27	1.49	6.16	7.75	3.05
AT2G18750	2.35	0.9	3.06	1.35	0.98	3.89	4.43	2.46
AT2G18760	1.08	0.6	1.39	0.74	0.73	1.55	1.95	1.05
AT2G18790	2.16	0.51	4.01	1.16	1.15	3.09	3.89	2.09
AT2G18840	1.28	0.62	2.36	0.52	0.39	2.2	3.06	0.69
AT2G18900	2.35	0.72	2.77	0.98	1	4.53	6.26	2.04
AT2G18960	17.81	4.73	29.69	7.69	7.45	33.76	52.52	8.24
AT2G19080	2.9	0.88	4.31	1.54	1.55	5.03	6.95	2
AT2G19180	1.99	1.22	3.13	0.85	0.77	3.41	4.86	1.21
AT2G19260	1.17	0.48	1.6	0.78	0.58	1.85	2.23	1.09
AT2G19270	1.38	0.73	1.86	0.84	0.66	2.29	3.02	0.99
AT2G19320	4.8	4.03	9.16	2.68	2.6	4.8	4.05	5.44
AT2G19350	2.6	1.97	3.3	1.3	1.27	3.98	4.73	2.45
AT2G19430	1.63	0.49	2.1	0.72	0.81	2.82	3.31	1.71
AT2G19450	5.44	3.63	9.27	2.16	2.09	9.07	13.02	2.97
AT2G19480	12.85	1.89	12.57	5.09	4.91	27.71	36.94	10.75
AT2G19520	8.68	2.55	15.64	3.88	3.14	14.6	16.78	6.5
AT2G19540	11.6	2.39	13.64	4.26	3.87	23.98	30.85	9.65
AT2G19560	1.06	0.48	1.27	0.63	0.62	1.68	2.13	1.08
AT2G19730	14.44	1.99	40.98	2.46	2.42	24.62	38.54	4.18
AT2G19740	1.76	0.47	4.25	0.33	0.38	3.3	5.81	0.31
AT2G19750	5.05	0.97	8.76	1.35	1.29	10.77	18.16	1.73
AT2G19760	1.3	0.68	2.03	0.9	0.58	2.15	3.42	0.67
AT2G19790	2.51	1.09	3.95	0.98	1.09	4.22	5.42	2.11
AT2G19810	1.77	0.72	2.1	1.06	0.85	3.21	4.52	1.3
AT2G19830	1.17	0.72	1.74	0.6	0.53	1.91	3.06	0.79
AT2G19860	1.32	0.64	1.75	0.66	0.63	2.29	3.12	1.02
AT2G19870	1.08	0.38	1.31	0.55	0.71	1.95	2.9	0.73
AT2G19900	32.55	23	58.83	17.26	14.64	38.78	38.43	36.5
AT2G19930	4.86	2.55	6.09	2.69	2.35	7.86	9.23	4.75
AT2G19940	1.05	0.2	1.86	0.32	0.54	1.85	2.66	0.78
AT2G19950	1.25	0.37	1.71	0.59	0.71	2.06	2.61	1.31
AT2G20060	3.9	1.24	6.57	1.35	1.17	7.39	10.8	2.31
AT2G20180	8.79	1.51	8.32	4.57	6.6	15.63	19.25	9.52
AT2G20230	6.99	2.76	13.25	4.18	3.28	9.83	11.99	5.8
AT2G20280	4.1	1.29	6.73	1.7	1.41	7.28	9.58	3.11
AT2G20320	1.78	0.77	1.96	0.92	1.16	2.76	2.97	2.16
AT2G20330	2.66	0.89	4.55	1.14	1.18	4.51	6.18	1.92
AT2G20360	1.84	0.73	3.29	0.68	0.72	3.32	5.31	0.89
AT2G20390	2.93	0.8	4.58	1.24	1.13	5.18	7.27	2.44
AT2G20400	1.09	0.55	1.21	0.5	0.66	1.83	2.33	1.11
AT2G20410	1.21	0.57	1.6	0.59	0.52	2.06	2.43	1.08
AT2G20420	2.64	0.95	4.32	1.08	0.92	4.88	7.3	1.52
AT2G20450	3.27	0.45	5.67	0.75	0.77	7.24	12.12	0.95
AT2G20490	7.8	2.02	14.77	2.7	2.65	14.43	22.69	3.89
AT2G20530	3.33	1	6.58	1.14	0.91	6.08	9.2	1.63
AT2G20580	4.32	1.48	6.78	1.94	1.95	7.49	9.77	3.26
AT2G20585	1.13	0.41	1.93	0.46	0.43	2.02	3.27	0.7
AT2G20610	1.05	0.66	1.04	0.76	0.51	1.8	2.66	0.78
AT2G20725	1.53	0.57	1.56	0.75	0.76	2.63	3.06	1.84
AT2G20740	2.19	1.37	2.67	0.99	1.07	3.3	3.44	2.66
AT2G20760	1.91	0.95	3.03	0.85	0.77	3.38	5.44	1.05
AT2G20770	4.47	2.79	7.51	2.3	2.15	5.86	4.97	4.86
AT2G20780	1.87	0.32	2.92	0.97	1.03	3.08	3.58	1.72
AT2G20820	5.67	1.92	13.79	1.85	1.77	8.88	13.42	2.7
AT2G20830	2.09	0.75	2.9	1.02	1.09	3.62	4.65	1.68
AT2G20860	2.24	2.23	3.99	0.95	0.69	3.41	4.61	1.09
AT2G20890	2.54	1.25	4.57	1.29	1.12	3.83	5.25	1.91
AT2G20920	5.33	8.63	8.24	2.42	2	6.35	7.92	3.53
AT2G20940	2.01	0.84	2.95	0.8	0.88	3.28	4.59	2.08
AT2G20990	3.96	3.32	5.65	1.68	1.68	6.27	8.31	3.03
AT2G21060	3.12	2.59	3.71	1.08	0.85	6.07	9.1	1.66
AT2G21120	1.2	0.54	1.52	0.85	1.18	1.53	1.87	1.21
AT2G21130	2.53	0.91	2	0.98	0.98	5.48	8.68	2.02
AT2G21150	1.52	0.9	1.61	0.47	0.67	2.72	3.4	1.61
AT2G21160	4.24	0.45	10.21	0.97	0.96	7.85	13.15	1.49
AT2G21180	2.02	0.99	1.85	0.96	1.16	3.36	3.72	2.54
AT2G21190	1.3	0.62	2.05	0.68	0.59	2.17	3.28	0.89
AT2G21240	3.66	1.76	6.02	1.94	1.66	5.3	6.52	3.69
AT2G21270	3.93	3.42	6.28	2.1	1.63	5.84	8.2	2.5
AT2G21290	1.56	0.72	3.24	0.42	0.51	2.59	3.87	0.92
AT2G21300	2.74	1.1	3.08	1.57	1.84	4.17	4.23	3.31
AT2G21330	3.13	2.07	4.79	1.56	1.62	4.87	6.84	2.19
AT2G21385	1.09	1.21	1.48	0.39	0.55	1.51	1.88	1.02
AT2G21390	4.03	0.99	6.18	2.18	1.59	7.28	8.84	2.8
AT2G21410	2.83	1.17	4.18	1.51	1.46	4.62	5.69	2.28
AT2G21440	2.87	0.65	3.06	1.4	1.12	5.69	7.41	2.58
AT2G21470	2.06	0.96	2.43	1.43	1.62	3.07	4.14	1.91
AT2G21490	153.18	186.4	242.56	92.76	60.53	176.94	171.45	138.51
AT2G21500	1.53	0.46	1.71	1.04	1.36	2.18	2.47	1.81
AT2G21520	1.47	0.63	1.57	0.66	0.76	2.84	4.13	1.05
AT2G21580	17.02	3.23	36.67	4.27	4.6	32.78	52.99	5.4
AT2G21600	1.92	1.01	2.96	0.78	0.84	3.35	4.96	1.25
AT2G21620	3.03	0.79	5.82	1.65	1.28	4.74	7.02	2.2
AT2G21660	78.81	1.92	47.26	10.22	12.08	237.17	409.46	15.11
AT2G21720	14.52	11.5	24.47	7.2	5.46	21.18	24.52	10.96
AT2G21790	2.3	0.43	5.33	0.79	0.77	3.82	5.4	1.18
AT2G21870	4.3	1.47	8.26	1.22	1.25	8.12	12.86	1.85
AT2G21940	1.35	0.93	1.47	0.73	0.69	1.8	2.02	2.05
AT2G21950	1.04	0.46	1.48	0.41	0.37	1.89	2.83	0.82
AT2G21970	1.63	0.62	3.29	0.84	0.61	2.44	3.48	1.21
AT2G22000	1.07	0.39	0.81	0.63	0.66	2.22	3.58	0.65
AT2G22125	1.55	0.83	2.11	1.24	1.28	2.08	2.65	1.25
AT2G22240	11.68	32.39	4.71	6.48	4.87	11.52	8.46	11.07
AT2G22300	1.71	0.93	2.43	0.9	1.28	2.57	3.22	1.36
AT2G22360	1.15	0.47	1.38	0.52	0.45	2.11	2.65	1.08
AT2G22400	3.73	0.93	3.45	1.2	1.51	8.1	11.12	3.07
AT2G22425	1.36	0.39	2.5	0.46	0.44	2.61	4.23	0.59
AT2G22430	3.26	1.15	4.84	1.25	1.2	6.71	11.33	1.11
AT2G22450	3.96	0.92	5.11	1.57	1.77	7.55	9.29	3.38
AT2G22490	1.2	0.24	2.19	0.43	0.44	2.35	3.78	0.48
AT2G22660	3.53	0.6	5.14	2.26	1.79	5.95	8.28	3.11
AT2G22670	2.36	0.23	6.27	1.18	0.72	3.46	5.25	1.2
AT2G22680	1.97	0.36	1.98	1.6	1.98	2.94	3.4	1.98
AT2G22720	1.71	1.01	2.3	0.82	0.79	2.92	4.02	1.25
AT2G22780	9.63	4.45	19.39	3.05	2.82	17.13	27.47	3.76
AT2G22840	4.44	1.77	4.51	2.59	2.54	8.43	13.39	3.01
AT2G22910	1.18	0.74	2.11	0.67	0.56	1.65	1.95	0.88
AT2G23070	4.53	1.83	6.81	2.06	2.34	7.63	9.96	3.54
AT2G23080	1.29	0.74	1.85	0.7	0.75	2.07	2.92	0.91
AT2G23090	28.48	14.13	45.78	11.84	11.59	46.08	60.82	24.55
AT2G23110	60.04	25.14	95.52	31.64	34.43	56.59	32.15	118.35
AT2G23120	14	8.55	22.53	8.91	9.21	14.9	15.62	18.78
AT2G23240	200.07	159.14	332.71	127.85	104.45	215.08	157.29	244.75
AT2G23310	3.52	1.34	6.65	1.34	1.28	5.82	7.55	2.49
AT2G23320	9.8	6	14.77	5.2	4.4	15.08	17.53	8.33
AT2G23350	5.44	0.99	9.36	1.74	1.92	10.47	14.9	3.31
AT2G23390	1.25	0.48	1.36	0.65	0.51	2.29	2.89	1.26
AT2G23450	1.26	0.58	1.6	0.78	0.67	1.82	1.91	1.57
AT2G23590	2.66	1.63	2.82	1.14	1.4	4.01	3.73	3.67
AT2G23780	2.84	0.98	3.31	1.75	1.96	4.4	5.58	3.1
AT2G23930	3.97	1.14	7.65	0.97	1.07	7.71	12.66	1.7
AT2G23940	1.79	0.36	3.33	0.55	0.63	3.29	4.82	1.11
AT2G23950	1.43	0.85	1.7	1.02	1.4	1.9	2.14	1.28
AT2G23980	2.7	1.08	3.82	1.57	1.25	4.32	5.12	2.6
AT2G24020	1.74	0.51	3.11	0.72	0.71	3.21	5.05	0.78
AT2G24050	1.52	1.3	2.05	0.85	0.71	2.48	3.91	0.79
AT2G24060	1.22	0.43	1.81	0.61	0.52	1.96	2.48	1.27
AT2G24090	1.43	0.85	2.21	0.74	0.85	2.08	3.2	1.23
AT2G24100	2.06	1.77	3.63	1.04	0.81	2.43	3.02	2.33
AT2G24120	2.97	0.68	3.58	1.38	1.47	5.33	7.2	3.13
AT2G24150	1.04	0.07	0.78	0.27	0.42	2.72	4.4	0.42
AT2G24180	1.56	0.41	2.21	0.66	0.64	2.93	4.22	1.19
AT2G24200	9.23	1.89	19.5	3.74	2.66	15.64	20.92	5.72
AT2G24330	1.7	0.42	2.25	0.72	0.59	3.39	4.78	1.2
AT2G24360	4.13	1.12	5.55	2.15	1.98	7.2	9.52	3.83
AT2G24420	10.79	2.32	10.74	5.13	5.09	20.3	22.27	12.06
AT2G24500	4.54	1.5	5.84	1.57	1.64	9.3	13.19	2.86
AT2G24570	1.07	0.73	1.15	1.15	0.88	1.52	2.09	0.53
AT2G24765	1.42	0.12	2.52	0.55	0.58	2.65	3.74	0.92
AT2G24830	1.12	0.4	1.08	1.08	1.07	1.7	2.42	0.79
AT2G24940	13.01	7.4	28.14	5.35	4.36	17.57	23	10.72
AT2G24990	1.79	0.54	1.9	0.66	0.79	3.82	5.88	1.1
AT2G25010	1.64	0.46	2.42	0.79	0.75	2.74	2.37	1.58
AT2G25070	1.29	0.7	2.3	0.51	0.39	2.17	2.74	0.83
AT2G25090	1.19	0.04	0.18	0.56	0.75	1.84	0.75	3.1
AT2G25110	2.95	0.24	5.19	1	0.98	5.88	8.87	1.56
AT2G25140	2.78	2.22	1.92	1.27	1.59	4.16	4.09	4.21
AT2G25170	2.81	1.29	3.8	1.4	1.53	4.44	5.23	2.81
AT2G25210	5.41	0.79	12.88	1.17	1.09	10.42	17.65	1.25
AT2G25280	1.09	0.4	1.92	0.45	0.37	1.82	2.61	0.86
AT2G25310	1.94	0.35	2.45	0.84	0.79	3.9	5.37	1.42
AT2G25340	1.46	2.14	1.05	0.68	0.81	1.93	1.94	1.71
AT2G25430	1.42	0.32	1.75	0.81	0.77	2.63	3.44	1.09
AT2G25490	7.55	2.05	10.52	3.94	3.23	14.04	19.62	5.28
AT2G25520	5.57	0.52	7.93	2.61	2.77	10.87	14.7	3.64
AT2G25610	1.53	0.79	2.43	0.64	0.63	2.6	3.75	1.07
AT2G25625	1.35	6.71	0.33	0.61	0.37	0.47	0.42	0.61
AT2G25650	2.45	0.82	3.28	1.25	0.87	4.46	5.96	2.08
AT2G25660	2.26	0.66	2.23	1.41	1.44	3.64	4.1	2.84
AT2G25670	3.52	1.41	4.84	1.55	1.31	6.54	9.27	2.6
AT2G25710	1.33	0.68	1.73	0.65	0.68	2.24	2.97	1.15
AT2G25720	1.74	0.87	2.66	0.96	0.89	2.88	4.4	1.09
AT2G25760	4.08	1.68	5.25	2.17	2.24	6.53	7.55	4.25
AT2G25770	1.08	0.45	1.64	0.92	0.75	1.23	0.91	1.36
AT2G25880	2.59	3.48	3.27	1.47	1.92	3.07	3.15	1.97
AT2G25890	32.07	32.09	52.71	18.9	15.94	39.46	42.37	26.36
AT2G25910	2.8	0.77	5.5	1.19	1.09	4.41	4.91	2.26
AT2G25920	1.71	0.57	1.93	1.01	0.81	2.86	3.58	1.96
AT2G25930	3.81	0.97	4.57	2.14	1.49	7.13	8.23	3.41
AT2G25950	2.28	1.13	3.24	1.15	1	3.73	5.15	2.06
AT2G25964	5.93	1.42	6.24	2.7	2.78	9.15	7.91	10.15
AT2G25970	9.87	2.02	13.55	5.63	4.06	17.58	21.52	8.91
[truncated: 4,432 more rows]

## Sheet: Variable genes
List of genes showing the variability of expression in our time-course experiment (using various approaches).
gene	source	genes with known or possible role in seed germination
AT1G01100	7d24h sub, 1d clust			1h sub	sub-pools of seed in 1h treatment
AT1G01300	7d24h sub, 1d clust, 7d24h clust, 7d24h hvg			1d sub	sub-pools of seed in 1d treatment
AT1G01470	7d24h clust			3d sub	sub-pools of seed in 3d treatment
AT1G02700	7d24h clust			5d sub	sub-pools of seed in 5d treatment
AT1G02780	7d24h sub, 1d clust, 7d24h clust			7d sub	sub-pools of seed in 7d treatment
AT1G02920	1d clust, 1d hvg			7d24h sub	sub-pools of seed in 7d+24h treatment
AT1G02930	1d clust, 1d hvg			1d clust	co-expressed gene clusters in 1d treatment
AT1G03106	1h sub, 7d24h clust			3d clust	co-expressed gene clusters in 3d treatment
AT1G03120	7d24h clust			7d24h clust	co-expressed gene clusters in 7d+24h treatment
AT1G03360	7d24h sub			1h hvg	genes with highly varaible expression in 1h treatment
AT1G03470	7d24h clust			1d hvg	genes with highly varaible expression in 1d treatment
AT1G03790	7d24h sub, 7d24h clust	SOM		3d hvg	genes with highly varaible expression in 3d treatment
AT1G03860	7d24h sub			5d hvg	genes with highly varaible expression in 5d treatment
AT1G04270	1h sub, 7d24h sub, 1d clust, 7d24h clust			7d hvg	genes with highly varaible expression in 7d treatment
AT1G04410	1h sub, 7d24h clust			7d24h hvg	genes with highly varaible expression in 7d24h treatment
AT1G04480	7d24h sub, 7d24h clust, 7d24h hvg
AT1G04560	1d clust, 3d clust, 7d24h clust
AT1G05510	7d24h sub, 3d clust, 7d24h clust
AT1G06760	1d clust, 3d clust, 7d24h clust
AT1G07500	7d24h clust
AT1G07645	7d24h clust
AT1G07770	7d24h sub, 1d clust, 7d24h clust
AT1G07890	7d24h hvg
AT1G07920	7d24h sub, 7d24h clust
AT1G07930	7d24h sub, 7d24h clust
AT1G07940	7d24h sub, 7d24h clust
AT1G07985	1d clust, 7d24h clust
AT1G08170	7d24h clust
AT1G08360	1h sub, 1d clust, 7d24h clust
AT1G08880	7d24h clust
AT1G09140	7d24h clust	SR30
AT1G09590	7d24h sub, 7d24h clust
AT1G09690	1d clust
AT1G09970	7d24h clust	RLK7
AT1G11260	1h sub, 7d24h clust
AT1G11300	7d24h clust
AT1G13340	7d24h clust
AT1G14060	7d24h sub
AT1G14320	7d24h sub, 1d clust, 7d24h clust
AT1G14720	7d24h clust
AT1G14810	7d24h sub
AT1G14890	7d24h clust, 7d24h hvg
AT1G14920	7d24h sub, 7d24h clust	GAI
AT1G14930	1d clust, 7d24h clust, 1d hvg
AT1G14940	1d clust, 1h hvg, 1d hvg, 3d hvg
AT1G14950	7d24h sub, 1d clust, 7d24h clust, 1h hvg, 1d hvg, 7d24h hvg
AT1G14980	7d24h sub, 7d24h clust
AT1G15330	5d sub, 7d24h clust
AT1G15500	7d24h clust
AT1G15690	7d24h sub, 7d24h clust
AT1G15810	7d24h sub
AT1G15930	7d24h sub, 1d clust
AT1G16030	5d sub, 7d24h clust, 3d hvg
AT1G16730	7d24h sub
AT1G16770	7d24h clust
AT1G17810	5d sub, 7d24h clust
AT1G17860	1d clust, 7d24h clust
AT1G17880	7d24h sub, 7d24h clust
AT1G18080	7d24h sub, 1d clust, 7d24h clust	ATARCA
AT1G18100	7d24h sub, 7d24h clust	MFT
AT1G18540	7d24h sub, 7d24h clust
AT1G19530	1h sub, 3d sub, 5d sub, 7d24h sub, 7d24h clust
AT1G19610	3d sub, 5d sub, 1d clust, 3d clust, 7d24h clust, 1d hvg, 3d hvg, 5d hvg, 7d hvg, 7d24h hvg
AT1G20220	7d24h sub, 7d24h clust
AT1G20620	7d24h sub, 7d24h clust
AT1G20693	7d24h clust
AT1G21000	3d hvg
AT1G21460	7d24h clust
AT1G21680	7d24h sub, 7d24h clust
AT1G21750	7d24h clust
AT1G22780	7d24h sub, 1d clust, 7d24h clust
AT1G22840	7d24h sub, 7d24h clust
AT1G23280	7d24h sub
AT1G23290	7d24h sub, 1d clust, 7d24h clust
AT1G25260	7d24h clust
AT1G25310	7d24h clust
AT1G26630	7d24h sub, 7d24h clust
AT1G26665	7d24h sub, 7d24h clust
AT1G27400	7d24h sub, 1d clust, 7d24h clust, 7d24h hvg
AT1G27461	7d24h clust	AITRL
AT1G27950	3d sub, 5d sub, 1d clust, 3d clust
AT1G27970	7d24h sub
AT1G27990	7d24h clust
AT1G28330	7d24h sub, 7d24h clust	DRM1 dormancy (PMC6435323)
AT1G28360	7d24h clust
AT1G28400	3d sub, 5d sub, 1d clust, 3d clust, 7d24h clust, 1d hvg, 3d hvg, 5d hvg, 7d24h hvg
AT1G29150	7d24h sub
AT1G29680	7d24h clust
AT1G29980	1d clust
AT1G30230	1d clust
AT1G30630	7d24h sub
AT1G30880	7d24h clust
AT1G31660	7d24h clust
AT1G31750	7d24h sub, 7d24h clust
AT1G32560	1d clust, 7d24h clust
AT1G32700	7d24h clust
AT1G32740	7d24h clust
AT1G33050	7d24h clust
AT1G33120	7d24h sub
AT1G33140	1d clust
AT1G33790	1d sub, 7d24h clust, 7d24h hvg
AT1G33970	7d24h clust
AT1G34030	7d24h sub, 7d24h clust
AT1G35516	7d24h sub, 7d24h clust
AT1G41880	7d24h sub, 7d24h clust
AT1G43170	7d24h sub, 1d clust, 7d24h clust
AT1G43670	7d24h sub, 7d24h clust
AT1G43700	7d24h sub
AT1G46768	7d24h clust
AT1G47540	1h sub, 7d24h clust, 1h hvg, 1d hvg
AT1G47980	1d clust, 7d24h clust
AT1G48130	7d24h sub, 3d clust, 7d24h clust
AT1G48300	7d24h sub, 7d24h clust
AT1G48630	7d24h sub, 7d24h clust, 7d24h hvg
AT1G49032	7d24h sub
AT1G49720	7d24h clust	ABF1
AT1G50010	7d24h sub
AT1G50420	1d clust, 3d clust, 7d24h clust
AT1G51200	7d24h clust
AT1G52300	7d24h sub, 1d clust, 7d24h clust
AT1G52560	7d24h clust
AT1G52690	7d24h clust
AT1G53240	7d24h sub, 7d24h clust
AT1G53540	7d24h clust
AT1G54030	7d24h sub
AT1G54270	7d24h sub, 7d24h clust
AT1G54860	1d clust, 7d24h clust
AT1G54870	7d24h sub, 1d clust, 3d clust, 7d24h clust
AT1G55850	7d24h sub, 7d24h clust
AT1G56045	1d sub
AT1G56070	1d clust, 7d24h clust
AT1G56110	7d24h sub, 7d24h clust
AT1G56220	7d24h clust
AT1G56280	7d24h sub, 7d24h clust
AT1G56300	7d24h clust
AT1G57660	7d24h sub, 7d24h clust, 7d24h hvg
AT1G57720	7d24h clust
AT1G58380	7d24h sub
AT1G60680	7d24h sub, 7d24h clust
AT1G61570	7d24h sub, 7d24h clust
AT1G61800	7d24h clust
AT1G61870	7d24h sub
AT1G62180	1d sub
AT1G62510	7d24h clust, 1d hvg
AT1G63660	7d24h sub, 7d24h clust
AT1G64230	7d24h clust
AT1G64490	7d24h sub
AT1G64880	7d24h clust
AT1G64900	5d sub, 7d24h sub, 7d24h clust
AT1G65090	7d24h clust
AT1G65290	7d24h sub
AT1G66410	7d24h clust
AT1G66580	7d24h sub, 7d24h clust
AT1G67090	1h hvg, 1d hvg
AT1G67100	7d24h sub, 1d clust, 3d clust, 7d24h clust
AT1G67430	7d24h sub, 1d clust, 7d24h clust
AT1G68050	7d24h clust
AT1G68240	7d24h clust, 1d hvg, 7d hvg, 7d24h hvg
AT1G69620	7d24h sub, 7d24h clust
AT1G69840	7d24h clust
AT1G69890	7d24h clust
AT1G70600	1h sub, 7d24h sub, 1d clust, 7d24h clust
AT1G70780	7d24h clust
AT1G70840	1d clust, 7d24h clust, 1h hvg, 1d hvg, 7d hvg, 7d24h hvg
AT1G71250	1d sub, 1d clust, 7d24h clust
AT1G71340	7d24h sub, 7d24h clust
AT1G72100	7d24h sub, 7d24h clust
AT1G72370	5d sub, 1d clust, 3d clust, 7d24h clust
AT1G72650	7d24h clust
AT1G73190	7d24h sub, 7d24h clust
AT1G73230	7d24h sub, 7d24h clust
AT1G74050	1d clust
AT1G74060	7d24h sub, 7d24h clust
AT1G74270	1h sub
AT1G74310	7d24h clust
AT1G74560	7d24h sub
AT1G74650	7d24h clust
AT1G75240	7d24h sub
AT1G75330	7d24h sub
AT1G75490	1d clust, 7d24h clust, 3d hvg	DREB subfamily A-2
AT1G75750	1d hvg
AT1G75830	7d24h sub, 1d clust, 7d24h clust
AT1G76990	7d24h sub, 7d24h clust
AT1G77100	7d24h clust, 1d hvg
AT1G77120	3d hvg
AT1G77440	7d24h sub
AT1G77940	7d24h sub, 7d24h clust
AT1G78040	1d sub, 1d clust, 7d24h hvg
AT1G80090	7d24h sub, 7d24h clust	CBSX4
AT1G80270	7d24h sub
AT1G80750	7d24h sub, 7d24h clust
AT1G80780	7d24h clust
AT1G80920	5d sub, 1d clust, 3d hvg
AT2G01250	7d24h sub, 7d24h clust
AT2G01570	7d24h sub, 7d24h clust	RGA1
AT2G02100	1d sub, 1d hvg
AT2G02120	7d24h sub, 1d clust, 3d clust, 7d24h clust
AT2G02230	7d24h clust
AT2G02800	7d24h clust
AT2G02850	1d clust, 7d24h clust
AT2G02930	1h sub, 7d24h sub, 1d clust, 7d24h clust
AT2G03440	7d24h clust
AT2G04240	7d24h sub, 7d24h clust	XERICO
AT2G04390	7d24h sub, 7d24h clust
AT2G04690	7d24h clust
AT2G05580	7d24h clust
AT2G05710	7d24h clust
AT2G05790	7d24h clust, 7d24h hvg
AT2G09990	7d24h sub, 7d24h clust
AT2G14910	7d24h clust
AT2G15620	1h hvg
AT2G16600	7d24h sub, 7d24h clust
AT2G16660	7d24h clust
AT2G17360	1d clust, 7d24h clust
AT2G17420	7d24h sub
AT2G18020	7d24h sub, 1d clust, 7d24h clust
AT2G18040	7d24h sub
AT2G18050	7d24h sub, 7d24h clust	H1.3
AT2G18570	7d24h clust
AT2G19450	7d24h clust
AT2G19730	7d24h sub, 1d clust, 7d24h clust
AT2G19740	7d24h sub
AT2G19870	7d24h sub
AT2G19900	7d24h sub, 7d24h clust
AT2G20450	7d24h sub, 7d24h clust
AT2G20490	7d24h sub
AT2G20770	7d24h clust
AT2G21490	7d24h sub, 1d clust, 3d clust, 7d24h clust
AT2G21580	1d clust
AT2G21660	3d clust, 7d24h clust
AT2G22430	7d24h clust
AT2G23110	5d sub, 1d clust, 7d24h clust
AT2G23240	7d24h sub, 7d24h clust
AT2G23320	7d24h sub
AT2G23930	7d24h sub
AT2G24050	7d24h sub
AT2G24420	7d24h sub
AT2G25210	7d24h sub, 7d24h clust
AT2G25890	7d24h sub, 7d24h clust
AT2G27300	7d24h clust
AT2G27510	7d24h sub, 7d24h clust, 1h hvg
AT2G27530	1d clust, 7d24h clust
AT2G27710	7d24h sub, 1d clust, 7d24h clust
AT2G27720	7d24h sub, 1d clust, 7d24h clust
AT2G27840	7d24h sub, 7d24h clust, 7d24h hvg
AT2G28350	7d24h clust
AT2G28420	7d24h clust
AT2G28490	7d24h sub, 3d clust, 7d24h clust
AT2G29300	7d24h sub, 7d24h clust
AT2G29340	7d24h sub, 1d clust, 7d24h clust
AT2G29540	7d24h sub
AT2G30500	5d sub
AT2G30620	1d clust
AT2G30970	7d24h sub, 7d24h clust
AT2G31360	1d clust, 7d24h clust
AT2G31390	7d24h clust
AT2G31610	7d24h sub, 1d clust, 7d24h clust
AT2G31980	1d sub, 1d clust
AT2G32060	7d24h sub, 7d24h clust
AT2G32120	7d24h clust
AT2G32220	7d24h clust
AT2G33070	1d clust, 7d24h clust, 1h hvg, 7d24h hvg
AT2G33150	7d24h clust
AT2G33830	1h sub, 7d24h clust	DRM2
AT2G34480	7d24h sub, 7d24h clust
AT2G35300	7d24h sub, 1d clust, 7d24h clust
AT2G35680	7d24h clust
AT2G36160	7d24h sub, 7d24h clust
AT2G36220	7d24h clust
AT2G36270	7d24h sub	ABI5
AT2G36530	7d24h sub, 7d24h clust	LOS2
AT2G36620	7d24h sub
AT2G36640	7d24h clust	ECP63
AT2G36950	7d24h sub, 7d24h clust
AT2G36970	7d24h clust
AT2G37190	7d24h sub, 1d clust, 7d24h clust
AT2G37250	7d24h sub
AT2G37270	1h sub, 7d24h sub, 7d24h clust
AT2G37600	7d24h sub
AT2G37970	7d24h clust
AT2G38230	7d24h clust
AT2G38280	7d24h sub
AT2G38310	7d24h clust, 7d24h hvg	PYL4
AT2G38530	3d sub, 5d sub, 1d clust, 3d clust, 7d24h clust, 1d hvg, 3d hvg, 5d hvg, 7d hvg, 7d24h hvg
AT2G38540	7d24h clust, 7d24h hvg
AT2G38820	7d24h clust
AT2G38870	1d clust, 7d24h clust, 1d hvg
AT2G38905	7d24h sub
AT2G39020	7d24h sub
AT2G39210	7d24h clust
AT2G39390	7d24h sub
AT2G39460	7d24h sub, 7d24h clust
AT2G39570	7d24h sub, 7d24h clust
AT2G39700	3d sub, 5d sub, 1d clust, 3d clust, 7d24h clust, 1d hvg, 3d hvg, 5d hvg, 7d24h hvg
AT2G40080	7d24h clust	ELF4
AT2G40170	7d24h sub, 1d clust, 7d24h clust	EM6
AT2G40205	7d24h sub, 7d24h clust
AT2G40360	7d24h sub
AT2G40510	7d24h sub
AT2G41070	7d24h clust
AT2G41260	3d sub, 1d clust, 7d24h clust, 1d hvg
AT2G41410	1d sub
AT2G41650	7d24h sub
AT2G41840	7d24h sub, 1d clust, 7d24h clust
AT2G42000	7d24h sub, 7d24h clust
AT2G42560	1d clust, 7d24h clust
AT2G42890	7d24h clust
AT2G43110	7d24h sub
AT2G43460	7d24h sub, 7d24h clust
AT2G43510	3d sub, 5d sub, 1d clust, 3d clust, 7d24h clust, 1d hvg, 3d hvg, 5d hvg, 7d24h hvg
AT2G43590	1d clust, 1d hvg
AT2G44120	7d24h sub, 1d clust
AT2G45210	1d clust
AT2G45560	7d24h clust
AT2G45820	7d24h sub
AT2G46800	5d sub
AT2G47110	1d sub, 7d24h sub, 1d clust, 7d24h clust
AT2G47170	7d24h sub
AT2G47400	7d24h sub
AT2G47610	7d24h sub, 7d24h clust
AT2G47770	7d24h clust
AT2G47780	7d24h sub
AT3G01120	7d24h clust
AT3G01280	7d24h sub
AT3G01520	7d24h sub
AT3G01570	7d24h sub, 7d24h clust
AT3G02080	7d24h sub, 1d clust, 7d24h clust
AT3G02480	1d sub, 7d24h clust, 1d hvg, 5d hvg, 7d24h hvg	ABR
AT3G02560	7d24h sub, 7d24h clust, 7d24h hvg
AT3G02790	7d24h sub
AT3G02990	7d24h clust
AT3G03341	3d hvg
AT3G03450	7d24h sub	RGL2
AT3G03920	7d24h sub
AT3G04400	1h sub, 7d24h sub, 1d clust, 7d24h clust
AT3G04840	7d24h sub, 7d24h clust
AT3G04920	7d24h sub, 1d clust, 7d24h clust
AT3G05260	5d sub, 7d24h clust
AT3G05560	7d24h sub, 7d24h clust
AT3G05590	7d24h sub, 7d24h clust
AT3G05937	7d24h clust
AT3G06040	7d24h sub
AT3G06680	7d24h sub, 7d24h clust
AT3G06700	7d24h sub, 7d24h clust
AT3G06860	1d clust, 7d24h clust
AT3G07110	7d24h sub, 1d clust, 7d24h clust
AT3G07230	7d24h sub, 7d24h clust
AT3G07770	7d24h sub, 7d24h clust
AT3G08030	1d sub, 7d24h sub, 1d clust, 3d clust, 7d24h clust, 1d hvg, 7d24h hvg	ATHA2-1
AT3G08520	1d clust
AT3G08580	1d sub, 5d sub, 7d24h sub, 7d24h clust
AT3G09200	7d24h sub, 1d clust, 7d24h clust
AT3G09390	7d24h clust, 1d hvg, 3d hvg
AT3G09500	1h sub, 7d24h sub, 1d clust
AT3G09630	7d24h sub, 7d24h clust
AT3G09820	1d sub
AT3G10020	5d sub, 7d24h clust
AT3G10090	7d24h sub
AT3G10520	7d24h clust
AT3G11050	7d24h clust
AT3G11100	7d24h clust
AT3G11120	1d sub, 7d24h sub
AT3G11410	7d24h clust	PP2CA
AT3G11510	7d24h sub, 1d clust, 7d24h clust
AT3G11710	7d24h sub, 7d24h clust
AT3G11930	7d24h sub, 7d24h clust
AT3G11940	7d24h sub, 1d clust, 7d24h clust
AT3G12390	7d24h sub, 7d24h clust
AT3G12960	5d sub, 7d24h clust
AT3G13882	7d24h sub
AT3G13920	7d24h clust
AT3G13960	7d24h clust
AT3G14220	1d sub
AT3G14240	1d sub, 7d24h clust
AT3G14415	7d24h sub, 7d24h clust
AT3G14595	7d24h sub, 7d24h clust
AT3G14600	7d24h sub, 7d24h clust
AT3G14990	7d24h clust
AT3G15000	7d24h clust
AT3G15260	7d24h clust
AT3G15357	7d24h sub, 7d24h clust
AT3G15670	3d clust, 7d24h clust, 3d hvg
AT3G16080	7d24h sub, 7d24h clust, 7d24h hvg
AT3G16120	7d24h clust
AT3G16640	7d24h clust
AT3G16770	7d24h clust
AT3G16780	7d24h sub, 7d24h clust
AT3G17390	5d sub, 1d clust, 3d clust, 7d24h clust
AT3G17520	7d24h sub, 7d24h clust
AT3G18080	1d hvg
AT3G18130	7d24h sub, 7d24h clust, 7d24h hvg
AT3G18490	1d clust, 7d24h clust
AT3G18600	7d24h sub, 7d24h clust
AT3G18740	7d24h sub, 1d clust, 7d24h clust
AT3G19290	7d24h sub, 7d24h clust	ABF4
AT3G19820	1d sub, 1d clust, 7d24h clust
AT3G19960	7d24h sub, 7d24h clust
AT3G21370	1d clust, 7d24h clust, 1d hvg, 3d hvg
AT3G21380	1d clust, 7d24h clust, 1h hvg, 1d hvg, 3d hvg
AT3G21540	7d24h sub
AT3G21720	7d24h clust
AT3G22230	7d24h sub, 7d24h clust
AT3G22310	7d24h sub
AT3G22440	7d24h clust
AT3G22490	7d24h sub, 7d24h clust	RAB28
AT3G22500	7d24h sub, 7d24h clust
AT3G22640	7d24h sub, 7d24h clust
AT3G23175	1d clust
AT3G23390	7d24h sub, 7d24h clust, 7d24h hvg
AT3G23490	7d24h sub, 7d24h clust
AT3G23830	7d24h sub, 7d24h clust
AT3G23920	3d hvg
AT3G23990	7d24h sub
AT3G24650	7d24h sub	ABI3
AT3G24830	7d247d24h sub, 1d clusth sub
AT3G25520	5d sub, 7d24h sub, 7d24h clust
AT3G25910	7d24h clust
AT3G26290	7d24h sub, 7d24h clust
AT3G27660	7d24h sub, 3d clust, 7d24h clust	OLEO4
AT3G28740	7d24h clust
AT3G28900	1d clust
AT3G43980	7d24h sub
AT3G44010	7d24h clust
AT3G44590	7d24h sub, 7d24h clust
AT3G44750	7d24h sub, 1d clust, 7d24h clust
AT3G45030	1h sub, 7d24h sub, 7d24h clust
AT3G45310	7d24h sub, 7d24h clust, 7d24h hvg
AT3G45770	7d24h sub
AT3G46540	7d24h clust
AT3G46640	7d24h clust
AT3G47370	7d24h sub, 7d24h clust
AT3G48000	7d24h sub
AT3G48580	1d clust, 7d24h clust, 1d hvg
AT3G48930	7d24h sub, 7d24h clust
AT3G48990	3d hvg
AT3G49010	7d24h sub, 1d clust, 7d24h clust
AT3G49910	7d24h sub, 1d clust, 7d24h clust
AT3G50060	1d clust
AT3G50980	7d24h clust
AT3G51240	7d24h clust
AT3G51800	7d24h sub, 7d24h clust
AT3G51810	7d24h sub, 7d24h clust	EM1
AT3G51880	7d24h clust
AT3G52040	7d24h clust
AT3G52300	1d sub
AT3G52580	7d24h clust
AT3G52590	7d24h sub, 1d clust, 7d24h clust
AT3G52880	1d sub
AT3G52930	7d24h sub, 7d24h clust
AT3G53020	1h sub, 7d24h sub, 7d24h clust
AT3G53040	7d24h sub, 7d24h clust	LEA protein
AT3G53430	7d24h sub, 7d24h clust
AT3G53740	1d clust
AT3G53870	7d24h sub, 7d24h clust
AT3G53890	7d24h sub, 7d24h clust, 7d24h hvg
AT3G54720	7d24h clust
AT3G54940	7d24h sub, 7d24h clust
AT3G55010	7d24h sub, 7d24h clust
AT3G55340	7d24h sub
AT3G55440	7d24h sub
AT3G55750	7d24h sub, 7d24h clust, 7d24h hvg
AT3G56020	7d24h sub, 7d24h clust
AT3G56070	7d24h sub, 7d24h clust
AT3G56150	7d24h sub
AT3G56340	7d24h sub, 1d clust, 7d24h clust
AT3G56350	7d24h sub, 7d24h clust
AT3G56880	1d clust, 3d clust
AT3G57020	7d24h clust
AT3G57490	7d24h sub, 7d24h clust
AT3G57880	7d24h clust
AT3G58660	7d24h sub
AT3G59540	7d24h sub, 1d clust, 7d24h clust
AT3G59940	7d24h sub
AT3G60245	1d sub, 3d sub, 1d clust, 7d24h clust
AT3G60770	7d24h sub, 7d24h clust
AT3G61110	7d24h sub, 7d24h clust
AT3G62120	7d24h sub
AT3G62250	7d24h sub, 1d clust, 7d24h clust
AT3G62290	7d24h clust
AT3G62530	7d24h sub
AT3G62870	3d sub, 7d24h sub, 1d clust, 7d24h clust
AT3G63040	7d24h clust, 7d24h hvg
AT4G00100	1d clust, 7d24h clust
AT4G00810	7d24h sub, 7d24h clust
AT4G01026	7d24h clust	PYL7
AT4G01120	7d24h clust
AT4G01280	7d24h clust
AT4G01410	7d24h clust
AT4G01610	1d sub, 3d sub, 1d clust, 7d24h clust, 7d24h hvg
AT4G02230	7d24h sub, 7d24h clust
AT4G02380	7d24h sub, 7d24h clust, 7d24h hvg
AT4G02520	1h sub, 1d clust, 7d24h clust, 1d hvg
AT4G02690	7d24h clust
AT4G02890	7d24h clust
AT4G02930	7d24h sub
AT4G04610	7d24h clust
AT4G04810	1d sub
AT4G05050	7d24h clust
AT4G05070	7d24h clust
AT4G05320	7d24h sub, 7d24h clust
AT4G05390	7d24h clust
AT4G05400	7d24h sub, 7d24h clust
AT4G06746	7d24h clust
AT4G09030	1d clust
AT4G09320	7d24h sub, 7d24h clust
AT4G09600	7d24h sub, 7d24h clust
AT4G09800	7d24h sub, 7d24h clust
AT4G10020	7d24h sub, 7d24h clust
AT4G10250	7d24h clust
AT4G10450	7d24h sub, 7d24h clust
AT4G10480	7d24h sub, 7d24h clust
AT4G11010	1d sub, 7d24h sub
AT4G11040	1d clust, 7d24h clust	RDO5
AT4G11140	1d clust, 7d24h clust
AT4G11310	7d24h sub, 3d clust, 7d24h clust, 3d hvg
AT4G11910	1d clust, 7d24h clust, 3d hvg
AT4G12290	7d24h clust
AT4G12400	7d24h clust
AT4G12600	7d24h sub, 7d24h clust
AT4G13010	7d24h clust
AT4G13170	7d24h sub, 7d24h clust
AT4G13850	7d24h sub
AT4G13940	7d24h clust
AT4G14130	1d sub, 1d clust, 1d hvg
AT4G14320	7d24h sub, 1d clust, 7d24h clust
AT4G14440	7d24h clust
AT4G14960	1d sub, 7d24h sub, 7d24h clust
AT4G15000	7d24h sub, 1d clust, 7d24h clust
AT4G15390	1d clust
AT4G15630	3d sub, 1d clust, 3d clust, 7d24h clust, 1d hvg, 7d24h hvg
AT4G15780	7d24h sub, 7d24h clust
AT4G15910	7d hvg
AT4G16146	7d24h clust
AT4G16150	7d24h sub
AT4G16160	7d24h clust
AT4G16720	7d24h sub, 1d clust, 7d24h clust
AT4G16780	1d clust
AT4G17390	7d24h sub, 1d clust, 7d24h clust
AT4G17520	7d24h sub, 7d24h clust
AT4G17730	7d24h sub
AT4G18040	7d24h clust
AT4G18100	7d24h sub, 1d clust, 7d24h clust
AT4G18280	7d24h clust, 7d24h hvg
AT4G18440	7d24h sub
AT4G18680	7d24h clust	delay of germination protein
AT4G18690	7d24h sub, 7d24h clust	delay of germination protein
AT4G18700	7d24h clust
AT4G18730	1d clust
AT4G18910	7d24h clust
AT4G19200	1d sub
AT4G19390	7d24h clust
AT4G19880	1d clust, 7d24h clust
AT4G21020	7d24h sub, 7d24h clust
AT4G21620	7d24h clust
AT4G21960	7d24h clust, 1d hvg, 7d24h hvg
AT4G22380	7d24h sub, 7d24h clust
AT4G24110	7d24h clust
AT4G24220	7d24h sub, 7d24h clust
AT4G25140	7d24h sub, 3d clust, 7d24h clust	OLEO1
AT4G25200	7d24h clust, 7d24h hvg
AT4G25580	7d24h clust	CAP160 protein
AT4G25630	7d24h sub, 7d24h clust
AT4G25740	7d24h sub, 7d24h clust
AT4G26230	1d sub, 7d24h sub, 7d24h clust
AT4G26740	7d24h clust
AT4G27090	7d24h sub, 1d clust, 7d24h clust
AT4G27140	1h hvg, 1d hvg, 3d hvg
AT4G27150	1h hvg, 1d hvg, 3d hvg, 5d hvg, 7d hvg
AT4G27160	1h sub, 7d24h clust, 1h hvg, 1d hvg, 3d hvg, 7d24h hvg
AT4G27450	7d24h clust
AT4G27730	7d24h clust
AT4G28240	1d clust
AT4G28520	7d24h clust, 1h hvg	CRU3
AT4G29350	7d24h sub, 7d24h clust
AT4G29390	7d24h clust
AT4G29410	7d24h sub, 7d24h clust, 7d24h hvg
AT4G29510	7d24h sub, 7d24h clust
AT4G30190	7d24h clust, 7d24h hvg
AT4G30290	1d clust, 7d24h clust, 7d24h hvg
AT4G30660	7d24h clust
AT4G30810	7d24h sub, 7d24h clust
AT4G31430	7d24h clust
AT4G31550	7d24h clust
AT4G31700	7d24h sub, 7d24h clust
AT4G31790	7d24h sub
AT4G31800	3d clust
AT4G31830	7d24h sub, 7d24h clust
AT4G31985	7d24h sub, 7d24h clust
AT4G32480	5d sub
AT4G33680	7d24h sub
AT4G33865	7d24h sub, 7d24h clust
AT4G33980	1h sub, 7d24h clust
AT4G33985	7d24h clust
AT4G34555	7d24h sub
AT4G34670	7d24h sub, 1d clust, 7d24h clust
AT4G34870	7d24h sub, 1d clust, 7d24h clust
AT4G35090	7d24h clust
AT4G35100	7d24h sub
AT4G35850	7d24h sub
AT4G36010	3d clust, 7d24h clust
AT4G36130	7d24h sub, 7d24h clust
AT4G36220	7d24h clust
AT4G36600	1h sub, 3d hvg
AT4G36700	7d24h sub, 7d24h clust
AT4G37870	7d24h clust
AT4G37910	7d24h sub, 7d24h clust, 7d24h hvg
AT4G38810	7d24h sub
AT4G39090	7d24h clust
AT4G39200	7d24h sub, 1d clust, 7d24h clust
AT4G39260	7d24h clust
AT4G40030	7d24h clust
AT5G01300	7d24h sub, 7d24h clust
AT5G01670	7d24h sub, 7d24h clust
AT5G02450	7d24h sub, 7d24h clust
AT5G02500	1h sub, 7d24h sub, 1d clust, 7d24h clust
AT5G02580	7d24h sub
AT5G02610	7d24h sub, 7d24h clust
AT5G02750	7d24h clust
AT5G02840	7d24h sub, 7d24h clust
AT5G02870	7d24h sub, 7d24h clust
AT5G02960	1h sub, 7d24h sub, 1d clust, 7d24h clust
AT5G03300	7d24h sub
AT5G03850	7d24h sub, 7d24h clust
AT5G03860	7d24h clust
AT5G04010	7d24h clust
AT5G04800	7d24h sub, 7d24h clust
AT5G05290	7d24h sub, 7d24h hvg
AT5G06370	7d24h sub, 7d24h clust
AT5G06760	7d24h sub, 3d clust, 7d24h clust
AT5G07090	1h sub, 7d sub, 7d24h sub, 1d clust, 7d24h clust
AT5G07200	7d24h sub, 3d clust, 7d24h clust	GA20OX3
AT5G07990	7d24h clust
AT5G08180	7d24h sub, 7d24h clust
AT5G08690	7d24h sub
AT5G09510	7d24h sub, 7d24h clust
AT5G09770	7d24h sub, 7d24h clust
AT5G10300	7d24h clust
AT5G10360	1h sub, 7d24h sub, 7d24h clust
AT5G10980	7d24h clust
AT5G11520	7d24h clust
AT5G11740	7d24h sub, 7d24h clust, 7d24h hvg
AT5G12110	7d24h sub
AT5G12140	1d sub
AT5G13420	1h hvg
AT5G13490	7d24h sub, 7d24h clust
AT5G14030	1d sub
AT5G14040	7d24h sub, 7d24h clust
AT5G14180	1d clust, 7d24h clust
AT5G14780	7d24h clust
AT5G14800	7d24h sub, 7d24h clust
AT5G15090	7d24h sub, 7d24h clust
AT5G15200	7d24h sub, 1d clust, 7d24h clust
AT5G15780	7d24h clust, 1d hvg
AT5G16110	7d24h sub, 7d24h clust
AT5G16130	7d24h sub, 7d24h clust
AT5G17920	3d sub, 7d24h sub, 7d24h clust
AT5G18120	7d24h sub
AT5G18310	7d24h sub, 7d24h clust
AT5G18380	7d24h sub, 1d clust, 7d24h clust
AT5G18650	7d24h sub
AT5G19510	1d clust, 7d24h clust
AT5G20020	7d24h sub, 7d24h clust, 7d24h hvg
AT5G20160	7d24h sub, 7d24h clust
AT5G20190	7d24h clust
AT5G20290	1h sub, 7d24h sub, 1d clust, 7d24h clust
AT5G20500	7d24h sub
AT5G20720	7d24h sub
AT5G20890	7d24h sub, 7d24h clust
AT5G20960	7d24h sub, 7d24h clust
AT5G21020	3d clust
AT5G22440	7d24h sub, 7d24h clust, 7d24h hvg
AT5G22470	7d24h sub, 7d24h clust
AT5G22650	7d24h sub, 7d24h clust
AT5G23300	7d24h sub
AT5G23740	7d24h sub, 7d24h clust
AT5G23900	7d24h sub
AT5G24470	7d24h clust
AT5G25180	7d24h sub, 7d24h clust
AT5G25190	3d sub, 5d sub, 1d clust, 7d24h clust
AT5G25210	7d24h clust
AT5G25280	7d24h clust
AT5G25460	7d24h sub, 7d24h clust, 7d24h hvg
AT5G26340	7d24h clust
AT5G26710	7d24h sub, 7d24h clust
AT5G26731	7d24h clust
AT5G26860	7d24h sub
AT5G27640	7d24h sub
AT5G27700	1d clust
AT5G27770	7d24h sub, 7d24h clust
AT5G27850	7d24h sub, 1d clust, 7d24h clust
AT5G28060	1h sub, 7d24h sub, 1d clust, 7d24h clust
AT5G28640	1h sub
AT5G35530	1d clust
AT5G37600	7d24h clust
AT5G38480	7d24h sub, 7d24h clust
AT5G39580	1d clust, 1d hvg	PRX62
AT5G39740	7d24h sub, 1d clust, 7d24h clust
AT5G40200	7d24h sub
AT5G40420	7d24h sub, 3d clust, 7d24h clust	OLEO2
AT5G40780	1d clust, 7d24h clust
AT5G41520	7d24h sub, 1d clust, 7d24h clust
AT5G41700	7d24h sub, 7d24h clust
AT5G42290	7d24h clust
AT5G42820	7d24h sub
AT5G42825	7d24h clust
AT5G42890	1d sub
AT5G43770	7d24h clust
AT5G44310	7d24h clust
AT5G44380	1d clust, 7d24h clust
AT5G44790	7d24h sub, 7d24h clust
AT5G45310	5d sub, 7d24h clust
AT5G45690	7d24h sub, 3d clust, 7d24h clust
AT5G45775	7d24h sub, 7d24h clust
AT5G45830	7d24h clust	DOG1
AT5G46250	7d24h clust
AT5G46430	7d24h sub, 7d24h clust
AT5G46840	7d24h clust
AT5G47060	1d clust, 7d24h clust
AT5G47210	7d24h sub, 7d24h clust
AT5G47610	7d24h clust
AT5G47700	7d24h sub, 1d clust, 7d24h clust
AT5G47930	7d24h sub, 7d24h clust
AT5G48160	7d24h sub, 7d24h clust
AT5G49520	7d24h clust
AT5G49910	7d24h sub
AT5G49990	7d24h sub, 7d24h clust
AT5G50240	7d24h clust
AT5G50810	7d24h sub, 7d24h clust
AT5G51120	7d24h sub
AT5G51550	3d sub, 1d clust, 3d clust, 7d24h clust, 1d hvg, 7d24h hvg
AT5G52390	3d sub, 1d clust, 3d clust, 7d24h clust, 1d hvg, 3d hvg, 7d24h hvg
AT5G52420	7d24h clust
AT5G52650	7d24h sub, 1d clust, 7d24h clust
AT5G53420	7d24h sub, 7d24h clust
AT5G53560	7d24h sub
AT5G53895	7d24h sub, 7d24h clust
AT5G54000	7d24h clust
AT5G54080	7d24h clust
AT5G54900	7d24h sub
AT5G54960	7d24h clust
AT5G55050	1d clust, 3d clust, 7d24h clust, 1d hvg, 7d24h hvg
AT5G55135	7d24h sub, 7d24h clust
AT5G55190	7d24h sub
AT5G55240	7d24h clust
AT5G55410	1d clust, 7d24h clust, 1d hvg
AT5G55750	7d24h sub, 7d24h clust
AT5G56010	7d24h sub, 7d24h clust, 7d24h hvg
AT5G56030	7d24h sub, 7d24h hvg
AT5G56100	5d sub, 7d24h clust
AT5G56670	7d24h sub
AT5G56710	7d24h sub, 1d clust, 7d24h clust
AT5G57123	7d24h clust
AT5G57290	7d24h sub, 1d clust
AT5G57630	7d24h clust
AT5G57790	7d24h clust
AT5G58350	7d24h sub, 7d24h clust
AT5G58420	7d24h sub, 7d24h clust
AT5G59850	7d24h sub, 7d24h clust
AT5G59910	7d24h clust
AT5G60390	7d24h sub, 1d clust, 7d24h clust
AT5G60670	7d24h sub, 7d24h clust, 7d24h hvg
AT5G60960	7d24h sub, 7d24h clust
AT5G61030	7d24h sub, 7d24h clust
AT5G61170	7d24h sub, 7d24h clust
AT5G61310	7d24h sub
AT5G61820	7d24h sub, 7d24h clust
AT5G62300	7d24h sub, 7d24h clust
AT5G62520	7d24h clust
AT5G62700	7d24h sub
AT5G63030	7d24h sub, 7d24h clust
AT5G63190	7d24h sub, 7d24h clust
AT5G63860	7d24h sub
AT5G64140	7d24h sub
AT5G64260	7d24h sub, 7d24h clust
AT5G64350	1d clust
AT5G64400	7d24h sub, 7d24h clust
AT5G64840	7d24h clust
AT5G65165	7d24h sub, 7d24h clust
AT5G65270	7d24h clust
AT5G66400	7d24h sub, 1d clust, 3d clust, 7d24h clust	RAB18
AT5G66460	7d24h hvg
AT5G66580	1d clust, 7d24h clust
AT5G67300	7d24h clust
AT5G67360	3d sub, 1d clust, 3d clust, 7d24h clust, 1d hvg, 3d hvg, 5d hvg, 7d24h hvg
AT5G67480	7d24h clust

## Sheet: Co-expressed genes clusters
Gene expression clustering results for all seeds (except pool-split control). GO terms enriched among gene groups. Fig. 4A-B and Fig. S6A-C.
gene	gene groups		term_id	term_name	p_value	term_size	query_size	intersection_size	source	genes		term_id	term_name	p_value	term_size	query_size	intersection_size	source	genes		term_id	term_name	p_value	term_size	query_size	intersection_size	source	genes
AT1G30230	1		GO:0006412	translation	6.58e-129	491	266	171	biological process	group 1		GO:0009266	response to temperature stimulus	0.00575064	266	123	20	biological process	group 2		GO:0003729	mRNA binding	1.42893e-07	596	36	20	molecular function	group 4
AT2G18020	1		GO:0043043	peptide biosynthetic process	2.25073e-128	494	266	171	biological process	group 1		GO:0019915	lipid storage	0.0333534	18	123	6	biological process	group 2		GO:0003723	RNA binding	1.09502e-06	952	36	23	molecular function	group 4
AT5G02500	1		GO:0043604	amide biosynthetic process	2.0532e-124	517	266	171	biological process	group 1		GO:0009408	response to heat	0.0413264	108	123	12	biological process	group 2		GO:0003676	nucleic acid binding	0.00333785	1544	36	24	molecular function	group 4
AT1G72370	1		GO:0006518	peptide metabolic process	2.97196e-123	533	266	172	biological process	group 1		GO:0005811	lipid droplet	0.00530782	22	123	7	cellular component	group 2
AT1G02780	1		GO:0043603	cellular amide metabolic process	9.0982e-117	575	266	172	biological process	group 1		GO:0012511	monolayer-surrounded lipid storage body	0.049757	11	123	5	cellular component	group 2
AT5G19510	1		GO:1901566	organonitrogen compound biosynthetic process	1.99866e-98	826	266	181	biological process	group 1
AT4G18730	1		GO:0044271	cellular nitrogen compound biosynthetic process	1.11973e-60	1349	266	182	biological process	group 1
AT4G34670	1		GO:0034645	cellular macromolecule biosynthetic process	2.61541e-59	1271	266	176	biological process	group 1
AT2G21660	1		GO:0009059	macromolecule biosynthetic process	1.8538e-58	1286	266	176	biological process	group 1
AT2G41840	1		GO:0044267	cellular protein metabolic process	4.86761e-57	1526	266	188	biological process	group 1
AT3G62870	1		GO:0019538	protein metabolic process	3.19593e-54	1622	266	190	biological process	group 1
AT2G27530	1		GO:0010467	gene expression	1.82452e-51	1662	266	189	biological process	group 1
AT5G39740	1		GO:1901576	organic substance biosynthetic process	1.60637e-48	1769	266	191	biological process	group 1
AT4G18100	1		GO:1901564	organonitrogen compound metabolic process	1.72607e-47	2051	266	203	biological process	group 1
AT3G09500	1		GO:0034641	cellular nitrogen compound metabolic process	3.12454e-47	2013	266	201	biological process	group 1
AT5G27850	1		GO:0009058	biosynthetic process	3.57985e-47	1801	266	191	biological process	group 1
AT1G18080	1		GO:0044249	cellular biosynthetic process	6.79938e-46	1730	266	186	biological process	group 1
AT1G67430	1		GO:0042254	ribosome biogenesis	2.53026e-32	266	266	68	biological process	group 1
AT4G13940	1		GO:0044260	cellular macromolecule metabolic process	9.8158e-30	2295	266	191	biological process	group 1
AT1G14320	1		GO:0022613	ribonucleoprotein complex biogenesis	6.51508e-29	338	266	72	biological process	group 1
AT1G33140	1		GO:0042255	ribosome assembly	2.08021e-27	65	266	35	biological process	group 1
AT5G07090	1		GO:0006807	nitrogen compound metabolic process	2.45557e-27	3096	266	219	biological process	group 1
AT3G49910	1		GO:0043170	macromolecule metabolic process	1.33882e-26	2774	266	206	biological process	group 1
AT5G15200	1		GO:0044238	primary metabolic process	6.1443e-25	3336	266	224	biological process	group 1
AT1G56070	1		GO:0042273	ribosomal large subunit biogenesis	1.90868e-24	81	266	36	biological process	group 1
AT4G00100	1		GO:0002181	cytoplasmic translation	1.01925e-23	73	266	34	biological process	group 1
AT1G09690	1		GO:0071704	organic substance metabolic process	3.09072e-22	3510	266	226	biological process	group 1
AT4G01610	1		GO:0044237	cellular metabolic process	1.22074e-21	3506	266	225	biological process	group 1
AT3G60245	1		GO:0022618	ribonucleoprotein complex assembly	5.8886e-19	132	266	39	biological process	group 1
AT3G62250	1		GO:0070925	organelle assembly	6.81031e-19	103	266	35	biological process	group 1
AT1G43170	1		GO:0071826	ribonucleoprotein complex subunit organization	8.03974e-19	133	266	39	biological process	group 1
AT5G02960	1		GO:0008152	metabolic process	1.38003e-17	3753	266	227	biological process	group 1
AT3G04920	1		GO:0042274	ribosomal small subunit biogenesis	1.30166e-15	57	266	25	biological process	group 1
AT5G16130	1		GO:0000028	ribosomal small subunit assembly	2.45698e-14	24	266	17	biological process	group 1
AT1G04270	1		GO:0009987	cellular process	7.89886e-14	4576	266	246	biological process	group 1
AT2G27710	1		GO:0044085	cellular component biogenesis	8.80643e-14	656	266	77	biological process	group 1
AT3G11510	1		GO:0000027	ribosomal large subunit assembly	4.34158e-12	34	266	18	biological process	group 1
AT1G15930	1		GO:0034622	cellular protein-containing complex assembly	1.56156e-08	276	266	41	biological process	group 1
AT4G16720	1		GO:0006414	translational elongation	9.04341e-08	54	266	18	biological process	group 1
AT1G70600	1		GO:0046686	response to cadmium ion	2.46717e-07	201	266	33	biological process	group 1
AT5G47700	1		GO:0065003	protein-containing complex assembly	5.57389e-07	307	266	41	biological process	group 1
AT5G10360	1		GO:0010038	response to metal ion	5.45425e-06	237	266	34	biological process	group 1
AT2G19730	1		GO:0043933	protein-containing complex subunit organization	5.79114e-06	344	266	42	biological process	group 1
AT5G20290	1		GO:0000470	maturation of LSU-rRNA	0.000105893	32	266	12	biological process	group 1
AT3G49010	1		GO:0006364	rRNA processing	0.000151406	178	266	27	biological process	group 1
AT3G09200	1		GO:0022607	cellular component assembly	0.000155063	412	266	44	biological process	group 1
AT1G52300	1		GO:0016072	rRNA metabolic process	0.000171794	179	266	27	biological process	group 1
AT3G52590	1		GO:0009955	adaxial/abaxial pattern specification	0.000543982	18	266	9	biological process	group 1
AT2G17360	1		GO:0008150	biological_process	0.00147873	5712	266	260	biological process	group 1
AT2G39460	1		GO:0071840	cellular component organization or biogenesis	0.0390767	1263	266	85	biological process	group 1
AT3G05590	1		GO:0022626	cytosolic ribosome	3.77017e-191	245	266	167	cellular component	group 1
AT2G37270	1		GO:0044391	ribosomal subunit	7.34204e-182	247	266	163	cellular component	group 1
AT2G27720	1		GO:0005840	ribosome	3.54998e-172	353	266	178	cellular component	group 1
AT4G17390	1		GO:1990904	ribonucleoprotein complex	9.41963e-130	512	266	174	cellular component	group 1
AT3G04400	1		GO:0043232	intracellular non-membrane-bounded organelle	6.23277e-122	908	266	205	cellular component	group 1
AT3G11940	1		GO:0043228	non-membrane-bounded organelle	6.23277e-122	908	266	205	cellular component	group 1
AT4G31700	1		GO:0022625	cytosolic large ribosomal subunit	6.7725e-116	118	266	97	cellular component	group 1
AT4G39200	1		GO:0015934	large ribosomal subunit	6.71572e-100	146	266	97	cellular component	group 1
AT2G01250	1		GO:0042788	polysomal ribosome	5.57737e-92	88	266	76	cellular component	group 1
AT4G27090	1		GO:0005844	polysome	2.06956e-85	97	266	76	cellular component	group 1
AT5G41520	1		GO:0005829	cytosol	1.20219e-84	1770	266	226	cellular component	group 1
AT2G47610	1		GO:0022627	cytosolic small ribosomal subunit	5.0367e-72	86	266	66	cellular component	group 1
AT1G08360	1		GO:0015935	small ribosomal subunit	2.87323e-64	101	266	66	cellular component	group 1
AT2G21580	1		GO:0032991	protein-containing complex	2.4297e-57	1520	266	188	cellular component	group 1
AT2G47110	1		GO:0005730	nucleolus	3.82051e-41	352	266	86	cellular component	group 1
AT1G74050	1		GO:0009506	plasmodesma	3.35117e-38	411	266	89	cellular component	group 1
AT3G45030	1		GO:0070161	anchoring junction	3.35117e-38	411	266	89	cellular component	group 1
AT1G26630	1		GO:0055044	symplast	3.35117e-38	411	266	89	cellular component	group 1
AT1G33120	1		GO:0030054	cell junction	3.35117e-38	411	266	89	cellular component	group 1
AT1G69620	1		GO:0005911	cell-cell junction	3.35117e-38	411	266	89	cellular component	group 1
AT1G57720	1		GO:0005737	cytoplasm	5.84913e-36	3937	266	254	cellular component	group 1
AT5G58420	1		GO:0043229	intracellular organelle	7.63784e-27	4525	266	259	cellular component	group 1
AT3G48930	1		GO:0043226	organelle	7.63784e-27	4525	266	259	cellular component	group 1
AT3G06700	1		GO:0005773	vacuole	2.44249e-26	519	266	85	cellular component	group 1
AT3G24830	1		GO:0031981	nuclear lumen	1.11952e-25	542	266	86	cellular component	group 1
AT5G35530	1		GO:0043233	organelle lumen	1.53733e-23	673	266	93	cellular component	group 1
AT1G01100	1		GO:0031974	membrane-enclosed lumen	1.53733e-23	673	266	93	cellular component	group 1
AT1G07770	1		GO:0070013	intracellular organelle lumen	1.53733e-23	673	266	93	cellular component	group 1
AT3G18740	1		GO:0005622	intracellular anatomical structure	1.68106e-22	4990	266	264	cellular component	group 1
AT3G53870	1		GO:0005774	vacuolar membrane	6.6396e-22	327	266	63	cellular component	group 1
AT3G25520	1		GO:0071944	cell periphery	8.74618e-22	1184	266	123	cellular component	group 1
AT5G56710	1		GO:0005618	cell wall	1.35061e-21	202	266	50	cellular component	group 1
AT2G31610	1		GO:0030312	external encapsulating structure	2.21554e-21	204	266	50	cellular component	group 1
AT4G15000	1		GO:0005886	plasma membrane	5.64805e-13	1053	266	100	cellular component	group 1
AT1G15500	1		GO:0110165	cellular anatomical entity	3.45744e-10	5561	266	264	cellular component	group 1
AT3G07110	1		GO:0005575	cellular_component	9.94704e-10	5649	266	265	cellular component	group 1
AT2G44120	1		GO:0098588	bounding membrane of organelle	2.40909e-08	621	266	65	cellular component	group 1
AT5G02870	1		GO:0005634	nucleus	0.000336931	2208	266	136	cellular component	group 1
AT1G41880	1		GO:0009536	plastid	0.000702696	1217	266	88	cellular component	group 1
AT2G36160	1		GO:0099503	secretory vesicle	0.00122895	63	266	15	cellular component	group 1
AT5G02450	1		GO:0043231	intracellular membrane-bounded organelle	0.00587783	4369	266	218	cellular component	group 1
AT2G34480	1		GO:0043227	membrane-bounded organelle	0.00639581	4372	266	218	cellular component	group 1
AT3G53740	1		GO:0003735	structural constituent of ribosome	1.27142e-179	291	266	171	molecular function	group 1
AT3G59540	1		GO:0005198	structural molecule activity	1.80444e-168	347	266	175	molecular function	group 1
AT5G23740	1		GO:0003729	mRNA binding	4.90692e-95	596	266	158	molecular function	group 1
AT3G60770	1		GO:0003723	RNA binding	1.14029e-77	952	266	173	molecular function	group 1
AT1G07930	1		GO:0003676	nucleic acid binding	2.1874e-46	1544	266	177	molecular function	group 1
AT1G22780	1		GO:1901363	heterocyclic compound binding	4.01069e-29	2386	266	194	molecular function	group 1
AT5G02610	1		GO:0097159	organic cyclic compound binding	9.5496e-29	2399	266	194	molecular function	group 1
AT1G34030	1		GO:0019843	rRNA binding	1.18363e-16	89	266	31	molecular function	group 1
AT1G27400	1		GO:0003674	molecular_function	2.0548e-11	5385	266	262	molecular function	group 1
AT4G09320	1		GO:0005488	binding	9.15072e-07	4206	266	222	molecular function	group 1
AT4G34200	1		GO:0070180	large ribosomal subunit rRNA binding	0.0432801	10	266	6	molecular function	group 1
AT3G44750	1
AT3G08580	1
AT1G56045	1
AT2G40205	1
AT3G44010	1
AT1G23290	1
AT3G56070	1
AT5G27700	1
AT3G47370	1
AT3G53430	1
AT5G52650	1
AT4G31985	1
AT3G04840	1
AT3G56340	1
AT3G05560	1
AT5G22650	1
AT1G04410	1
AT5G60390	1
AT4G14320	1
AT3G53020	1
AT3G13580	1
AT3G09630	1
AT5G57290	1
AT4G24190	1
AT5G45775	1
AT3G18490	1
AT4G34870	1
AT5G28060	1
AT1G56340	1
AT2G25210	1
AT5G09510	1
AT3G56020	1
AT3G28900	1
AT2G46280	1
AT5G59850	1
AT4G25740	1
AT1G13440	1
AT1G74560	1
AT3G61110	1
AT2G32060	1
AT4G26230	1
AT2G47470	1
AT2G37190	1
AT4G33865	1
AT5G42890	1
AT5G14800	1
AT1G74060	1
AT2G36620	1
AT2G43460	1
AT3G02080	1
AT5G56670	1
AT4G11010	1
AT4G09800	1
AT3G23390	1
AT3G06860	1
AT3G11120	1
AT5G47930	1
AT3G03920	1
AT4G12600	1
AT5G61020	1
AT5G03850	1
AT3G16080	1
AT2G44860	1
AT1G69510	1
AT2G21160	1
AT5G17920	1
AT2G16600	1
AT5G27770	1
AT4G02520	1
AT1G17880	1
AT3G02560	1
AT5G28540	1
AT2G37600	1
AT1G18540	1
AT5G47210	1
AT4G36130	1
AT1G74270	1
AT3G46040	1
AT3G08520	1
AT1G66410	1
AT1G23820	1
AT2G31410	1
AT1G04480	1
AT4G29410	1
AT3G53890	1
AT1G57660	1
AT1G22300	1
AT2G45070	1
AT5G18380	1
AT3G55750	1
AT3G58610	1
AT1G66580	1
AT3G52300	1
AT3G51800	1
AT2G19750	1
AT4G15910	1
AT4G02230	1
AT3G10920	1
AT5G22440	1
AT1G65290	1
AT5G14030	1
AT2G05710	1
AT1G56450	1
AT4G00810	1
AT3G62530	1
AT1G09590	1
AT3G09820	1
AT1G07940	1
AT3G01280	1
AT4G34110	1
AT2G39390	1
AT4G29390	1
AT1G07920	1
AT5G61170	1
AT5G50460	1
AT2G36170	1
AT3G22230	1
AT1G48830	1
AT5G62300	1
AT3G52930	1
AT3G14600	1
AT4G14960	1
AT1G77510	1
AT5G62700	1
AT3G06680	1
AT5G60670	1
AT5G20020	1
AT5G14040	1
AT2G20450	1
AT5G19760	1
AT5G64140	1
AT5G62690	1
AT5G64350	1
AT5G67360	1
AT3G13920	1
AT3G08030	1
AT1G27950	1
AT5G52470	1
AT2G01140	1
AT3G23830	1
AT4G37870	1
AT2G43970	1
AT5G23900	1
AT1G77940	1
AT3G14230	1
AT1G66240	1
AT3G15000	1
AT1G48630	1
AT4G10480	1
AT4G20150	1
AT3G52580	1
AT3G45310	1
AT5G09810	1
AT1G73230	1
AT1G73940	1
AT1G20050	1
AT5G59910	1
AT3G44590	1
AT2G29960	1
AT5G46430	1
AT5G42020	1
AT2G23930	1
AT5G08690	1
AT1G16030	2
AT1G04560	2
AT1G74310	2
AT1G54860	2
AT1G52560	2
AT2G21490	2
AT1G53540	2
AT5G45690	2
AT2G22240	2
AT2G32120	2
AT3G10020	2
AT4G25200	2
AT1G08170	2
AT1G15330	2
AT3G22490	2
AT1G75490	2
AT2G42000	2
AT1G27990	2
AT1G54050	2
AT1G76590	2
AT1G80920	2
AT4G25580	2
AT3G53040	2
AT1G07500	2
AT3G47340	2
AT1G07985	2
AT2G47770	2
AT2G38820	2
AT1G05340	2
AT1G72100	2
AT5G39720	2
AT4G11910	2
AT2G23240	2
AT1G67920	2
AT1G30860	2
AT1G26800	2
AT3G50980	2
AT5G22470	2
AT5G54070	2
AT5G13800	2
AT5G50240	2
AT1G14200	2
AT2G29500	2
AT5G43770	2
AT5G45310	2
AT4G22920	2
AT5G52640	2
AT2G33590	2
AT3G12955	2
AT1G08570	2
AT3G14050	2
AT2G34740	2
AT2G18700	2
AT1G31750	2
AT5G52300	2
AT5G55135	2
AT4G36600	2
AT5G02020	2
AT5G56100	2
AT5G57900	2
AT5G58070	2
AT1G54870	2
AT1G05510	2
AT3G15670	2
AT3G27660	2
AT3G21370	2
AT1G32560	2
AT4G25140	2
AT1G48130	2
AT1G14930	2
AT3G05260	2
AT3G22640	2
AT1G14940	2
AT1G75830	2
AT5G06760	2
AT2G33070	2
AT2G40170	2
AT4G11310	2
AT5G01670	2
AT4G10250	2
AT3G12960	2
AT4G27160	2
AT1G73190	2
AT3G14595	2
AT2G42560	2
AT2G05580	2
AT5G01300	2
AT4G26740	2
AT3G21380	2
AT3G22500	2
AT2G35300	2
AT4G27140	2
AT5G40420	2
AT1G07645	2
AT4G21020	2
AT3G11930	2
AT4G10020	2
AT3G03341	2
AT2G41280	2
AT3G52230	2
AT1G29680	2
AT5G55240	2
AT1G27461	2
AT2G38870	2
AT1G19540	2
AT1G47540	2
AT4G27530	2
AT3G15280	2
AT4G06746	2
AT1G16770	2
AT4G17840	2
AT2G29300	2
AT4G33467	2
AT4G19390	2
AT2G18340	2
AT5G51760	2
AT5G65550	2
AT3G23920	2
AT5G53895	2
AT5G66400	2
AT5G63030	2
AT5G55750	2
AT5G60760	2
AT1G03106	3
AT1G35516	3
AT1G26665	3
AT3G16640	3
AT1G51200	3
AT1G56280	3
AT3G16770	3
AT3G62290	3
AT4G24220	3
AT1G20620	3
AT2G18050	3
AT1G30880	3
AT5G03560	3
AT4G15780	3
AT5G48160	3
AT3G23490	3
AT1G55850	3
AT2G37410	3
AT3G57150	3
AT2G28910	3
AT3G19820	3
AT3G14100	3
AT1G13340	3
AT2G47400	3
AT3G49601	3
AT5G16110	3
AT1G76990	3
AT3G53230	3
AT1G74920	3
AT4G31430	3
AT3G63500	3
AT1G72650	3
AT5G49645	3
AT5G03740	3
AT3G14880	3
AT1G58235	3
AT4G17730	3
AT1G28330	3
AT1G64900	3
AT3G22440	3
AT5G17900	3
AT1G79750	3
AT5G41700	3
AT3G22960	3
AT3G15590	3
AT3G01520	3
AT1G48300	3
AT5G46840	3
AT4G20850	3
AT3G20770	3
AT2G24420	3
AT1G02150	3
AT4G36690	3
AT4G01000	3
AT5G59440	3
AT3G50370	3
AT5G58040	3
AT5G22000	3
AT2G17520	3
AT3G03330	3
AT1G17530	3
AT3G13340	3
AT1G20920	3
AT5G42825	3
AT2G38800	3
AT3G19290	3
AT5G42820	3
AT1G64110	3
AT5G52040	3
AT4G02970	3
AT2G34900	3
AT5G25560	3
AT1G78150	3
AT5G66052	3
AT1G48920	4
AT4G18910	4
AT3G13460	4
AT4G39260	4
AT5G27120	4
AT2G33830	4
AT1G50920	4
AT2G11910	4
AT2G19480	4
AT1G76010	4
AT2G28840	4
AT4G31290	4
AT2G33410	4
AT2G19540	4
AT4G40030	4
AT4G27500	4
AT3G05060	4
AT1G54080	4
AT2G47420	4
AT4G01850	4
AT4G25630	4
AT5G08610	4
AT5G39850	4
AT5G57120	4
AT5G62190	4
AT1G70770	4
AT1G17370	4
AT1G09640	4
AT2G36460	4
AT2G02160	4
AT1G17470	4
AT2G38230	4
AT1G12920	4
AT4G27130	4
AT5G28640	4
AT3G20050	4
AT1G19530	5
AT1G09140	5
AT3G16120	5
AT2G30500	5
AT1G21780	5
AT4G21320	5
AT1G21680	5
AT4G01410	5
AT3G25910	5
AT4G12290	5
AT3G61260	5
AT5G54080	5
AT5G63190	5

## Sheet: DEG 1h -> 1d
Differentially expressed genes between seeds from 1h and 1d time point of the experiment. Significantly enriched GO terms among down- and upregulated genes. Fig. 2B and Fig. S3E-F.
gene	p_val	avg_log2FC	pct_1	pct_2	p_val_adj		term_id	term_name	p_value	term_size	query_size	intersection_size	source	genes		term_id	term_name	p_value	term_size	query_size	intersection_size	source	genes
AT1G74310	3.09885e-34	-3.89969	1	0.219	1.99256e-30		GO:0036294	cellular response to decreased oxygen levels	6.7722e-07	72	316	21	biological process	downregulated		GO:0006412	translation	1.76813e-78	491	376	157	biological process	upregulated
AT4G25200	6.39723e-34	-3.68017	0.989	0.135	4.11342e-30		GO:0071453	cellular response to oxygen levels	6.7722e-07	72	316	21	biological process	downregulated		GO:0043043	peptide biosynthetic process	4.99393e-78	494	376	157	biological process	upregulated
AT1G26800	9.7406e-34	-2.9473	0.989	0.177	6.2632e-30		GO:0071456	cellular response to hypoxia	6.7722e-07	72	316	21	biological process	downregulated		GO:0006518	peptide metabolic process	9.84842e-78	533	376	162	biological process	upregulated
AT1G14200	1.26071e-33	-3.05399	0.989	0.198	8.10635e-30		GO:0009628	response to abiotic stimulus	2.24295e-06	787	316	80	biological process	downregulated		GO:0043604	amide biosynthetic process	1.0876e-74	517	376	157	biological process	upregulated
AT5G54070	2.52968e-33	-3.42735	1	0.333	1.62659e-29		GO:0001666	response to hypoxia	1.67032e-05	84	316	21	biological process	downregulated		GO:0043603	cellular amide metabolic process	4.25232e-72	575	376	162	biological process	upregulated
AT2G25625	2.63253e-33	-3.0156	0.967	0.125	1.69271e-29		GO:0036293	response to decreased oxygen levels	2.12068e-05	85	316	21	biological process	downregulated		GO:1901566	organonitrogen compound biosynthetic process	5.44945e-52	826	376	168	biological process	upregulated
AT5G05220	3.73755e-33	-3.11475	1	0.344	2.40325e-29		GO:0070482	response to oxygen levels	2.68223e-05	86	316	21	biological process	downregulated		GO:0034645	cellular macromolecule biosynthetic process	9.00426e-37	1271	376	187	biological process	upregulated
AT2G18340	6.38947e-33	-2.93154	1	0.49	4.10843e-29		GO:0001101	response to acid chemical	0.00371075	163	316	26	biological process	downregulated		GO:0009059	macromolecule biosynthetic process	1.22882e-36	1286	376	188	biological process	upregulated
AT1G17010	7.30278e-33	-3.31033	1	0.469	4.69569e-29		GO:0042221	response to chemical	0.00399537	1066	316	89	biological process	downregulated		GO:0044271	cellular nitrogen compound biosynthetic process	2.41943e-35	1349	376	191	biological process	upregulated
AT3G23920	9.20812e-33	-3.78333	1	0.604	5.92082e-29		GO:0009414	response to water deprivation	0.00608559	156	316	25	biological process	downregulated		GO:0044267	cellular protein metabolic process	3.00431e-27	1526	376	191	biological process	upregulated
AT1G16030	1.24784e-32	-4.86416	1	0.479	8.02359e-29		GO:0009415	response to water	0.00691934	157	316	25	biological process	downregulated		GO:1901576	organic substance biosynthetic process	4.92379e-27	1769	376	208	biological process	upregulated
AT1G52560	1.33164e-32	-3.58603	0.967	0.156	8.56247e-29		GO:0006950	response to stress	0.00831278	1183	316	95	biological process	downregulated		GO:0019538	protein metabolic process	1.06476e-26	1622	376	197	biological process	upregulated
AT2G22240	1.4453e-32	-4.06358	1	0.74	9.2933e-29		GO:0009266	response to temperature stimulus	0.00999387	266	316	34	biological process	downregulated		GO:0009058	biosynthetic process	2.3028e-26	1801	376	209	biological process	upregulated
AT2G31980	1.47238e-32	3.81763	0.707	1	9.4674e-29		GO:0006970	response to osmotic stress	0.0268758	215	316	29	biological process	downregulated		GO:0044249	cellular biosynthetic process	8.72257e-26	1730	376	203	biological process	upregulated
AT5G07200	1.49637e-32	3.77118	0.663	1	9.62166e-29											GO:0010467	gene expression	1.12054e-25	1662	376	198	biological process	upregulated
AT3G15280	1.80472e-32	-3.79424	1	0.896	1.16043e-28											GO:0034641	cellular nitrogen compound metabolic process	4.58469e-24	2013	376	219	biological process	upregulated
AT2G29500	1.96489e-32	-2.74999	1	0.208	1.26342e-28											GO:1901564	organonitrogen compound metabolic process	9.04539e-22	2051	376	217	biological process	upregulated
AT4G36600	2.09385e-32	-3.66626	1	1	1.34634e-28											GO:0002181	cytoplasmic translation	4.86066e-21	73	376	36	biological process	upregulated
AT4G01610	2.14594e-32	2.93939	0.772	1	1.37984e-28											GO:0042254	ribosome biogenesis	2.0818e-18	266	376	63	biological process	upregulated
AT3G10020	2.20458e-32	-3.20167	1	1	1.41754e-28											GO:0044260	cellular macromolecule metabolic process	3.28078e-17	2295	376	223	biological process	upregulated
AT4G26050	2.20739e-32	-2.6635	1	0.823	1.41935e-28											GO:0022613	ribonucleoprotein complex biogenesis	6.07157e-16	338	376	68	biological process	upregulated
AT5G19510	2.26903e-32	2.54832	1	1	1.45899e-28											GO:0042255	ribosome assembly	7.61897e-16	65	376	30	biological process	upregulated
AT5G39720	2.27124e-32	-3.10799	1	0.958	1.46041e-28											GO:0042273	ribosomal large subunit biogenesis	1.2673e-14	81	376	32	biological process	upregulated
AT5G27660	2.28203e-32	3.8282	0.761	1	1.46734e-28											GO:0043170	macromolecule metabolic process	1.31731e-14	2774	376	246	biological process	upregulated
AT1G30230	2.33591e-32	2.76583	1	1	1.50199e-28											GO:0006807	nitrogen compound metabolic process	2.33706e-12	3096	376	259	biological process	upregulated
AT1G76590	2.33945e-32	-2.89242	1	0.802	1.50427e-28											GO:0022618	ribonucleoprotein complex assembly	7.17924e-11	132	376	36	biological process	upregulated
AT3G03341	2.44424e-32	-2.87778	1	1	1.57165e-28											GO:0071826	ribonucleoprotein complex subunit organization	9.3292e-11	133	376	36	biological process	upregulated
AT4G16160	2.44716e-32	-1.58469	1	1	1.57353e-28											GO:0071704	organic substance metabolic process	1.709e-10	3510	376	277	biological process	upregulated
AT3G50980	2.56345e-32	-1.73735	1	1	1.6483e-28											GO:0044238	primary metabolic process	6.72516e-10	3336	376	266	biological process	upregulated
AT1G64230	2.62264e-32	1.86235	1	1	1.68636e-28											GO:0070925	organelle assembly	2.71731e-09	103	376	30	biological process	upregulated
AT1G19540	2.62574e-32	-1.91538	1	1	1.68835e-28											GO:0000028	ribosomal small subunit assembly	9.82906e-09	24	376	15	biological process	upregulated
AT1G21000	2.63905e-32	-2.199	1	1	1.69691e-28											GO:0042274	ribosomal small subunit biogenesis	1.07901e-08	57	376	22	biological process	upregulated
AT3G22490	2.64687e-32	-2.29504	1	1	1.70194e-28											GO:0044237	cellular metabolic process	2.44968e-08	3506	376	271	biological process	upregulated
AT4G22920	2.65988e-32	-2.974	1	1	1.71031e-28											GO:0044085	cellular component biogenesis	3.97922e-08	656	376	84	biological process	upregulated
AT5G01300	2.67449e-32	-1.56108	1	1	1.7197e-28											GO:0008152	metabolic process	6.62126e-08	3753	376	283	biological process	upregulated
AT1G07985	2.73196e-32	-2.50874	1	1	1.75665e-28											GO:0034622	cellular protein-containing complex assembly	8.03434e-06	276	376	45	biological process	upregulated
AT1G05510	2.77277e-32	-1.37222	1	1	1.78289e-28											GO:0000027	ribosomal large subunit assembly	8.11932e-06	34	376	15	biological process	upregulated
AT1G06760	2.94432e-32	2.23581	0.935	1	1.8932e-28											GO:0009987	cellular process	1.51003e-05	4576	376	318	biological process	upregulated
AT1G04560	3.15788e-32	-1.63264	1	1	2.03052e-28											GO:0046686	response to cadmium ion	0.000171663	201	376	35	biological process	upregulated
AT5G45690	3.19972e-32	-1.64784	1	1	2.05742e-28											GO:0065003	protein-containing complex assembly	0.000274646	307	376	45	biological process	upregulated
AT2G18020	3.28677e-32	2.25216	0.989	1	2.11339e-28											GO:0043933	protein-containing complex subunit organization	0.000422964	344	376	48	biological process	upregulated
AT1G67100	3.43322e-32	2.86689	0.783	1	2.20756e-28											GO:0010038	response to metal ion	0.00129036	237	376	37	biological process	upregulated
AT1G09570	3.48986e-32	2.22956	0.946	1	2.24398e-28											GO:0022607	cellular component assembly	0.047727	412	376	49	biological process	upregulated
AT4G11310	3.61077e-32	-2.8619	1	1	2.32172e-28											GO:0022626	cytosolic ribosome	3.1696e-122	245	376	147	cellular component	upregulated
AT3G48990	3.69697e-32	-2.1148	1	1	2.37715e-28											GO:0044391	ribosomal subunit	2.51142e-118	247	376	145	cellular component	upregulated
AT2G41840	3.78436e-32	2.5637	0.967	1	2.43334e-28											GO:0005840	ribosome	7.23409e-106	353	376	158	cellular component	upregulated
AT5G44120	4.09164e-32	2.69594	1	1	2.63092e-28											GO:1990904	ribonucleoprotein complex	2.74728e-73	512	376	155	cellular component	upregulated
AT1G15930	4.12924e-32	2.58571	0.924	1	2.6551e-28											GO:0022625	cytosolic large ribosomal subunit	4.82202e-73	118	376	83	cellular component	upregulated
AT5G15200	4.44368e-32	2.30567	1	1	2.85728e-28											GO:0043228	non-membrane-bounded organelle	1.97936e-66	908	376	193	cellular component	upregulated
AT2G03520	4.45337e-32	-2.58647	1	0.74	2.86352e-28											GO:0043232	intracellular non-membrane-bounded organelle	1.97936e-66	908	376	193	cellular component	upregulated
AT1G08170	4.54455e-32	-2.48686	1	0.948	2.92215e-28											GO:0015934	large ribosomal subunit	2.1964e-64	146	376	85	cellular component	upregulated
AT1G77120	4.61201e-32	-2.58993	1	0.906	2.96552e-28											GO:0042788	polysomal ribosome	3.85908e-58	88	376	65	cellular component	upregulated
AT2G27720	4.68511e-32	1.8511	0.989	1	3.01253e-28											GO:0005844	polysome	1.25927e-53	97	376	65	cellular component	upregulated
AT4G17840	4.98549e-32	-2.22534	1	0.969	3.20567e-28											GO:0022627	cytosolic small ribosomal subunit	9.29888e-51	86	376	60	cellular component	upregulated
AT1G33140	5.04218e-32	2.1083	0.978	1	3.24212e-28											GO:0015935	small ribosomal subunit	2.05215e-44	101	376	60	cellular component	upregulated
AT4G18730	5.07392e-32	2.36301	0.957	1	3.26253e-28											GO:0005829	cytosol	8.83186e-44	1770	376	235	cellular component	upregulated
AT5G35530	5.2458e-32	2.04258	0.978	1	3.37305e-28											GO:0070161	anchoring junction	7.05694e-33	411	376	99	cellular component	upregulated
AT5G60390	5.29673e-32	2.31061	1	1	3.40579e-28											GO:0005911	cell-cell junction	7.05694e-33	411	376	99	cellular component	upregulated
AT1G01100	5.31587e-32	1.80304	1	1	3.4181e-28											GO:0030054	cell junction	7.05694e-33	411	376	99	cellular component	upregulated
AT1G53540	5.44501e-32	-3.08879	0.978	0.156	3.50114e-28											GO:0009506	plasmodesma	7.05694e-33	411	376	99	cellular component	upregulated
AT5G27850	5.66227e-32	2.03768	0.967	1	3.64084e-28											GO:0055044	symplast	7.05694e-33	411	376	99	cellular component	upregulated
AT1G02780	5.74776e-32	1.98104	1	1	3.69581e-28											GO:0005730	nucleolus	3.31263e-24	352	376	81	cellular component	upregulated
AT1G25310	6.00526e-32	2.94529	0.739	1	3.86138e-28											GO:0032991	protein-containing complex	3.43994e-24	1520	376	185	cellular component	upregulated
AT2G27710	6.37296e-32	2.15575	0.935	1	4.09781e-28											GO:0005618	cell wall	3.10872e-21	202	376	58	cellular component	upregulated
AT2G34740	6.41184e-32	-2.5624	1	0.719	4.12282e-28											GO:0030312	external encapsulating structure	5.48767e-21	204	376	58	cellular component	upregulated
AT2G19730	6.43705e-32	2.13676	0.924	1	4.13902e-28											GO:0005773	vacuole	1.80911e-20	519	376	94	cellular component	upregulated
AT5G55240	6.53427e-32	-1.36132	1	1	4.20153e-28											GO:0071944	cell periphery	1.07375e-19	1184	376	151	cellular component	upregulated
AT3G16640	6.54599e-32	1.80528	1	1	4.20907e-28											GO:0031981	nuclear lumen	1.0978e-13	542	376	85	cellular component	upregulated
AT3G47340	6.80474e-32	-2.58743	1	0.771	4.37545e-28											GO:0005737	cytoplasm	1.41848e-12	3937	376	304	cellular component	upregulated
AT5G07090	6.85754e-32	2.33209	0.902	1	4.4094e-28											GO:0070013	intracellular organelle lumen	3.48747e-12	673	376	94	cellular component	upregulated
AT2G33590	7.09892e-32	-2.06619	1	0.99	4.56461e-28											GO:0043233	organelle lumen	3.48747e-12	673	376	94	cellular component	upregulated
AT3G15670	7.42936e-32	-1.68526	1	1	4.77708e-28											GO:0031974	membrane-enclosed lumen	3.48747e-12	673	376	94	cellular component	upregulated
AT2G41280	7.95015e-32	-1.7492	1	1	5.11194e-28											GO:0005774	vacuolar membrane	3.83227e-12	327	376	61	cellular component	upregulated
AT1G43170	8.08047e-32	2.60673	0.989	1	5.19574e-28											GO:0005886	plasma membrane	8.10179e-11	1053	376	122	cellular component	upregulated
AT3G12490	8.1089e-32	-1.40628	1	1	5.21402e-28											GO:0043226	organelle	1.15157e-07	4525	376	321	cellular component	upregulated
AT1G18100	8.36076e-32	2.04859	0.957	1	5.37597e-28											GO:0043229	intracellular organelle	1.15157e-07	4525	376	321	cellular component	upregulated
AT1G09690	9.03761e-32	2.39452	0.957	1	5.81119e-28											GO:0005622	intracellular anatomical structure	0.000123012	4990	376	335	cellular component	upregulated
AT3G49010	9.13445e-32	1.89456	0.978	1	5.87345e-28											GO:0005576	extracellular region	0.00032852	298	376	44	cellular component	upregulated
AT1G74050	9.61119e-32	1.71247	1	1	6.17999e-28											GO:0110165	cellular anatomical entity	0.00151096	5561	376	357	cellular component	upregulated
AT4G34670	1.00386e-31	2.34818	1	1	6.45483e-28											GO:0099503	secretory vesicle	0.0197723	63	376	16	cellular component	upregulated
AT5G39740	1.01498e-31	2.11694	0.924	1	6.52634e-28											GO:0003735	structural constituent of ribosome	1.0563e-115	291	376	153	molecular function	upregulated
AT1G72100	1.03661e-31	-1.57914	1	1	6.6654e-28											GO:0005198	structural molecule activity	5.49929e-106	347	376	157	molecular function	upregulated
AT1G01470	1.093e-31	-1.44794	1	1	7.02799e-28											GO:0003729	mRNA binding	3.64095e-56	596	376	148	molecular function	upregulated
AT5G01670	1.10718e-31	-1.7116	1	1	7.11918e-28											GO:0003723	RNA binding	3.97794e-41	952	376	166	molecular function	upregulated
AT2G42000	1.11585e-31	-1.66146	1	1	7.17492e-28											GO:0003676	nucleic acid binding	2.0934e-25	1544	376	189	molecular function	upregulated
AT5G22470	1.16799e-31	-1.25068	1	1	7.51014e-28											GO:1901363	heterocyclic compound binding	1.67195e-13	2386	376	220	molecular function	upregulated
AT4G18100	1.21591e-31	2.25889	0.967	1	7.81828e-28											GO:0097159	organic cyclic compound binding	3.53057e-13	2399	376	220	molecular function	upregulated
AT3G62870	1.26845e-31	2.08772	0.946	1	8.1561e-28											GO:0019843	rRNA binding	3.11167e-11	89	376	30	molecular function	upregulated
AT5G51760	1.32435e-31	-1.9509	1	1	8.51555e-28
AT2G32120	1.43421e-31	-2.06984	1	0.927	9.22197e-28
AT2G17360	1.44026e-31	1.7353	1	1	9.26088e-28
AT1G08570	1.45092e-31	-2.35079	1	0.771	9.32943e-28
AT1G80920	1.59837e-31	-2.47565	1	0.844	1.02775e-27
AT5G10360	1.66161e-31	2.05142	0.957	1	1.06842e-27
AT2G36270	1.74065e-31	-1.62512	1	1	1.11924e-27
AT1G04270	1.86675e-31	1.90549	0.989	1	1.20032e-27
AT5G02960	1.88478e-31	1.8859	0.978	1	1.21191e-27
AT3G49910	1.90974e-31	1.89931	0.978	1	1.22796e-27
AT2G37270	2.05635e-31	1.87576	0.902	1	1.32223e-27
AT3G09500	2.17581e-31	2.30611	0.946	1	1.39904e-27
AT5G57900	2.39677e-31	-2.17722	1	0.885	1.54112e-27
AT1G14320	2.40242e-31	1.62948	1	1	1.54476e-27
AT4G12400	2.45199e-31	-2.48767	0.989	0.427	1.57663e-27
AT1G67430	2.59337e-31	1.77079	0.978	1	1.66754e-27
AT1G75490	2.60464e-31	-2.55525	1	0.927	1.67479e-27
AT3G16770	2.67133e-31	1.37069	1	1	1.71766e-27
AT2G21490	2.75574e-31	-1.06045	1	1	1.77194e-27
AT5G59910	3.00153e-31	1.47541	0.978	1	1.92998e-27
AT3G57150	3.00283e-31	2.07969	0.913	1	1.93082e-27
AT1G52690	3.10692e-31	-2.10103	1	1	1.99775e-27
AT3G04920	3.17961e-31	1.90906	0.902	1	2.04449e-27
AT2G38530	3.29298e-31	3.78653	0.989	1	2.11738e-27
AT3G09200	3.32871e-31	1.90689	1	1	2.14036e-27
AT5G55135	3.99087e-31	-1.5991	1	1	2.56613e-27
AT4G27530	4.01958e-31	-1.79057	1	1	2.58459e-27
AT1G18080	4.30868e-31	1.83216	0.978	1	2.77048e-27
AT2G39460	4.36548e-31	1.71739	0.978	1	2.807e-27
AT5G02020	4.37165e-31	-2.72073	1	0.635	2.81097e-27
AT1G54860	4.49907e-31	-1.37301	1	1	2.8929e-27
AT1G33120	4.65689e-31	1.78935	0.935	1	2.99438e-27
AT4G28520	5.44404e-31	2.61437	1	1	3.50051e-27
AT1G29680	5.52618e-31	-1.39802	1	1	3.55334e-27
AT2G36160	5.63128e-31	1.69865	0.967	1	3.62092e-27
AT4G21020	5.91067e-31	-1.02915	1	1	3.80056e-27
AT5G66780	6.0539e-31	-1.37797	1	1	3.89266e-27
AT2G37970	6.18074e-31	-2.15348	1	0.906	3.97421e-27
AT3G11940	6.21967e-31	1.60252	1	1	3.99925e-27
AT4G17390	6.95768e-31	2.14719	0.88	1	4.47379e-27
AT3G56020	7.14233e-31	1.80089	0.652	1	4.59252e-27
AT5G44310	7.30457e-31	-1.46341	1	1	4.69684e-27
AT4G09600	7.59436e-31	1.24679	1	1	4.88317e-27
AT1G47540	8.20974e-31	-3.93253	1	0.604	5.27886e-27
AT2G27530	8.37372e-31	1.66526	0.957	1	5.3843e-27
AT5G16130	8.7382e-31	1.95862	0.902	1	5.61866e-27
AT4G06746	8.77093e-31	-2.06337	1	1	5.63971e-27
AT3G52590	8.9248e-31	1.84957	0.946	1	5.73865e-27
AT4G27090	9.03567e-31	1.67722	0.978	1	5.80993e-27
AT2G21660	9.76749e-31	2.3042	0.924	1	6.2805e-27
AT4G13940	1.03172e-30	1.83939	0.946	1	6.63397e-27
AT5G06760	1.12494e-30	-1.30339	1	1	7.23337e-27
AT1G72370	1.13668e-30	1.74033	1	1	7.30885e-27
AT2G45960	1.19146e-30	-2.15478	1	0.875	7.66112e-27
AT5G47700	1.19969e-30	1.90791	0.924	1	7.71403e-27
AT4G00100	1.21982e-30	1.92375	0.967	1	7.84345e-27
AT4G33467	1.33597e-30	-2.53448	0.989	0.781	8.59029e-27
AT1G15500	1.38587e-30	1.6231	0.967	1	8.91112e-27
AT2G38820	1.44318e-30	-2.22495	1	0.719	9.27967e-27
AT4G02280	1.5327e-30	-1.60911	1	1	9.85525e-27
AT5G18130	1.59923e-30	-1.78523	1	0.917	1.0283e-26
AT5G53300	1.78185e-30	1.10788	1	1	1.14573e-26
AT3G12955	2.37592e-30	-2.25959	0.989	0.375	1.52772e-26
AT3G11510	2.38097e-30	1.96018	0.859	1	1.53096e-26
AT3G52230	2.40364e-30	-1.65455	1	1	1.54554e-26
AT1G57720	2.41618e-30	1.56357	1	1	1.55361e-26
AT5G52640	2.48672e-30	-2.43248	1	0.812	1.59896e-26
AT1G74560	2.72137e-30	1.768	0.87	1	1.74984e-26
AT1G70600	2.90059e-30	1.9737	0.967	1	1.86508e-26
AT1G52300	3.08068e-30	1.83785	0.978	1	1.98088e-26
AT3G28900	3.32731e-30	1.91173	0.848	1	2.13946e-26
AT5G42890	3.33236e-30	1.66353	1	1	2.14271e-26
AT3G60245	3.66315e-30	2.02672	0.902	1	2.3554e-26
AT3G53740	3.68915e-30	1.58284	1	1	2.37212e-26
AT5G62700	3.8754e-30	2.13983	0.543	0.99	2.49188e-26
AT1G32560	3.94454e-30	-1.35328	1	1	2.53634e-26
AT5G41520	3.9933e-30	1.62086	0.978	1	2.56769e-26
AT3G62250	3.9982e-30	2.07738	1	1	2.57085e-26
AT2G01140	4.04462e-30	1.69926	0.902	1	2.60069e-26
AT1G54050	4.35863e-30	-2.61381	0.957	0.198	2.8026e-26
AT5G66400	4.41669e-30	-1.1443	1	1	2.83993e-26
AT3G27060	4.5166e-30	2.2427	0.152	0.958	2.90417e-26
AT1G61340	4.62323e-30	-2.33024	0.989	0.427	2.97273e-26
AT1G22780	4.79215e-30	1.7766	0.902	1	3.08135e-26
AT3G25520	5.03644e-30	1.73195	0.946	1	3.23843e-26
AT5G50240	5.25901e-30	-1.29587	1	1	3.38155e-26
AT5G20290	5.97554e-30	1.66287	0.989	1	3.84227e-26
AT1G69620	6.02547e-30	1.82612	0.848	1	3.87438e-26
AT1G41880	6.47651e-30	1.72318	0.848	1	4.16439e-26
AT1G08360	7.30075e-30	1.81658	0.902	1	4.69438e-26
AT4G11910	7.41977e-30	-3.07446	1	0.917	4.77091e-26
AT1G69510	7.98391e-30	1.59039	0.837	1	5.13366e-26
AT5G66140	8.0924e-30	1.64204	0.739	1	5.20341e-26
AT3G21720	9.20478e-30	1.0896	1	1	5.91868e-26
AT5G23900	9.3588e-30	1.77617	0.772	1	6.01771e-26
AT3G30775	1.0962e-29	-1.48647	1	1	7.04858e-26
AT2G47610	1.16339e-29	1.71267	0.935	1	7.48058e-26
AT4G02520	1.17898e-29	2.56231	1	1	7.58087e-26
AT3G09630	1.2153e-29	1.28103	1	1	7.81437e-26
AT4G38740	1.35503e-29	-1.30539	1	1	8.71282e-26
AT3G02080	1.42502e-29	1.64362	0.935	1	9.16289e-26
AT4G31700	1.68388e-29	1.85426	0.902	1	1.08273e-25
AT3G09390	1.71237e-29	-2.10507	1	1	1.10106e-25
AT4G02890	1.76302e-29	-1.58515	1	1	1.13362e-25
AT4G11600	1.78832e-29	-1.2014	1	1	1.14989e-25
AT2G44120	1.94959e-29	2.03122	0.761	0.99	1.25359e-25
AT5G60760	1.96413e-29	-1.72238	1	1	1.26294e-25
AT1G30070	2.11841e-29	-2.07962	1	0.75	1.36214e-25
AT4G39200	2.13492e-29	1.5172	0.989	1	1.37275e-25
AT3G19920	2.32978e-29	-1.1791	1	1	1.49805e-25
AT5G62390	2.36827e-29	1.60628	0.739	1	1.5228e-25
AT5G02500	2.46909e-29	1.5646	1	1	1.58763e-25
AT4G24190	2.65037e-29	1.82891	0.435	0.979	1.70419e-25
AT2G42750	2.65093e-29	-1.89684	1	0.688	1.70455e-25
AT1G46768	2.72387e-29	-1.81122	1	0.917	1.75145e-25
AT3G47370	2.82593e-29	1.67392	0.815	1	1.81707e-25
AT4G27130	3.28411e-29	1.1488	1	1	2.11169e-25
AT1G56340	3.37404e-29	1.93101	0.435	0.979	2.16951e-25
AT5G13800	3.60554e-29	-1.92068	1	0.969	2.31836e-25
AT5G57290	3.68886e-29	1.52607	0.946	1	2.37194e-25
AT5G28060	4.13181e-29	1.67305	0.859	1	2.65675e-25
AT2G40205	4.3716e-29	2.14548	0.565	0.99	2.81094e-25
AT1G78380	4.51568e-29	-2.11081	1	0.812	2.90358e-25
AT2G21580	5.42415e-29	1.50772	0.967	1	3.48773e-25
AT3G48580	5.68677e-29	2.70497	0.88	1	3.65659e-25
AT3G56340	6.40251e-29	1.74362	0.924	1	4.11681e-25
AT1G67920	6.98697e-29	-2.33497	1	0.469	4.49262e-25
AT5G54960	7.81622e-29	-1.87725	1	0.927	5.02583e-25
AT3G24830	7.88029e-29	1.66479	0.924	1	5.06703e-25
AT2G01250	8.00063e-29	1.70039	0.946	1	5.14441e-25
AT1G50420	9.075e-29	1.871	0.815	1	5.83522e-25
AT2G17840	9.73227e-29	-1.71741	1	0.948	6.25785e-25
AT4G13250	1.07241e-28	-2.06026	1	0.917	6.8956e-25
AT1G27990	1.07494e-28	-1.10517	1	1	6.91188e-25
AT1G07500	1.09009e-28	-1.87238	1	0.917	7.00929e-25
AT2G40170	1.12597e-28	-1.07414	1	1	7.23998e-25
AT3G07110	1.18976e-28	1.65559	0.88	1	7.65014e-25
AT3G62090	1.21725e-28	1.49862	1	1	7.82694e-25
AT2G43970	1.25886e-28	1.04483	1	1	8.0945e-25
AT5G27700	1.35201e-28	1.44434	0.989	1	8.69344e-25
AT5G58420	1.37212e-28	1.6811	0.859	1	8.82272e-25
AT3G05590	1.3771e-28	1.49464	0.967	1	8.85477e-25
AT1G35516	1.52469e-28	1.40256	1	1	9.80375e-25
AT2G05580	1.52893e-28	-1.47676	1	1	9.83103e-25
AT2G47470	1.65378e-28	1.63178	0.88	1	1.06338e-24
AT5G56100	2.78887e-28	-1.33074	1	1	1.79324e-24
AT1G72680	2.84846e-28	-1.60711	1	0.969	1.83156e-24
AT3G04400	2.87526e-28	1.43245	1	1	1.84879e-24
AT3G08520	3.05782e-28	1.53795	0.978	1	1.96618e-24
AT3G44750	3.39e-28	1.75118	0.674	0.99	2.17977e-24
AT3G03450	3.53439e-28	1.63363	0.641	1	2.27261e-24
AT1G12920	3.70852e-28	1.41565	0.924	1	2.38458e-24
AT5G23740	3.83436e-28	1.76485	0.837	1	2.46549e-24
AT3G51810	3.9377e-28	1.27145	1	1	2.53194e-24
AT1G17470	4.13958e-28	1.44624	0.87	1	2.66175e-24
AT3G62290	4.31898e-28	1.1383	1	1	2.77711e-24
AT4G16720	4.36703e-28	1.55184	0.989	1	2.808e-24
AT3G18740	4.76282e-28	1.51835	0.967	1	3.0625e-24
AT4G23100	5.03877e-28	-1.37194	1	0.979	3.23993e-24
AT5G62690	5.90555e-28	1.60063	0.804	1	3.79727e-24
AT3G48930	6.14374e-28	1.56106	0.978	1	3.95043e-24
AT3G08030	6.42784e-28	2.14651	0.783	1	4.1331e-24
AT2G37340	7.74077e-28	1.37226	0.989	1	4.97731e-24
AT4G15000	8.9656e-28	1.55784	0.891	1	5.76488e-24
AT5G02610	9.55307e-28	1.51823	0.848	1	6.14262e-24
AT1G27400	9.87372e-28	1.74437	0.793	0.99	6.3488e-24
AT2G18050	1.09619e-27	1.26452	0.989	1	7.04852e-24
AT3G03640	1.10135e-27	1.77587	0.424	0.979	7.08167e-24
AT3G14050	1.16853e-27	-2.15091	0.989	0.604	7.51364e-24
AT1G23290	1.1767e-27	1.44706	0.978	1	7.5662e-24
AT1G20070	1.23155e-27	-1.89199	0.989	0.521	7.91884e-24
AT3G45030	1.24889e-27	1.63543	0.88	1	8.03038e-24
AT3G18080	1.37337e-27	2.21132	0.554	0.979	8.83077e-24
AT1G05340	1.37421e-27	-2.28747	1	0.792	8.83619e-24
AT5G62300	1.40755e-27	1.57087	0.935	1	9.05053e-24
AT2G20920	1.44667e-27	-1.4975	1	0.948	9.30208e-24
AT3G57020	1.48796e-27	-1.34212	1	1	9.56758e-24
AT1G26630	1.60112e-27	1.20469	1	1	1.02952e-23
AT1G70780	1.6198e-27	-1.62346	1	0.979	1.04153e-23
AT5G43770	1.75074e-27	-1.03123	1	1	1.12573e-23
AT1G07770	1.76408e-27	1.66494	0.902	1	1.1343e-23
AT1G74060	1.81025e-27	1.43521	0.957	1	1.16399e-23
AT3G26580	1.91774e-27	-1.79265	0.989	0.812	1.23311e-23
AT1G56045	2.01939e-27	1.69151	0.739	1	1.29846e-23
AT5G07190	2.40335e-27	1.95372	0.717	1	1.54535e-23
AT5G02450	2.68857e-27	1.55237	0.848	1	1.72875e-23
AT1G30860	3.10268e-27	-1.60853	1	0.875	1.99503e-23
AT5G56670	3.1242e-27	1.48895	0.761	1	2.00886e-23
AT5G55750	3.45644e-27	-1.41617	1	1	2.22249e-23
AT5G10120	3.46655e-27	1.73914	0.587	1	2.22899e-23
AT1G15330	3.54484e-27	-1.74328	1	1	2.27933e-23
AT1G70800	3.62524e-27	-1.52393	1	0.823	2.33103e-23
AT2G29450	3.65619e-27	-2.08557	0.978	0.396	2.35093e-23
AT3G05500	3.68786e-27	-1.60584	1	0.865	2.3713e-23
AT1G52870	3.93552e-27	-1.90605	0.913	0.25	2.53054e-23
AT1G56070	4.3604e-27	1.19153	1	1	2.80374e-23
AT4G09320	4.58838e-27	1.40978	0.946	1	2.95033e-23
AT3G56070	5.23022e-27	1.50584	0.87	0.99	3.36303e-23
AT4G36620	5.28095e-27	-2.45228	0.924	0.375	3.39565e-23
AT4G19390	5.6248e-27	-1.35124	1	0.948	3.61675e-23
AT5G62190	6.18875e-27	1.2559	0.978	1	3.97937e-23
AT1G23820	8.57628e-27	1.22313	0.957	1	5.51455e-23
AT2G30620	9.96495e-27	1.95202	0.75	0.99	6.40746e-23
AT2G43820	9.97773e-27	-1.79163	1	0.688	6.41568e-23
AT1G34030	1.07056e-26	1.53528	0.87	1	6.88369e-23
AT1G04410	1.07361e-26	1.48921	0.88	1	6.90334e-23
AT4G11570	1.09585e-26	-1.87653	0.978	0.635	7.04632e-23
AT5G56710	1.10282e-26	1.48399	0.891	1	7.09113e-23
AT5G67360	1.11329e-26	1.87334	0.989	1	7.15847e-23
AT4G14320	1.2705e-26	1.35601	0.989	1	8.16934e-23
AT3G24503	1.37245e-26	1.38636	0.935	1	8.82487e-23
AT2G11910	1.55254e-26	1.26625	0.88	1	9.98284e-23
AT2G43510	1.59121e-26	3.26366	0.652	0.969	1.02315e-22
AT1G71950	1.77876e-26	-1.38951	1	0.99	1.14374e-22
AT2G31610	1.79489e-26	1.36356	0.978	1	1.15412e-22
AT3G03920	2.08139e-26	1.33886	0.989	1	1.33833e-22
AT1G77450	2.1145e-26	-1.81724	1	0.823	1.35962e-22
AT1G50020	2.33692e-26	-1.70323	0.989	0.604	1.50264e-22
AT3G60770	2.51971e-26	1.35785	0.924	1	1.62017e-22
AT2G47110	2.6283e-26	1.60617	0.891	1	1.69e-22
AT4G25740	2.74305e-26	1.46585	0.717	1	1.76378e-22
AT2G37190	2.90837e-26	1.65206	0.761	0.99	1.87008e-22
AT5G18380	2.99364e-26	1.10852	1	1	1.92491e-22
AT1G49700	3.14184e-26	1.78802	0.609	0.979	2.0202e-22
AT3G53430	3.30118e-26	1.34993	0.946	1	2.12266e-22
AT4G13530	3.40124e-26	-1.49687	1	0.854	2.187e-22
AT2G18700	3.43656e-26	-1.77808	1	0.781	2.20971e-22
AT5G56550	3.44732e-26	-2.1451	0.87	0.156	2.21663e-22
AT5G14030	3.48746e-26	1.57906	0.848	1	2.24244e-22
AT2G24200	3.52183e-26	1.22897	0.924	1	2.26453e-22
AT5G67480	3.61059e-26	-1.20401	1	1	2.32161e-22
AT1G77000	3.69446e-26	-1.49402	1	0.875	2.37554e-22
AT3G06700	3.77152e-26	1.40461	0.913	1	2.42508e-22
AT2G29460	3.82441e-26	-1.70582	0.978	0.646	2.4591e-22
AT5G52300	3.92322e-26	-1.55475	1	1	2.52263e-22
AT5G64750	4.34459e-26	-1.91908	0.967	0.406	2.79357e-22
AT2G33520	4.47273e-26	-1.34058	1	1	2.87596e-22
AT4G10250	4.56795e-26	-2.13611	0.913	0.167	2.93719e-22
AT4G26230	4.62266e-26	1.57384	0.761	1	2.97237e-22
AT4G23493	4.64602e-26	-1.73631	0.902	0.167	2.98739e-22
AT5G16650	5.02423e-26	-1.91423	1	0.781	3.23058e-22
AT3G53870	5.20611e-26	1.2266	0.989	1	3.34753e-22
AT5G67600	5.72364e-26	-1.37951	1	0.99	3.6803e-22
AT5G59850	5.93952e-26	1.57405	0.772	1	3.81911e-22
AT4G25130	6.32854e-26	-1.25532	1	0.979	4.06925e-22
AT4G21580	6.55093e-26	-1.29127	1	0.927	4.21225e-22
AT3G53040	6.73152e-26	-1.10494	1	1	4.32836e-22
AT1G31750	7.37089e-26	-1.19925	1	1	4.73948e-22
AT5G50460	7.42953e-26	1.56908	0.511	0.969	4.77719e-22
AT5G02870	9.30977e-26	1.46593	0.902	1	5.98618e-22
AT1G56220	9.73634e-26	1.05284	1	1	6.26047e-22
AT4G40030	9.83994e-26	1.05393	1	1	6.32708e-22
AT1G27950	1.12781e-25	1.68637	0.989	1	7.25184e-22
AT2G46280	1.14612e-25	1.17314	0.978	1	7.36954e-22
AT5G52650	1.14625e-25	1.60602	0.772	1	7.37039e-22
AT2G25210	1.18135e-25	1.62076	0.772	0.99	7.59609e-22
AT1G07510	1.19883e-25	-1.66611	0.978	0.792	7.70844e-22
AT2G29300	1.31354e-25	-1.24214	1	1	8.44607e-22
AT3G58610	1.46894e-25	1.18639	0.978	1	9.4453e-22
AT1G62290	1.48359e-25	1.28611	0.989	1	9.53947e-22
AT5G03240	1.54522e-25	-1.17416	1	1	9.93575e-22
AT1G56450	1.60342e-25	1.296	0.837	1	1.031e-21
AT3G10450	2.33693e-25	-1.6998	1	0.854	1.50264e-21
AT3G23390	2.79349e-25	1.58537	0.685	1	1.79622e-21
AT3G13580	2.92039e-25	1.50442	0.63	0.969	1.87781e-21
AT2G22670	3.23976e-25	1.53072	0.348	0.958	2.08317e-21
AT3G06420	4.15358e-25	-2.26071	0.902	0.312	2.67075e-21
AT1G48750	4.21663e-25	-1.79386	1	0.906	2.71129e-21
AT3G13920	4.36803e-25	1.10852	1	1	2.80864e-21
AT2G13360	4.80266e-25	-1.70408	0.957	0.354	3.08811e-21
AT5G07360	5.40939e-25	-1.23109	1	1	3.47824e-21
AT1G19570	8.33258e-25	1.03655	1	1	5.35785e-21
AT5G47930	8.93178e-25	1.26966	0.935	1	5.74313e-21
AT2G02710	9.71964e-25	-1.37285	1	0.99	6.24973e-21
AT2G36620	9.80639e-25	1.56104	0.663	0.979	6.30551e-21
AT3G45730	1.01138e-24	1.6889	0.413	0.948	6.50316e-21
AT3G51510	1.01373e-24	-1.51605	0.989	0.792	6.51826e-21
AT3G10920	1.06466e-24	1.04452	0.989	1	6.84579e-21
AT5G20960	1.07852e-24	-1.02006	1	1	6.93488e-21
AT5G61170	1.25624e-24	1.46558	0.717	0.99	8.07762e-21
AT4G09800	1.30087e-24	1.32389	0.935	1	8.36459e-21
AT4G31985	1.41446e-24	1.3291	0.935	1	9.09497e-21
AT5G12840	1.77832e-24	-1.53611	1	0.719	1.14346e-20
AT5G28540	1.79937e-24	1.54925	0.565	0.979	1.157e-20
AT4G11010	1.94286e-24	1.57021	0.674	0.99	1.24926e-20
AT4G34870	2.35075e-24	1.07348	1	1	1.51153e-20
AT5G04000	2.35667e-24	-1.43683	1	0.927	1.51534e-20
AT5G57260	2.41166e-24	-1.24844	1	0.948	1.5507e-20
AT2G21160	2.47105e-24	1.64026	0.554	0.969	1.58889e-20
AT4G15910	2.48727e-24	1.45917	0.859	0.99	1.59932e-20
AT4G14615	2.49372e-24	1.13831	1	1	1.60347e-20
AT5G47570	3.45099e-24	1.21342	0.957	1	2.21899e-20
AT1G48920	3.95439e-24	1.03267	1	1	2.54267e-20
AT4G27150	4.26878e-24	2.09372	0.957	1	2.74483e-20
AT2G44860	4.29829e-24	1.29341	0.946	1	2.7638e-20
AT5G25280	5.06406e-24	-1.55542	1	0.719	3.25619e-20
AT5G65360	5.59976e-24	1.37517	0.337	0.958	3.60065e-20
AT3G51430	5.91183e-24	1.37987	0.717	1	3.80131e-20
AT5G22650	6.58103e-24	1.11679	0.978	1	4.2316e-20
AT4G09150	8.27951e-24	-1.73506	0.989	0.573	5.32372e-20
AT1G77680	8.3835e-24	-1.48822	0.989	0.542	5.39059e-20
AT3G55770	8.59816e-24	1.36267	0.641	0.99	5.52861e-20
AT3G27030	1.09623e-23	1.41757	0.435	0.958	7.04875e-20
AT4G34200	1.10926e-23	1.36279	0.826	1	7.13254e-20
AT5G55190	1.23643e-23	1.09298	0.978	1	7.95026e-20
AT4G20150	1.3068e-23	1.18565	0.967	1	8.40274e-20
AT5G06750	1.37344e-23	-2.21629	0.902	0.344	8.8312e-20
AT3G05560	1.51823e-23	1.31162	0.891	1	9.76224e-20
AT3G11120	1.53086e-23	1.54412	0.685	1	9.84342e-20
AT5G25190	1.75123e-23	1.62991	0.261	0.896	1.12604e-19
AT1G70580	1.80692e-23	-1.44503	1	0.865	1.16185e-19
AT5G20010	2.12652e-23	1.03648	0.978	1	1.36735e-19
AT1G71260	2.14556e-23	1.20832	0.88	1	1.3796e-19
AT3G22740	2.27349e-23	-1.50197	0.989	0.583	1.46185e-19
AT5G52390	2.53976e-23	2.74404	0.109	0.823	1.63306e-19
AT2G38905	2.65499e-23	-1.17899	1	1	1.70716e-19
AT1G16730	2.87052e-23	-1.28929	1	1	1.84574e-19
AT1G19530	3.2564e-23	-1.41068	1	0.99	2.09387e-19
AT2G34770	3.63885e-23	-1.41644	0.989	0.719	2.33978e-19
AT5G45775	4.20306e-23	1.39324	0.772	0.99	2.70257e-19
AT4G26110	4.26799e-23	1.16822	0.935	1	2.74431e-19
AT4G01850	5.06488e-23	1.35844	0.826	1	3.25672e-19
AT5G58330	5.29211e-23	-1.59413	0.967	0.688	3.40283e-19
AT2G45070	6.10867e-23	1.47689	0.62	0.969	3.92788e-19
AT4G12600	6.55605e-23	1.35536	0.728	0.99	4.21554e-19
AT1G13440	6.74109e-23	1.0278	0.978	1	4.33452e-19
AT4G18700	7.13097e-23	1.22723	0.902	1	4.58522e-19
AT1G14940	7.38204e-23	-1.80046	1	1	4.74665e-19
AT3G07565	8.03339e-23	-1.36315	0.989	0.865	5.16547e-19
AT2G16600	8.96516e-23	1.2909	0.848	1	5.7646e-19
AT3G59540	9.76844e-23	1.30657	0.924	1	6.28111e-19
AT5G14800	9.81239e-23	1.29308	0.859	1	6.30937e-19
AT3G02560	1.0893e-22	1.128	0.913	1	7.00417e-19
AT3G46660	1.09192e-22	-1.33795	1	0.844	7.02103e-19
AT5G09510	1.11508e-22	1.24022	0.924	1	7.16995e-19
AT1G70810	1.21345e-22	-1.52744	0.978	0.552	7.80251e-19
AT3G09350	1.27518e-22	-1.6985	0.924	0.438	8.1994e-19
AT2G02930	1.3517e-22	1.41778	1	1	8.6914e-19
AT5G52420	1.47191e-22	-1.05649	1	1	9.46439e-19
AT2G39990	1.52774e-22	1.11346	0.935	1	9.82338e-19
AT2G32060	1.7661e-22	1.22462	0.902	1	1.1356e-18
AT4G18690	2.08933e-22	1.6029	0.554	0.948	1.34344e-18
AT5G11680	2.09264e-22	-1.31354	1	0.885	1.34557e-18
AT1G19610	2.11213e-22	3.17582	0.685	0.948	1.3581e-18
AT3G07090	2.17603e-22	-1.5639	0.946	0.5	1.39919e-18
AT2G31410	2.17965e-22	1.19587	0.848	1	1.40151e-18
AT3G04840	2.2156e-22	1.31494	0.848	1	1.42463e-18
AT4G05070	2.38027e-22	-1.56955	0.989	0.427	1.53051e-18
AT4G26740	2.39494e-22	-1.4264	1	1	1.53994e-18
AT1G10170	2.93976e-22	-1.35636	0.978	0.677	1.89027e-18
AT4G05050	3.40851e-22	-1.13273	1	1	2.19167e-18
AT2G43460	4.15746e-22	1.23201	0.826	1	2.67325e-18
AT1G74270	4.53527e-22	1.1342	0.957	1	2.91618e-18
AT5G42290	4.55225e-22	-1.18507	1	1	2.9271e-18
AT1G61620	4.62561e-22	1.06991	0.978	1	2.97427e-18
AT3G18490	4.96194e-22	1.42584	0.946	1	3.19053e-18
AT1G16840	5.38837e-22	-1.1539	1	0.958	3.46472e-18
AT3G45980	5.67266e-22	1.37957	0.663	0.979	3.64752e-18
AT1G76010	6.17475e-22	1.00413	0.967	1	3.97037e-18
AT3G19820	6.82999e-22	1.7089	0.685	0.969	4.39168e-18
AT1G22300	6.90394e-22	1.11323	0.891	0.99	4.43924e-18
AT5G17850	7.39893e-22	-1.41316	1	0.562	4.75751e-18
AT1G14620	7.82988e-22	1.40295	0.304	0.917	5.03461e-18
AT2G02160	8.12668e-22	1.16955	0.913	0.99	5.22545e-18
AT2G40080	8.56904e-22	-1.40969	0.924	0.323	5.50989e-18
AT5G12310	1.04236e-21	-1.14232	1	0.99	6.70236e-18
AT1G74920	1.04307e-21	1.11718	0.87	0.99	6.70691e-18
AT3G44010	1.06335e-21	1.16802	0.848	1	6.83737e-18
AT1G32710	1.18815e-21	-1.55631	0.978	0.906	7.6398e-18
AT1G65290	1.28476e-21	1.19786	0.793	1	8.26103e-18
AT5G22440	1.29098e-21	1.44466	0.217	0.875	8.30101e-18
AT5G42690	1.37934e-21	-1.55173	0.913	0.375	8.86916e-18
AT4G27730	1.57694e-21	1.64714	0.261	0.875	1.01397e-17
AT1G09140	1.71136e-21	-1.08997	0.989	0.99	1.1004e-17
AT5G61020	1.76074e-21	1.15669	0.815	1	1.13216e-17
AT1G55360	1.83427e-21	1.30829	0.065	0.771	1.17943e-17
AT3G55750	1.87405e-21	1.22239	0.783	0.99	1.20501e-17
AT1G65930	2.08951e-21	1.16161	0.902	1	1.34355e-17
AT1G06010	2.50494e-21	1.16583	0.826	0.99	1.61068e-17
AT5G19140	2.76564e-21	-1.08888	1	0.906	1.77831e-17
AT3G06680	2.78823e-21	1.15526	0.087	0.812	1.79283e-17
AT4G14130	2.91238e-21	3.07853	0.12	0.792	1.87266e-17
AT1G03470	4.08233e-21	-1.15186	1	0.979	2.62494e-17
AT4G29410	4.22812e-21	1.2388	0.848	0.99	2.71868e-17
AT4G09030	4.44755e-21	1.0523	1	1	2.85977e-17
AT3G07800	4.81374e-21	1.33151	0.141	0.854	3.09523e-17
AT3G22890	4.86203e-21	-1.37826	1	0.719	3.12629e-17
AT1G13380	4.9987e-21	1.27072	0.457	0.927	3.21416e-17
AT5G47830	5.80751e-21	-1.39002	0.967	0.542	3.73423e-17
AT3G20000	6.11501e-21	1.04719	0.902	1	3.93195e-17
AT4G18710	6.63849e-21	1.05913	0.913	1	4.26855e-17
AT1G29980	7.12344e-21	1.4361	0.185	0.865	4.58037e-17
AT3G23830	7.35148e-21	1.36859	0.598	0.958	4.727e-17
AT4G38800	7.65268e-21	1.07458	0.902	1	4.92068e-17
AT4G33865	9.18708e-21	1.02801	0.924	1	5.90729e-17
AT1G70770	9.55716e-21	1.22143	0.663	0.958	6.14525e-17
AT5G22290	1.0006e-20	-1.00623	1	1	6.43384e-17
AT4G24150	1.06507e-20	1.18724	0.978	1	6.84839e-17
AT3G05510	1.16707e-20	-1.32127	1	0.646	7.50424e-17
AT5G60670	1.50539e-20	1.24549	0.283	0.917	9.67966e-17
AT1G77710	2.11181e-20	1.08696	0.967	0.99	1.3579e-16
AT3G21370	2.26594e-20	-1.09811	1	1	1.457e-16
AT3G01280	2.28781e-20	1.07035	0.978	1	1.47106e-16
AT5G04590	2.43973e-20	-1.29096	1	0.792	1.56874e-16
AT2G41260	2.63013e-20	1.47716	1	1	1.69117e-16
AT2G01570	2.73488e-20	1.22074	0.304	0.906	1.75853e-16
AT2G46610	3.42551e-20	1.13124	0.37	0.927	2.2026e-16
AT5G54000	3.50693e-20	-1.09702	1	0.938	2.25496e-16
AT1G33790	3.57954e-20	1.15142	0.902	1	2.30164e-16
AT3G50910	3.95524e-20	-1.33841	0.891	0.333	2.54322e-16
AT5G64140	4.44128e-20	1.12323	0.848	1	2.85574e-16
AT1G07930	4.66244e-20	1.09094	0.924	1	2.99795e-16
AT1G32400	5.56833e-20	-1.11777	0.989	0.938	3.58043e-16
AT2G42210	5.65905e-20	1.08933	0.75	0.99	3.63877e-16
AT5G17920	5.80196e-20	1.29994	0.793	0.979	3.73066e-16
AT3G62770	6.04123e-20	-1.32593	0.989	0.771	3.88451e-16
AT3G16080	7.42877e-20	1.29332	0.543	0.958	4.7767e-16
AT2G25140	8.30449e-20	-1.22741	0.967	0.438	5.33979e-16
AT1G54130	8.46819e-20	-1.4145	0.989	0.927	5.44504e-16
AT1G18720	8.95928e-20	-1.02025	1	0.979	5.76082e-16
AT4G36530	9.57654e-20	-1.49256	0.924	0.531	6.15771e-16
AT3G08580	9.9027e-20	1.2073	0.913	1	6.36743e-16
AT4G12130	1.00545e-19	-1.04869	1	0.979	6.46503e-16
AT5G26800	1.10415e-19	1.2208	0.446	0.969	7.09967e-16
AT5G63510	1.1415e-19	1.23233	0.413	0.948	7.33985e-16
AT5G55970	1.20101e-19	-1.35753	0.935	0.396	7.72251e-16
AT5G27120	1.28064e-19	1.10795	0.848	0.99	8.23449e-16
AT5G07180	1.36064e-19	1.15341	0.12	0.802	8.7489e-16
AT1G17100	1.53112e-19	-1.14354	1	0.979	9.84513e-16
AT1G31812	1.59393e-19	1.16925	0.696	0.979	1.02489e-15
AT1G19600	1.78261e-19	1.0038	0.924	1	1.14622e-15
AT5G10650	1.79194e-19	-1.22631	1	0.75	1.15222e-15
AT5G47880	1.96629e-19	-1.17291	0.957	0.542	1.26432e-15
AT1G73885	1.97333e-19	-1.25181	0.989	0.688	1.26885e-15
AT1G77510	2.20262e-19	1.26053	0.478	0.927	1.41628e-15
AT5G66040	2.51551e-19	-1.14816	1	0.938	1.61747e-15
AT3G18940	2.59499e-19	1.06361	0.152	0.844	1.66858e-15
AT2G25880	2.68076e-19	-1.26416	0.957	0.76	1.72373e-15
AT4G36130	2.79224e-19	1.14583	0.804	1	1.79541e-15
AT5G19760	2.87451e-19	1.03765	0.739	0.99	1.84831e-15
AT2G47710	2.87854e-19	1.06009	0.902	1	1.8509e-15
AT1G75280	3.03175e-19	-1.5198	0.815	0.292	1.94941e-15
AT5G64130	3.11332e-19	1.03342	0.576	0.979	2.00187e-15
AT1G53280	3.6845e-19	1.04181	0.728	1	2.36913e-15
AT1G07830	3.72943e-19	1.09724	0.761	0.99	2.39802e-15
AT1G51090	4.28808e-19	-1.33258	0.891	0.49	2.75724e-15
AT3G09820	5.00241e-19	1.28614	0.283	0.875	3.21655e-15
AT4G14960	5.04484e-19	1.24814	0.174	0.823	3.24383e-15
AT1G05680	5.61152e-19	-1.65975	0.837	0.323	3.60821e-15
AT2G37600	5.92174e-19	1.23322	0.63	0.969	3.80768e-15
AT1G01240	5.99708e-19	-1.07778	1	0.979	3.85612e-15
AT1G54690	6.07204e-19	1.10141	0.163	0.812	3.90432e-15
AT5G54940	6.58441e-19	-1.18179	1	0.896	4.23378e-15
AT4G25340	6.61241e-19	-1.35686	0.978	0.698	4.25178e-15
AT1G74370	6.95725e-19	-1.39246	0.946	0.844	4.47351e-15
AT3G10420	7.15549e-19	-1.58223	0.837	0.323	4.60098e-15
AT1G13360	8.00248e-19	-1.27176	0.967	0.792	5.14559e-15
AT5G25450	8.15885e-19	-1.30196	1	0.677	5.24614e-15
AT2G47890	9.04029e-19	-1.29422	0.978	0.625	5.8129e-15
AT3G52930	9.10586e-19	1.28686	0.457	0.917	5.85507e-15
AT5G39850	9.75885e-19	1.00899	0.924	1	6.27494e-15
AT1G13960	9.77639e-19	-1.1451	0.967	0.75	6.28622e-15
AT3G59940	1.35621e-18	-1.26638	1	0.812	8.72044e-15
AT5G03850	1.36632e-18	1.04038	0.891	1	8.78547e-15
AT1G27090	1.4093e-18	1.01128	0.859	1	9.06181e-15
AT3G51800	1.91679e-18	1.032	0.87	0.99	1.2325e-14
AT1G14920	2.21877e-18	1.10852	0.641	0.979	1.42667e-14
AT5G54300	2.28524e-18	-1.13675	0.989	0.948	1.46941e-14
AT1G47278	2.31164e-18	1.07996	0.304	0.885	1.48639e-14
AT4G27230	2.36797e-18	1.05844	0.25	0.896	1.52261e-14
AT1G13990	3.29012e-18	-1.31621	0.946	0.76	2.11555e-14
AT2G25340	3.85411e-18	-1.396	0.837	0.344	2.47819e-14
AT1G50480	4.1883e-18	1.08808	0.717	0.99	2.69308e-14
AT3G04640	4.40689e-18	-1.24947	0.891	0.469	2.83363e-14
AT2G04240	4.63028e-18	1.04731	0.946	1	2.97727e-14
AT1G22985	5.33021e-18	-1.33773	0.826	0.333	3.42733e-14
AT3G62530	5.66596e-18	1.14415	0.435	0.948	3.64321e-14
AT4G27160	5.99612e-18	-2.33306	1	1	3.8555e-14
AT1G57660	6.63598e-18	1.15979	0.543	0.927	4.26693e-14
AT5G17380	7.9177e-18	-1.23419	0.978	0.708	5.09108e-14
AT4G27460	8.83533e-18	-1.23668	0.935	0.677	5.68112e-14
AT4G24275	8.89865e-18	1.10461	0.207	0.844	5.72183e-14
AT2G25520	9.51003e-18	1.02606	0.674	0.979	6.11495e-14
AT5G61510	9.71015e-18	-1.01468	1	1	6.24363e-14
AT3G16120	1.04933e-17	-1.14489	0.989	0.938	6.74721e-14
AT5G67520	1.19611e-17	-1.28187	0.957	0.635	7.69101e-14
AT5G39050	1.23164e-17	-1.26097	0.924	0.531	7.91946e-14
AT3G08720	1.41216e-17	-1.20871	0.978	0.625	9.08017e-14
AT2G29960	1.43197e-17	1.03023	0.75	0.99	9.20755e-14
AT1G50010	1.70005e-17	1.32037	0.533	0.917	1.09313e-13
AT5G47060	1.88794e-17	1.18004	0.783	0.969	1.21395e-13
AT5G04760	1.89088e-17	-1.22619	0.967	0.677	1.21583e-13
AT5G27770	1.89444e-17	1.08814	0.804	1	1.21813e-13
AT3G07410	2.0339e-17	1.02606	0.185	0.833	1.3078e-13
AT3G23790	2.18743e-17	-1.15692	0.935	0.49	1.40652e-13
AT3G17390	2.46422e-17	1.72527	0.815	0.969	1.58449e-13
AT2G45560	2.86618e-17	-1.1084	1	0.833	1.84295e-13
AT5G23230	3.15097e-17	-1.3851	0.87	0.552	2.02607e-13
AT4G27070	3.8974e-17	-1.16347	0.978	0.802	2.50603e-13
AT2G39700	4.03257e-17	2.47833	0.38	0.802	2.59294e-13
AT4G16130	4.39165e-17	-1.21557	0.815	0.281	2.82383e-13
AT2G25110	4.52499e-17	1.10633	0.478	0.896	2.90957e-13
AT3G53890	4.57334e-17	1.01826	0.696	0.979	2.94066e-13
AT3G17210	5.21627e-17	1.07506	0.261	0.854	3.35406e-13
AT5G39580	5.25858e-17	1.77224	0.065	0.656	3.38127e-13
AT4G24110	5.97576e-17	1.08544	0.87	0.99	3.84241e-13
AT1G69800	6.14491e-17	-1.05955	1	0.969	3.95117e-13
AT5G63530	6.20651e-17	1.06826	0.739	0.958	3.99078e-13
AT4G16760	6.41028e-17	-1.04059	1	0.979	4.12181e-13
AT4G19880	6.5398e-17	1.02022	0.957	1	4.20509e-13
AT5G12140	6.93183e-17	1.11858	0.315	0.896	4.45717e-13
AT1G16210	1.40288e-16	-1.00544	0.978	0.948	9.02049e-13
AT2G02780	1.47287e-16	1.05606	0.152	0.76	9.47054e-13
AT1G72660	1.62414e-16	-1.28669	0.87	0.354	1.04432e-12
AT1G62180	1.874e-16	-1.49408	0.935	0.51	1.20498e-12
AT5G65020	1.9629e-16	1.24603	0.141	0.75	1.26215e-12
AT3G15450	2.23014e-16	-1.32729	0.924	0.448	1.43398e-12
AT5G25460	2.23574e-16	1.28606	0.152	0.729	1.43758e-12
AT3G46540	2.36875e-16	1.20163	0.109	0.688	1.52311e-12
AT4G02970	2.49317e-16	1.16347	0.598	0.917	1.60311e-12
AT5G06839	2.62535e-16	-1.30397	0.837	0.354	1.6881e-12
AT3G03270	2.75788e-16	-1.33442	0.663	0.115	1.77332e-12
AT5G60220	2.79715e-16	-1.02709	0.989	0.896	1.79857e-12
AT1G32740	3.44071e-16	1.37195	0.38	0.833	2.21238e-12
AT1G75270	3.51676e-16	1.01522	0.12	0.729	2.26128e-12
AT5G55050	3.78501e-16	1.70689	0.207	0.75	2.43376e-12
AT3G14220	4.20626e-16	1.13461	0.293	0.833	2.70463e-12
AT5G42020	4.3693e-16	1.11766	0.337	0.865	2.80946e-12
AT1G75810	4.49613e-16	-1.03351	0.978	0.74	2.89101e-12
AT5G35320	5.00107e-16	-1.09022	0.957	0.708	3.21569e-12
AT4G28260	5.10092e-16	-1.02664	1	0.865	3.27989e-12
AT5G03455	5.51303e-16	1.02753	0.478	0.927	3.54488e-12
AT2G20450	7.31387e-16	1.00161	0.522	0.906	4.70282e-12
AT5G01880	8.26958e-16	-1.10371	0.913	0.5	5.31734e-12
AT2G04350	1.14654e-15	-1.15846	0.946	0.573	7.37228e-12
AT4G15802	1.25334e-15	1.07419	0.326	0.865	8.05895e-12
AT4G16620	1.31683e-15	-1.21668	0.924	0.542	8.46724e-12
AT1G45145	1.3497e-15	-1.25483	0.902	0.677	8.67855e-12
AT1G15430	1.50095e-15	-1.17577	0.902	0.667	9.65109e-12
AT5G51070	1.5017e-15	-1.01787	0.967	0.958	9.65594e-12
AT1G28400	1.66745e-15	2.4878	0.63	0.844	1.07217e-11
AT3G03170	1.70443e-15	-1.46803	0.75	0.302	1.09595e-11
AT3G05250	1.76694e-15	-1.11258	0.88	0.552	1.13614e-11
AT2G02100	1.87987e-15	1.40141	0.837	0.99	1.20875e-11
AT5G48720	1.89247e-15	1.00588	0.707	0.927	1.21686e-11
AT3G48660	2.11635e-15	-1.3397	0.859	0.646	1.36081e-11
AT5G54290	2.14469e-15	-1.09645	0.967	0.823	1.37903e-11
AT5G10695	2.28322e-15	-1.34938	0.739	0.25	1.46811e-11
AT1G79270	2.45081e-15	-1.29296	0.674	0.167	1.57587e-11
AT3G52220	2.74227e-15	-1.02343	0.978	0.76	1.76328e-11
AT1G32210	3.65852e-15	1.00865	0.663	0.948	2.35243e-11
AT2G19740	4.31566e-15	1.00853	0.38	0.906	2.77497e-11
AT4G11140	5.33806e-15	1.27229	0.478	0.875	3.43237e-11
AT1G06570	5.67224e-15	-1.07024	0.989	0.771	3.64725e-11
AT1G19490	5.98329e-15	-1.11379	1	0.896	3.84726e-11
AT5G51550	6.38755e-15	1.7681	0.402	0.833	4.1072e-11
AT5G43630	6.71163e-15	-1.25878	0.772	0.312	4.31557e-11
AT3G62260	8.65343e-15	-1.22044	0.772	0.323	5.56416e-11
AT2G21790	8.9419e-15	1.06527	0.457	0.885	5.74964e-11
AT3G46220	9.15457e-15	-1.30034	0.87	0.479	5.88639e-11
AT1G78080	1.23469e-14	1.24441	0.848	0.948	7.93904e-11
AT5G63350	1.35779e-14	-1.047	0.967	0.865	8.7306e-11
AT5G44280	1.44811e-14	-1.1359	0.957	0.656	9.31136e-11
AT2G16890	2.50545e-14	-1.06856	0.913	0.635	1.61101e-10
AT3G54050	3.26372e-14	-1.14304	0.826	0.354	2.09857e-10
AT1G15100	4.56046e-14	-1.23025	0.804	0.396	2.93237e-10
AT4G14500	4.57299e-14	-1.10643	0.957	0.656	2.94043e-10
AT3G26395	4.94913e-14	-1.01796	0.978	0.719	3.18229e-10
AT4G25230	6.09064e-14	-1.10604	0.88	0.583	3.91628e-10
AT3G50650	6.14083e-14	-1.25242	0.826	0.479	3.94855e-10
AT2G41650	9.84257e-14	1.1023	0.272	0.76	6.32877e-10
AT2G35550	1.11204e-13	-1.05658	0.826	0.448	7.15041e-10
AT3G51240	1.46297e-13	-1.01201	0.554	0.062	9.40689e-10
AT1G80160	1.57045e-13	-1.11374	0.913	0.698	1.0098e-09
AT3G10130	1.90507e-13	-1.03742	0.859	0.562	1.22496e-09
AT1G63180	1.91912e-13	-1.00544	0.978	0.802	1.23399e-09
AT5G61490	2.64765e-13	-1.11324	0.859	0.615	1.70244e-09
AT5G15450	3.60047e-13	-1.05318	0.87	0.562	2.3151e-09
AT4G13510	5.91468e-13	-1.28209	0.652	0.208	3.80314e-09
AT5G63320	6.50591e-13	-1.00121	0.935	0.646	4.1833e-09
AT5G65207	6.88617e-13	-1.27197	0.728	0.333	4.42781e-09
AT4G30660	7.0534e-13	1.00786	0.239	0.729	4.53534e-09
AT1G23710	1.05786e-12	-1.15678	0.739	0.344	6.80206e-09
AT2G38340	1.0931e-12	-1.09702	0.793	0.427	7.02865e-09
AT5G01290	1.33825e-12	-1.03225	0.761	0.469	8.60494e-09
AT4G20830	1.64512e-12	-1.02076	0.88	0.562	1.05781e-08
AT3G19680	2.10755e-12	1.07946	0.13	0.635	1.35516e-08
AT5G49665	4.97359e-12	-1.04697	0.902	0.667	3.19802e-08
AT5G39660	6.3553e-12	-1.00647	0.859	0.542	4.08646e-08
AT5G52310	1.0021e-11	-1.01409	0.663	0.229	6.4435e-08
AT5G04250	1.25291e-11	-1.05705	0.848	0.5	8.05618e-08
AT1G22370	2.50632e-11	-1.02461	0.739	0.333	1.61156e-07
AT2G30100	2.83962e-11	-1.10607	0.783	0.458	1.82587e-07
AT4G29020	3.01683e-11	-1.01584	0.848	0.552	1.93982e-07
AT1G71250	3.26887e-11	1.15766	0.598	0.854	2.10188e-07
AT4G31420	3.81349e-11	-1.00035	0.837	0.594	2.45208e-07
AT1G77100	8.17394e-11	1.25884	0.543	0.792	5.25585e-07
AT5G03030	7.16568e-10	-1.11895	0.783	0.531	4.60753e-06
AT5G18670	1.53552e-09	-1.15357	0.685	0.427	9.87336e-06
AT4G18280	1.63494e-09	-1.00829	0.902	0.688	1.05127e-05
AT1G74650	1.65297e-09	1.30068	0.522	0.771	1.06286e-05
AT1G79040	1.15853e-08	-1.14821	0.587	0.24	7.44938e-05
AT5G62520	1.46262e-07	-1.01527	0.62	0.344	0.000940466
AT2G43590	2.14243e-07	2.00068	0.413	0.719	0.00137758

## Sheet: DEG 1d -> 3d
Differentially expressed genes between seeds from 1d and 3d time point of the experiment. Significantly enriched GO terms among downregulated genes. Fig. 2B and Fig. S3F.
gene	p_val	avg_log2FC	pct_1	pct_2	p_val_adj		term_id	term_name	p_value	term_size	query_size	intersection_size	source	genes
AT4G25200	1.0835e-33	2.86323	0.135	0.99	6.9669e-30		GO:0006412	translation	4.16018e-89	491	171	117	biological process	downregulated
AT2G35300	8.35196e-33	-1.30578	1	1	5.37031e-29		GO:0043043	peptide biosynthetic process	9.12638e-89	494	171	117	biological process	downregulated
AT5G02960	1.78327e-32	-1.56736	1	1	1.14665e-28		GO:0006518	peptide metabolic process	1.57032e-87	533	171	119	biological process	downregulated
AT2G19730	1.84929e-32	-1.92706	1	0.99	1.18909e-28		GO:0043604	amide biosynthetic process	3.13988e-86	517	171	117	biological process	downregulated
AT3G09200	1.85685e-32	-1.76471	1	1	1.19395e-28		GO:0043603	cellular amide metabolic process	2.78254e-83	575	171	119	biological process	downregulated
AT1G30230	2.05607e-32	-1.36837	1	1	1.32205e-28		GO:1901566	organonitrogen compound biosynthetic process	5.61647e-65	826	171	120	biological process	downregulated
AT5G19510	3.49168e-32	-1.36879	1	1	2.24515e-28		GO:0034645	cellular macromolecule biosynthetic process	6.71824e-41	1271	171	118	biological process	downregulated
AT5G15200	7.12514e-32	-1.62708	1	1	4.58147e-28		GO:0009059	macromolecule biosynthetic process	2.46177e-40	1286	171	118	biological process	downregulated
AT1G33140	8.33743e-32	-1.40428	1	1	5.36097e-28		GO:0044271	cellular nitrogen compound biosynthetic process	5.44488e-40	1349	171	120	biological process	downregulated
AT4G18100	1.22394e-31	-1.77209	1	1	7.86994e-28		GO:0044267	cellular protein metabolic process	7.5974e-37	1526	171	123	biological process	downregulated
AT3G53740	1.49943e-31	-1.53244	1	1	9.64135e-28		GO:0019538	protein metabolic process	8.87147e-35	1622	171	124	biological process	downregulated
AT1G52300	1.62114e-31	-1.59816	1	1	1.04239e-27		GO:0010467	gene expression	1.10458e-32	1662	171	123	biological process	downregulated
AT1G15930	1.76165e-31	-2.04742	1	1	1.13274e-27		GO:1901564	organonitrogen compound metabolic process	4.36283e-31	2051	171	133	biological process	downregulated
AT1G67430	2.04171e-31	-1.38536	1	1	1.31282e-27		GO:0044249	cellular biosynthetic process	6.79316e-30	1730	171	122	biological process	downregulated
AT3G49010	2.70729e-31	-1.57398	1	1	1.74079e-27		GO:1901576	organic substance biosynthetic process	7.58783e-29	1769	171	122	biological process	downregulated
AT5G60390	4.38754e-31	-1.60767	1	1	2.82119e-27		GO:0034641	cellular nitrogen compound metabolic process	1.5324e-28	2013	171	129	biological process	downregulated
AT1G09690	5.83144e-31	-1.80314	1	1	3.74962e-27		GO:0009058	biosynthetic process	5.22708e-28	1801	171	122	biological process	downregulated
AT5G47700	5.94134e-31	-1.52063	1	1	3.82028e-27		GO:0044260	cellular macromolecule metabolic process	3.23128e-19	2295	171	125	biological process	downregulated
AT4G27090	7.00746e-31	-1.49364	1	1	4.50579e-27		GO:0042254	ribosome biogenesis	2.46572e-16	266	171	41	biological process	downregulated
AT4G18730	1.02483e-30	-1.39908	1	1	6.58964e-27		GO:0006807	nitrogen compound metabolic process	1.27827e-15	3096	171	140	biological process	downregulated
AT3G62870	1.23833e-30	-1.52057	1	1	7.96245e-27		GO:0043170	macromolecule metabolic process	2.03283e-15	2774	171	132	biological process	downregulated
AT5G27850	1.25572e-30	-1.40288	1	1	8.07426e-27		GO:0042255	ribosome assembly	1.28933e-14	65	171	22	biological process	downregulated
AT1G01100	1.33196e-30	-1.29756	1	1	8.56448e-27		GO:0022613	ribonucleoprotein complex biogenesis	4.74134e-14	338	171	43	biological process	downregulated
AT3G62250	1.47185e-30	-1.82979	1	0.99	9.46402e-27		GO:0044238	primary metabolic process	1.2875e-12	3336	171	141	biological process	downregulated
AT3G11940	1.65852e-30	-1.36675	1	1	1.06643e-26		GO:0044237	cellular metabolic process	3.89977e-12	3506	171	144	biological process	downregulated
AT2G27710	1.73055e-30	-1.43761	1	1	1.11275e-26		GO:0002181	cytoplasmic translation	3.99374e-12	73	171	21	biological process	downregulated
AT3G48930	1.76039e-30	-1.47405	1	0.99	1.13193e-26		GO:0071704	organic substance metabolic process	1.98899e-11	3510	171	143	biological process	downregulated
AT3G03920	2.06343e-30	-1.56921	1	1	1.32679e-26		GO:0042273	ribosomal large subunit biogenesis	4.1861e-11	81	171	21	biological process	downregulated
AT5G42980	2.10603e-30	-1.09574	1	1	1.35418e-26		GO:0008152	metabolic process	4.91538e-10	3753	171	146	biological process	downregulated
AT3G18740	2.16761e-30	-1.5137	1	0.99	1.39377e-26		GO:0070925	organelle assembly	6.82552e-10	103	171	22	biological process	downregulated
AT3G60245	2.4958e-30	-1.87594	1	1	1.6048e-26		GO:0022618	ribonucleoprotein complex assembly	1.81795e-09	132	171	24	biological process	downregulated
AT1G02780	2.89164e-30	-1.30637	1	1	1.85933e-26		GO:0042274	ribosomal small subunit biogenesis	2.08142e-09	57	171	17	biological process	downregulated
AT1G33120	3.03744e-30	-1.43749	1	1	1.95307e-26		GO:0071826	ribonucleoprotein complex subunit organization	2.16878e-09	133	171	24	biological process	downregulated
AT3G07110	4.31512e-30	-1.52322	1	0.99	2.77462e-26		GO:0000028	ribosomal small subunit assembly	8.72583e-09	24	171	12	biological process	downregulated
AT4G00100	4.47323e-30	-1.47839	1	1	2.87629e-26		GO:0044085	cellular component biogenesis	1.52123e-05	656	171	46	biological process	downregulated
AT5G42890	4.77465e-30	-1.58547	1	1	3.0701e-26		GO:0000027	ribosomal large subunit assembly	0.000513899	34	171	10	biological process	downregulated
AT2G39460	5.54121e-30	-1.52047	1	1	3.563e-26		GO:0009987	cellular process	0.00241075	4576	171	151	biological process	downregulated
AT5G66052	5.68349e-30	1.90721	0.854	1	3.65449e-26		GO:0034622	cellular protein-containing complex assembly	0.00270923	276	171	25	biological process	downregulated
AT1G69620	5.71999e-30	-1.56746	1	0.948	3.67796e-26		GO:0065003	protein-containing complex assembly	0.00559834	307	171	26	biological process	downregulated
AT5G39740	5.94289e-30	-1.34285	1	1	3.82128e-26		GO:0043933	protein-containing complex subunit organization	0.0147882	344	171	27	biological process	downregulated
AT2G41840	6.07091e-30	-1.45206	1	1	3.90359e-26		GO:0022626	cytosolic ribosome	1.40839e-135	245	171	119	cellular component	downregulated
AT4G39200	7.07532e-30	-1.22549	1	1	4.54943e-26		GO:0044391	ribosomal subunit	5.69609e-131	247	171	117	cellular component	downregulated
AT5G20290	8.0963e-30	-1.3964	1	1	5.20592e-26		GO:0005840	ribosome	2.36136e-126	353	171	127	cellular component	downregulated
AT4G17390	8.67454e-30	-1.73081	1	0.958	5.57773e-26		GO:1990904	ribonucleoprotein complex	2.789e-88	512	171	118	cellular component	downregulated
AT1G04270	1.35627e-29	-1.2802	1	1	8.72081e-26		GO:0022625	cytosolic large ribosomal subunit	2.17155e-74	118	171	67	cellular component	downregulated
AT3G18035	1.39583e-29	1.45536	1	1	8.97521e-26		GO:0043232	intracellular non-membrane-bounded organelle	9.1234e-73	908	171	130	cellular component	downregulated
AT4G12400	1.61821e-29	2.20945	0.427	0.99	1.04051e-25		GO:0043228	non-membrane-bounded organelle	9.1234e-73	908	171	130	cellular component	downregulated
AT1G70600	1.79134e-29	-1.64516	1	1	1.15183e-25		GO:0015934	large ribosomal subunit	1.16558e-67	146	171	68	cellular component	downregulated
AT5G07090	2.31529e-29	-1.30555	1	1	1.48873e-25		GO:0042788	polysomal ribosome	8.58247e-67	88	171	57	cellular component	downregulated
AT3G09500	3.05373e-29	-1.50573	1	0.99	1.96355e-25		GO:0005844	polysome	3.82066e-63	97	171	57	cellular component	downregulated
AT3G04400	3.87334e-29	-1.2854	1	1	2.49055e-25		GO:0022627	cytosolic small ribosomal subunit	2.7053e-52	86	171	49	cellular component	downregulated
AT2G17360	4.68976e-29	-1.11192	1	1	3.01551e-25		GO:0015935	small ribosomal subunit	1.34991e-47	101	171	49	cellular component	downregulated
AT5G28060	7.29645e-29	-1.49848	1	0.948	4.69162e-25		GO:0005829	cytosol	2.49638e-47	1770	171	141	cellular component	downregulated
AT2G27530	7.40816e-29	-1.23709	1	1	4.76345e-25		GO:0032991	protein-containing complex	5.38445e-38	1520	171	124	cellular component	downregulated
AT1G14320	1.08637e-28	-1.20519	1	1	6.98536e-25		GO:0070161	anchoring junction	8.97949e-20	411	171	54	cellular component	downregulated
AT3G60770	1.12088e-28	-1.38256	1	0.969	7.20726e-25		GO:0005911	cell-cell junction	8.97949e-20	411	171	54	cellular component	downregulated
AT4G34870	2.18811e-28	-1.27264	1	1	1.40695e-24		GO:0009506	plasmodesma	8.97949e-20	411	171	54	cellular component	downregulated
AT2G22240	2.29518e-28	2.07233	0.74	1	1.4758e-24		GO:0055044	symplast	8.97949e-20	411	171	54	cellular component	downregulated
AT1G74310	3.11142e-28	1.83968	0.219	0.979	2.00064e-24		GO:0030054	cell junction	8.97949e-20	411	171	54	cellular component	downregulated
AT2G47610	3.30209e-28	-1.32903	1	0.99	2.12324e-24		GO:0005730	nucleolus	6.9975e-16	352	171	46	cellular component	downregulated
AT2G27720	4.23614e-28	-1.24732	1	1	2.72384e-24		GO:0005773	vacuole	1.22519e-15	519	171	55	cellular component	downregulated
AT1G16030	4.2718e-28	2.13277	0.479	0.99	2.74677e-24		GO:0005737	cytoplasm	7.84081e-14	3937	171	155	cellular component	downregulated
AT2G34480	4.69382e-28	-1.23126	1	1	3.01813e-24		GO:0005774	vacuolar membrane	4.06357e-12	327	171	40	cellular component	downregulated
AT3G11510	4.77431e-28	-1.44003	1	1	3.06988e-24		GO:0005618	cell wall	2.64433e-10	202	171	30	cellular component	downregulated
AT3G05590	4.82062e-28	-1.40967	1	0.99	3.09966e-24		GO:0071944	cell periphery	3.23427e-10	1184	171	75	cellular component	downregulated
AT4G16720	5.56418e-28	-1.18897	1	1	3.57776e-24		GO:0030312	external encapsulating structure	3.48104e-10	204	171	30	cellular component	downregulated
AT1G66240	5.66333e-28	-1.46939	1	0.958	3.64152e-24		GO:0031981	nuclear lumen	1.80405e-08	542	171	46	cellular component	downregulated
AT5G48160	9.23745e-28	1.4134	1	1	5.93968e-24		GO:0043226	organelle	4.07356e-08	4525	171	158	cellular component	downregulated
AT2G18020	9.78935e-28	-1.0586	1	1	6.29455e-24		GO:0043229	intracellular organelle	4.07356e-08	4525	171	158	cellular component	downregulated
AT2G40205	1.04795e-27	-1.82904	0.99	0.812	6.73829e-24		GO:0070013	intracellular organelle lumen	5.69005e-08	673	171	51	cellular component	downregulated
AT3G52590	1.11452e-27	-1.16457	1	1	7.16635e-24		GO:0031974	membrane-enclosed lumen	5.69005e-08	673	171	51	cellular component	downregulated
AT3G53870	1.50896e-27	-1.05949	1	1	9.70258e-24		GO:0043233	organelle lumen	5.69005e-08	673	171	51	cellular component	downregulated
AT3G24830	1.565e-27	-1.28751	1	0.979	1.00629e-23		GO:0005622	intracellular anatomical structure	2.37586e-05	4990	171	162	cellular component	downregulated
AT2G01250	1.63175e-27	-1.42298	1	0.979	1.04922e-23		GO:0005886	plasma membrane	6.12776e-05	1053	171	60	cellular component	downregulated
AT4G09320	1.98927e-27	-1.361	1	0.979	1.2791e-23		GO:0098588	bounding membrane of organelle	0.00339158	621	171	40	cellular component	downregulated
AT4G36910	2.13034e-27	-1.08189	1	1	1.36981e-23		GO:0003735	structural constituent of ribosome	1.05745e-133	291	171	124	molecular function	downregulated
AT5G21020	2.4745e-27	-1.00931	1	1	1.5911e-23		GO:0005198	structural molecule activity	9.53095e-124	347	171	125	molecular function	downregulated
AT1G77940	2.95313e-27	-1.34764	1	0.958	1.89886e-23		GO:0003729	mRNA binding	1.42333e-58	596	171	102	molecular function	downregulated
AT1G41880	3.11273e-27	-1.2971	1	0.979	2.00149e-23		GO:0003723	RNA binding	3.67546e-43	952	171	107	molecular function	downregulated
AT5G41700	3.48336e-27	1.28737	1	1	2.2398e-23		GO:0003676	nucleic acid binding	8.63265e-23	1544	171	107	molecular function	downregulated
AT3G14880	5.398e-27	1.77834	0.406	0.99	3.47092e-23		GO:0019843	rRNA binding	1.13379e-13	89	171	24	molecular function	downregulated
AT1G26665	6.10968e-27	1.15726	1	1	3.92852e-23		GO:1901363	heterocyclic compound binding	1.14855e-09	2386	171	112	molecular function	downregulated
AT1G26630	6.4903e-27	-1.04786	1	1	4.17326e-23		GO:0097159	organic cyclic compound binding	1.77538e-09	2399	171	112	molecular function	downregulated
AT2G21580	7.09151e-27	-1.1716	1	1	4.55984e-23
AT2G47110	7.43327e-27	-1.32073	1	0.958	4.77959e-23
AT5G41520	7.73573e-27	-1.13354	1	1	4.97407e-23
AT5G10360	8.07337e-27	-1.06529	1	1	5.19118e-23
AT2G32120	8.93151e-27	1.62117	0.927	1	5.74296e-23
AT3G06700	1.00915e-26	-1.29162	1	0.958	6.48886e-23
AT5G27660	1.26751e-26	-1.71763	1	0.99	8.15008e-23
AT1G66580	1.27108e-26	-1.17817	1	1	8.17306e-23
AT4G14320	1.27431e-26	-1.20317	1	0.99	8.19382e-23
AT1G55850	1.62916e-26	1.16868	1	1	1.04755e-22
AT5G47930	2.21988e-26	-1.4257	1	0.927	1.42738e-22
AT1G09140	2.41566e-26	1.50995	0.99	1	1.55327e-22
AT5G45775	2.4882e-26	-1.3335	0.99	0.948	1.59991e-22
AT5G02500	2.72765e-26	-1.00156	1	1	1.75388e-22
AT3G25520	2.94251e-26	-1.25802	1	1	1.89203e-22
AT3G56020	3.00119e-26	-1.37805	1	0.833	1.92976e-22
AT4G31700	3.1873e-26	-1.29622	1	0.958	2.04943e-22
AT3G56340	3.58218e-26	-1.49127	1	0.948	2.30334e-22
AT5G16130	3.77595e-26	-1.2398	1	0.979	2.42794e-22
AT4G27150	4.26843e-26	-1.7845	1	1	2.7446e-22
AT1G18080	4.36846e-26	-1.04695	1	0.99	2.80892e-22
AT2G31980	4.52115e-26	-1.3321	1	1	2.9071e-22
AT5G52640	5.8357e-26	1.63277	0.812	1	3.75236e-22
AT4G20150	8.31114e-26	-1.23041	1	1	5.34406e-22
AT5G27700	1.08649e-25	-1.03732	1	0.99	6.98614e-22
AT1G56045	1.42712e-25	-1.42565	1	0.875	9.17641e-22
AT1G76590	1.55114e-25	1.69693	0.802	1	9.97382e-22
AT1G52560	1.76194e-25	1.6052	0.156	0.906	1.13293e-21
AT5G02610	2.13471e-25	-1.26946	1	0.958	1.37262e-21
AT3G27060	2.64146e-25	-1.86087	0.958	0.323	1.69846e-21
AT2G37270	3.18188e-25	-1.24146	1	0.979	2.04595e-21
AT5G64350	4.26649e-25	-1.16279	1	1	2.74335e-21
AT1G27400	5.24044e-25	-1.3687	0.99	0.927	3.3696e-21
AT4G01610	8.02218e-25	-1.41793	1	0.99	5.15826e-21
AT3G47340	8.11268e-25	1.6291	0.771	1	5.21645e-21
AT3G49910	8.43787e-25	-1.05499	1	1	5.42555e-21
AT3G11120	8.45554e-25	-1.55133	1	0.75	5.43692e-21
AT4G09800	9.45402e-25	-1.21864	1	1	6.07893e-21
AT3G02080	9.55598e-25	-1.2206	1	0.99	6.1445e-21
AT5G62300	1.61009e-24	-1.32719	1	0.927	1.03529e-20
AT4G34180	1.73161e-24	-1.09954	1	1	1.11343e-20
AT5G54070	1.76346e-24	1.5013	0.333	0.979	1.1339e-20
AT5G02450	1.97375e-24	-1.28059	1	0.969	1.26912e-20
AT2G28910	2.11693e-24	1.09259	1	1	1.36119e-20
AT5G03850	2.14023e-24	-1.27646	1	0.948	1.37617e-20
AT5G03560	2.52002e-24	1.12266	1	1	1.62037e-20
AT2G44120	2.85453e-24	-1.38352	0.99	0.969	1.83546e-20
AT3G21380	2.95873e-24	-1.81769	1	1	1.90247e-20
AT3G47370	2.97872e-24	-1.12508	1	0.969	1.91532e-20
AT3G08520	3.27087e-24	-1.19811	1	1	2.10317e-20
AT1G23290	3.50503e-24	-1.14778	1	1	2.25374e-20
AT4G15000	3.8856e-24	-1.15081	1	0.969	2.49844e-20
AT1G22780	4.1949e-24	-1.12797	1	1	2.69732e-20
AT5G56710	4.94967e-24	-1.19777	1	0.958	3.18264e-20
AT4G10250	6.72299e-24	1.30133	0.167	0.906	4.32288e-20
AT4G33865	6.80327e-24	-1.18474	1	0.948	4.3745e-20
AT2G41220	8.76311e-24	1.37765	0.812	1	5.63468e-20
AT5G27730	1.64347e-23	1.35161	0.76	1	1.05675e-19
AT4G33980	1.82503e-23	1.29956	0.979	1	1.1735e-19
AT4G26230	1.90282e-23	-1.28293	1	0.927	1.22351e-19
AT4G02520	2.12113e-23	-1.60598	1	1	1.36389e-19
AT1G58235	2.16866e-23	1.10138	0.99	1	1.39445e-19
AT3G14010	2.28717e-23	1.212	0.99	1	1.47065e-19
AT1G71340	2.42948e-23	1.35462	0.917	1	1.56216e-19
AT3G26395	2.46302e-23	1.40968	0.719	1	1.58372e-19
AT5G09510	2.60076e-23	-1.21507	1	0.969	1.67229e-19
AT1G64900	3.27079e-23	1.48638	0.823	1	2.10312e-19
AT4G31985	3.99549e-23	-1.20794	1	0.979	2.5691e-19
AT1G13360	4.1273e-23	1.27186	0.792	1	2.65385e-19
AT3G45030	5.52198e-23	-1.07961	1	1	3.55063e-19
AT3G23390	6.28472e-23	-1.31034	1	0.896	4.04107e-19
AT1G34030	7.41564e-23	-1.14185	1	0.958	4.76826e-19
AT3G44010	7.49626e-23	-1.1849	1	0.958	4.8201e-19
AT3G16120	7.68439e-23	1.40064	0.938	1	4.94107e-19
AT5G23740	8.03399e-23	-1.18684	1	0.958	5.16586e-19
AT5G57290	9.27296e-23	-1.02657	1	0.99	5.96251e-19
AT5G64140	1.22336e-22	-1.22089	1	0.917	7.86618e-19
AT4G23493	1.29951e-22	1.52026	0.167	0.854	8.35583e-19
AT3G06050	1.49185e-22	-1.1788	1	0.938	9.59258e-19
AT1G53540	1.59218e-22	1.14187	0.156	0.865	1.02377e-18
AT4G15780	1.6728e-22	1.05403	1	1	1.07561e-18
AT5G62700	1.70937e-22	-1.27185	0.99	0.885	1.09913e-18
AT3G03640	2.00208e-22	-1.3726	0.979	0.562	1.28733e-18
AT1G69510	2.05429e-22	-1.11746	1	0.938	1.32091e-18
AT2G25210	2.05438e-22	-1.34978	0.99	0.885	1.32096e-18
AT5G17900	2.0561e-22	1.24623	0.979	1	1.32207e-18
AT5G59850	2.31954e-22	-1.20203	1	0.958	1.49147e-18
AT3G21370	2.91054e-22	-1.50618	1	1	1.87147e-18
AT3G10020	3.46471e-22	1.11039	1	1	2.22781e-18
AT5G55410	4.06537e-22	-1.63555	1	1	2.61403e-18
AT4G29410	4.87681e-22	-1.23006	0.99	0.885	3.13579e-18
AT5G56670	5.44258e-22	-1.13051	1	0.906	3.49958e-18
AT1G07770	5.79482e-22	-1.09935	1	0.979	3.72607e-18
AT4G11010	7.32977e-22	-1.22677	0.99	0.906	4.71304e-18
AT3G49601	7.76405e-22	1.3364	1	0.99	4.99229e-18
AT3G19290	8.49045e-22	1.55003	0.667	0.969	5.45936e-18
AT3G02560	8.70432e-22	-1.06517	1	0.938	5.59688e-18
AT3G25585	1.35008e-21	1.31868	0.51	0.979	8.681e-18
AT5G49645	1.39828e-21	1.18271	0.99	1	8.99093e-18
AT3G48190	1.40746e-21	1.37064	0.594	0.979	9.04995e-18
AT1G56340	2.24527e-21	-1.24539	0.979	0.781	1.44371e-17
AT4G35790	4.44616e-21	1.29704	0.885	0.969	2.85888e-17
AT5G02870	4.98556e-21	-1.00863	1	0.958	3.20572e-17
AT3G63500	7.23115e-21	1.19689	0.99	1	4.64963e-17
AT1G19530	9.31945e-21	1.25626	0.99	1	5.99241e-17
AT1G04480	1.5878e-20	-1.1754	0.99	0.927	1.02095e-16
AT3G14600	2.08413e-20	-1.02101	1	0.969	1.3401e-16
AT3G53230	2.18969e-20	1.10244	1	1	1.40797e-16
AT3G59540	3.20133e-20	-1.01061	1	0.99	2.05845e-16
AT5G52650	4.75558e-20	-1.10336	1	0.969	3.05784e-16
AT5G46050	4.76134e-20	1.25902	0.312	0.948	3.06154e-16
AT3G05560	5.37709e-20	-1.0212	1	0.958	3.45747e-16
AT1G76200	5.99726e-20	-1.00748	1	0.979	3.85624e-16
AT1G65290	7.63066e-20	-1.03185	1	0.938	4.90652e-16
AT2G38800	8.12431e-20	1.14453	0.958	1	5.22393e-16
AT5G40340	9.40568e-20	1.16101	0.979	0.99	6.04785e-16
AT3G09850	9.63193e-20	1.00581	0.844	0.979	6.19333e-16
AT5G14800	1.14254e-19	-1.0738	1	0.948	7.34651e-16
AT1G08170	1.3146e-19	1.10702	0.948	1	8.45288e-16
AT3G53890	1.5016e-19	-1.12445	0.979	0.771	9.65526e-16
AT2G21160	1.77322e-19	-1.19823	0.969	0.865	1.14018e-15
AT4G16450	2.84755e-19	-1.08567	0.99	0.844	1.83098e-15
AT1G13340	2.93971e-19	1.12033	1	1	1.89024e-15
AT3G27030	3.35997e-19	-1.07298	0.958	0.677	2.16046e-15
AT2G43460	3.46877e-19	-1.09846	1	0.812	2.23042e-15
AT4G32470	3.65191e-19	-1.03317	0.99	0.938	2.34818e-15
AT1G07530	3.91444e-19	1.00393	0.969	1	2.51699e-15
AT3G54670	5.33184e-19	1.11593	0.771	0.99	3.42837e-15
AT2G20180	6.31985e-19	1.1113	0.948	1	4.06366e-15
AT2G13360	7.44301e-19	1.29618	0.354	0.917	4.78586e-15
AT1G06700	7.73253e-19	1.06133	0.969	0.99	4.97201e-15
AT4G29380	8.30277e-19	1.14032	0.583	0.969	5.33868e-15
AT3G04840	1.12757e-18	-1.00181	1	0.969	7.2503e-15
AT3G13580	1.32196e-18	-1.05043	0.969	0.823	8.50018e-15
AT5G02502	1.54646e-18	-1.08179	0.802	0.167	9.94374e-15
AT5G61170	1.62561e-18	-1.00456	0.99	0.948	1.04527e-14
AT3G02480	1.73292e-18	-1.58238	1	0.969	1.11427e-14
AT3G14050	1.82628e-18	1.17379	0.604	0.969	1.1743e-14
AT3G27260	2.17186e-18	1.13704	0.865	1	1.3965e-14
AT3G12630	2.91906e-18	1.05673	0.573	0.99	1.87695e-14
AT3G54500	2.9774e-18	1.25462	0.667	0.979	1.91447e-14
AT5G44750	3.11556e-18	1.18747	0.75	0.969	2.00331e-14
AT4G21320	3.33545e-18	1.09461	0.958	1	2.14469e-14
AT1G54050	3.72215e-18	1.02812	0.198	0.823	2.39334e-14
AT2G34770	3.76239e-18	1.13222	0.719	0.99	2.41922e-14
AT1G15920	4.05113e-18	1.0926	0.823	1	2.60488e-14
AT1G30070	4.84348e-18	1.10604	0.75	1	3.11436e-14
AT2G19740	5.01429e-18	-1.12843	0.906	0.323	3.22419e-14
AT3G54000	6.09377e-18	1.29026	0.531	0.948	3.91829e-14
AT5G42690	7.20896e-18	1.11321	0.375	0.896	4.63536e-14
AT1G79270	9.48198e-18	1.19265	0.167	0.74	6.09691e-14
AT4G13250	9.73771e-18	1.28038	0.917	0.99	6.26135e-14
AT5G49880	1.0053e-17	1.28281	0.417	0.927	6.46408e-14
AT2G47730	1.39766e-17	1.01475	0.375	0.927	8.98693e-14
AT3G06320	2.34183e-17	-1.06212	0.802	0.177	1.50579e-13
AT4G24680	2.75697e-17	1.07077	0.938	0.99	1.77273e-13
AT2G36620	2.77556e-17	-1.04255	0.979	0.917	1.78468e-13
AT1G78880	3.22638e-17	1.07889	0.823	1	2.07456e-13
AT1G67920	4.28636e-17	1.05063	0.469	0.958	2.75613e-13
AT2G17520	5.37742e-17	1.0536	0.896	0.979	3.45768e-13
AT1G05340	6.91583e-17	1.17221	0.792	1	4.44688e-13
AT1G06570	7.40063e-17	1.10544	0.771	0.979	4.75861e-13
AT3G13080	7.62371e-17	1.09144	0.844	0.99	4.90205e-13
AT1G07510	8.6752e-17	1.07914	0.792	0.99	5.57815e-13
AT5G07190	9.22436e-17	-1.05151	1	0.979	5.93127e-13
AT3G05160	2.14591e-16	1.16211	0.604	0.938	1.37982e-12
AT1G26800	2.53636e-16	1.0761	0.177	0.76	1.63088e-12
AT1G32810	2.66071e-16	1.02986	0.76	1	1.71084e-12
AT5G12140	2.93039e-16	-1.07306	0.896	0.365	1.88424e-12
AT5G45830	3.11588e-16	1.18545	0.156	0.698	2.00351e-12
AT4G20820	3.51884e-16	1.21723	0.198	0.76	2.26261e-12
AT3G12955	3.81059e-16	1.12759	0.375	0.896	2.45021e-12
AT3G16857	5.12297e-16	1.10065	0.5	0.958	3.29407e-12
AT1G23710	5.2254e-16	1.10023	0.344	0.844	3.35993e-12
AT4G22360	5.70125e-16	1.02359	0.812	1	3.66591e-12
AT5G16110	5.97058e-16	1.00954	0.99	1	3.83908e-12
AT1G72660	7.41213e-16	1.06942	0.354	0.875	4.766e-12
AT5G47160	9.64626e-16	1.16872	0.26	0.802	6.20254e-12
AT4G25970	9.88694e-16	1.01008	0.708	0.979	6.3573e-12
AT3G26300	1.09962e-15	1.0199	0.406	0.885	7.07056e-12
AT5G12840	1.50114e-15	1.06045	0.719	0.99	9.65234e-12
AT5G25280	2.03491e-15	1.16545	0.719	0.958	1.30845e-11
AT4G23860	2.05569e-15	1.01136	0.833	0.969	1.32181e-11
AT1G30860	2.11842e-15	1.0571	0.875	0.99	1.36215e-11
AT2G01080	2.93994e-15	1.10007	0.562	0.938	1.89038e-11
AT3G50910	3.01441e-15	1.10654	0.333	0.844	1.93827e-11
AT5G66080	3.03932e-15	1.08818	0.719	0.969	1.95428e-11
AT5G05870	5.19444e-15	1.08092	0.406	0.865	3.34003e-11
AT1G15800	5.74166e-15	1.19315	0.542	0.927	3.69189e-11
AT3G63260	6.85841e-15	1.06954	0.406	0.896	4.40996e-11
AT5G63320	9.79799e-15	1.00346	0.646	0.927	6.30011e-11
AT5G43930	1.66835e-14	1.00705	0.635	0.958	1.07275e-10
AT4G27140	2.35289e-14	-1.79525	0.99	0.938	1.51291e-10
AT1G09250	2.57966e-14	1.02296	0.594	0.927	1.65872e-10
AT4G16130	4.3499e-14	1.05846	0.281	0.781	2.79699e-10
AT1G72645	5.51738e-14	1.24793	0.146	0.635	3.54767e-10
AT5G26820	7.30678e-14	1.09433	0.417	0.854	4.69826e-10
AT4G19710	1.55539e-13	1.06125	0.604	0.896	1.00011e-09
AT2G17110	1.77988e-13	1.02094	0.552	0.896	1.14446e-09
AT3G15280	2.34575e-13	1.1936	0.896	1	1.50832e-09
AT5G41270	2.37883e-13	1.02191	0.573	0.917	1.52959e-09
AT4G09180	2.53513e-13	1.03021	0.656	0.938	1.63009e-09
AT1G08570	5.59309e-13	1.12821	0.771	0.969	3.59636e-09
AT4G05070	8.9368e-13	1.0742	0.427	0.885	5.74636e-09
AT2G43590	1.53607e-12	-2.43192	0.719	0.25	9.87696e-09
AT2G35550	2.66285e-12	1.01436	0.448	0.823	1.71222e-08
AT3G18080	2.9025e-12	-1.04172	0.979	0.958	1.86631e-08
AT3G15450	3.79013e-12	1.04231	0.448	0.885	2.43706e-08
AT2G42750	4.57889e-12	1.03595	0.688	0.969	2.94422e-08
AT1G10450	5.36747e-11	1	0.333	0.719	3.45128e-07
AT1G05680	9.92846e-10	1.07375	0.323	0.667	6.384e-06
AT4G11910	1.40674e-09	1.17668	0.917	1	9.04531e-06
AT1G02930	1.04229e-08	-1.09192	0.677	0.302	6.7019e-05
AT3G23920	7.37943e-08	1.42118	0.604	0.896	0.000474497

## Sheet: DEG 3d -> 5d
Differentially expressed genes between seeds from 3d and 5d time point of the experiment. Fig. 2B.
gene	p_val	avg_log2FC	pct_1	pct_2	p_val_adj
AT4G27140	5.65083e-10	-1.45664	0.938	0.895	3.63348e-06
AT4G11310	1.2891e-09	-1.02237	1	1	8.28892e-06
AT4G27160	1.82607e-09	-1.7702	1	1	1.17416e-05
AT2G15620	9.92151e-08	1.06369	0.292	0.611	0.000637953
AT1G14940	3.08938e-06	-1.42869	0.958	0.958	0.0198647

## Sheet: DEG 5d -> 7d
Differentially expressed genes between seeds from 5d and 7d time point of the experiment. Significantly enriched GO terms among downregulated genes. Fig. 2B.
gene	p_val	avg_log2FC	pct_1	pct_2	p_val_adj		term_id	term_name	p_value	term_size	query_size	intersection_size	source	genes
AT3G57150	4.52365e-31	1.50245	1	1	2.90871e-27		GO:0005576	extracellular region	0.00182901	298	43	13	cellular component	downregulated
AT1G56280	3.15399e-30	1.12095	1	1	2.02802e-26		GO:0009505	plant-type cell wall	0.0157992	43	43	6	cellular component	downregulated
AT3G14880	5.20463e-28	1.59083	0.989	1	3.34657e-24
AT5G07200	5.55723e-28	-1.7594	1	0.934	3.5733e-24
AT2G41280	3.3238e-25	-1.113	1	1	2.13721e-21
AT1G28400	3.65593e-25	-2.55006	0.895	0.187	2.35076e-21
AT2G43510	6.60727e-23	-1.88903	0.968	0.286	4.24848e-19
AT4G27160	1.62205e-22	1.28394	1	1	1.04298e-18
AT5G65660	9.16851e-22	-1.55828	0.968	0.582	5.89535e-18
AT1G14940	2.07035e-21	-1.27751	0.958	0.286	1.33124e-17
AT4G15630	2.38123e-21	-1.63784	1	0.714	1.53113e-17
AT1G62420	1.68449e-20	-1.35465	0.989	0.681	1.08313e-16
AT4G36220	6.15366e-20	-1.38342	0.979	0.516	3.9568e-16
AT3G21380	1.84615e-19	1.01869	1	0.978	1.18708e-15
AT5G47030	2.16349e-19	-1.15439	1	0.824	1.39113e-15
AT5G07190	2.61479e-19	-1.23718	0.937	0.396	1.68131e-15
AT1G70780	2.98393e-19	-1.20835	0.989	0.868	1.91867e-15
AT2G38530	3.02251e-18	-1.65441	1	1	1.94347e-14
AT2G39700	7.15404e-18	-1.60327	0.789	0.143	4.60005e-14
AT4G01610	2.30984e-17	1.02628	1	1	1.48523e-13
AT5G39580	7.17267e-17	-2.0328	0.663	0.088	4.61203e-13
AT4G10250	9.1519e-17	1.34668	0.874	0.956	5.88467e-13
AT1G67100	3.41895e-16	-1.12651	1	1	2.19838e-12
AT5G51550	3.46091e-16	-1.44599	0.789	0.275	2.22536e-12
AT5G25190	4.43155e-16	-1.32208	0.758	0.187	2.84949e-12
AT4G26740	2.34254e-15	-1.4036	0.968	0.681	1.50626e-11
AT1G19610	4.0225e-15	-1.79086	1	0.967	2.58647e-11
AT1G56300	4.02707e-15	-1.1952	0.853	0.396	2.58941e-11
AT5G52390	4.83347e-15	-1.36978	0.568	0.033	3.10792e-11
AT5G47550	6.59415e-15	-1.03903	1	0.879	4.24004e-11
AT2G07340	6.61536e-15	-1.17785	0.874	0.429	4.25368e-11
AT5G55050	7.46023e-15	-1.29388	0.684	0.132	4.79693e-11
AT3G17390	9.72745e-15	-1.45039	0.989	0.747	6.25475e-11
AT1G03230	1.02636e-14	-1.1868	0.895	0.473	6.59948e-11
AT4G36010	1.45214e-14	-1.38441	0.958	0.747	9.33729e-11
AT3G51050	2.04466e-14	-1.00002	1	0.934	1.31471e-10
AT4G39730	3.9074e-14	-1.26797	0.842	0.418	2.51246e-10
AT5G07010	5.22064e-14	-1.15878	0.779	0.297	3.35687e-10
AT4G27150	1.35831e-13	-1.27596	1	1	8.73395e-10
AT1G50420	2.12369e-13	-1.2519	0.937	0.703	1.36553e-09
AT1G55500	9.17912e-13	-1.04485	0.853	0.484	5.90217e-09
AT4G11040	2.56024e-12	-1.05551	1	0.967	1.64623e-08
AT5G59030	1.83028e-11	-1.06048	0.8	0.44	1.17687e-07
AT1G75750	7.75645e-11	-1.10885	0.789	0.429	4.9874e-07
AT2G31160	2.31223e-10	-1.00055	0.663	0.286	1.48676e-06
AT1G62180	2.14388e-09	-1.01828	0.958	0.736	1.37852e-05
AT1G01300	2.73119e-09	-1.0004	0.526	0.132	1.75616e-05
AT2G15620	3.3167e-09	-1.25748	0.611	0.275	2.13264e-05
AT5G49520	5.58343e-09	-1.03415	0.568	0.22	3.59015e-05
AT1G61800	9.28394e-09	-1.05578	0.368	0.033	5.96958e-05

## Sheet: DEG 7d -> 7d+24h
Differentially expressed genes between seeds from 7d and 7d+24h time point of the experiment. Significantly enriched GO terms among upregulated genes. Fig. 2B and Fig. S3F.
gene	p_val	avg_log2FC	pct_1	pct_2	p_val_adj		term_id	term_name	p_value	term_size	query_size	intersection_size	source	genes
AT2G40080	1.52732e-32	2.74331	0.716	1	9.82065e-29		GO:0006412	translation	1.81361e-66	491	672	193	biological process	upregulated
AT2G21660	2.36229e-32	3.06538	1	1	1.51895e-28		GO:0043043	peptide biosynthetic process	6.26411e-66	494	672	193	biological process	upregulated
AT3G04400	2.43664e-32	1.63273	1	1	1.56676e-28		GO:0043604	amide biosynthetic process	1.22842e-63	517	672	195	biological process	upregulated
AT4G39260	2.61943e-32	1.43503	1	1	1.6843e-28		GO:0006518	peptide metabolic process	5.38032e-61	533	672	195	biological process	upregulated
AT5G60390	2.73023e-32	1.78443	1	1	1.75554e-28		GO:0043603	cellular amide metabolic process	2.81461e-59	575	672	201	biological process	upregulated
AT3G06860	2.97156e-32	1.66373	0.989	1	1.91071e-28		GO:1901566	organonitrogen compound biosynthetic process	3.12383e-51	826	672	234	biological process	upregulated
AT4G13940	3.08842e-32	1.59574	1	1	1.98585e-28		GO:0044271	cellular nitrogen compound biosynthetic process	1.57364e-18	1349	672	246	biological process	upregulated
AT1G72370	3.62093e-32	1.47255	1	1	2.32826e-28		GO:0009058	biosynthetic process	2.79985e-18	1801	672	301	biological process	upregulated
AT3G49010	3.66567e-32	1.6744	0.989	1	2.35703e-28		GO:0042273	ribosomal large subunit biogenesis	3.57542e-18	81	672	44	biological process	upregulated
AT2G33150	4.23501e-32	1.35242	1	1	2.72311e-28		GO:1901576	organic substance biosynthetic process	1.72876e-17	1769	672	295	biological process	upregulated
AT4G27150	4.44128e-32	-4.34881	1	0.495	2.85574e-28		GO:0034645	cellular macromolecule biosynthetic process	5.49728e-17	1271	672	232	biological process	upregulated
AT3G62250	4.97625e-32	1.9179	1	1	3.19973e-28		GO:0042254	ribosome biogenesis	8.06975e-17	266	672	83	biological process	upregulated
AT2G01250	5.19407e-32	1.94319	0.989	1	3.33978e-28		GO:0009059	macromolecule biosynthetic process	1.23551e-16	1286	672	233	biological process	upregulated
AT5G03860	5.66999e-32	1.4937	1	1	3.6458e-28		GO:0044249	cellular biosynthetic process	5.91146e-16	1730	672	286	biological process	upregulated
AT3G05590	5.69235e-32	1.68132	1	1	3.66018e-28		GO:1901564	organonitrogen compound metabolic process	4.38333e-15	2051	672	321	biological process	upregulated
AT1G48920	5.70662e-32	1.46558	1	1	3.66935e-28		GO:0042255	ribosome assembly	1.35751e-14	65	672	36	biological process	upregulated
AT1G56070	5.85876e-32	1.4818	1	1	3.76718e-28		GO:0019538	protein metabolic process	3.07292e-13	1622	672	265	biological process	upregulated
AT3G09200	6.1056e-32	1.63407	1	1	3.9259e-28		GO:0044267	cellular protein metabolic process	8.74429e-13	1526	672	252	biological process	upregulated
AT3G09390	6.47395e-32	2.59046	1	1	4.16275e-28		GO:0022613	ribonucleoprotein complex biogenesis	7.70668e-12	338	672	87	biological process	upregulated
AT4G13850	7.71763e-32	1.68355	1	1	4.96244e-28		GO:0010467	gene expression	4.28866e-11	1662	672	263	biological process	upregulated
AT4G37870	8.37074e-32	1.54987	1	1	5.38238e-28		GO:0046686	response to cadmium ion	1.13513e-10	201	672	61	biological process	upregulated
AT5G19510	8.82446e-32	1.19881	1	1	5.67413e-28		GO:0010038	response to metal ion	8.34172e-10	237	672	66	biological process	upregulated
AT4G18100	9.81618e-32	1.52318	1	1	6.31181e-28		GO:0042274	ribosomal small subunit biogenesis	8.91967e-10	57	672	29	biological process	upregulated
AT4G12600	9.9769e-32	2.04113	0.905	1	6.41515e-28		GO:0034641	cellular nitrogen compound metabolic process	1.08254e-09	2013	672	299	biological process	upregulated
AT3G11510	1.01713e-31	1.95685	0.989	1	6.54016e-28		GO:0000028	ribosomal small subunit assembly	6.58798e-09	24	672	18	biological process	upregulated
AT1G14320	1.19841e-31	1.51107	1	1	7.7058e-28		GO:0070925	organelle assembly	3.13534e-08	103	672	38	biological process	upregulated
AT3G25520	1.20992e-31	1.89926	0.989	1	7.77978e-28		GO:0000470	maturation of LSU-rRNA	6.22305e-08	32	672	20	biological process	upregulated
AT3G04840	1.21056e-31	1.87434	0.979	1	7.78392e-28		GO:0022618	ribonucleoprotein complex assembly	9.47838e-06	132	672	40	biological process	upregulated
AT2G39460	1.25392e-31	1.79898	1	1	8.06272e-28		GO:0071826	ribonucleoprotein complex subunit organization	1.22388e-05	133	672	40	biological process	upregulated
AT4G09320	1.38964e-31	1.93172	0.979	1	8.93538e-28		GO:0000027	ribosomal large subunit assembly	3.91203e-05	34	672	18	biological process	upregulated
AT5G56710	1.39886e-31	1.76932	0.979	1	8.9947e-28		GO:0044085	cellular component biogenesis	4.49558e-05	656	672	117	biological process	upregulated
AT5G47210	1.44381e-31	1.5343	1	1	9.28372e-28		GO:0009987	cellular process	5.38258e-05	4576	672	543	biological process	upregulated
AT1G26630	1.48332e-31	1.64489	1	1	9.53772e-28		GO:0010035	response to inorganic substance	6.25596e-05	420	672	84	biological process	upregulated
AT3G60245	1.85151e-31	1.93775	0.989	1	1.19052e-27		GO:0044237	cellular metabolic process	6.45297e-05	3506	672	439	biological process	upregulated
AT5G27770	1.88327e-31	1.68671	0.947	1	1.21095e-27		GO:0002181	cytoplasmic translation	6.94525e-05	73	672	27	biological process	upregulated
AT1G02780	1.93434e-31	1.3679	1	1	1.24378e-27		GO:0044238	primary metabolic process	0.000153102	3336	672	420	biological process	upregulated
AT3G53020	2.06568e-31	1.59371	1	1	1.32823e-27		GO:0006364	rRNA processing	0.000444839	178	672	45	biological process	upregulated
AT3G44750	2.23886e-31	1.596	1	1	1.43959e-27		GO:0016072	rRNA metabolic process	0.000536525	179	672	45	biological process	upregulated
AT2G27710	2.4095e-31	1.59602	1	1	1.54931e-27		GO:0008152	metabolic process	0.000704027	3753	672	459	biological process	upregulated
AT4G05320	2.4483e-31	1.46126	1	1	1.57426e-27		GO:0071704	organic substance metabolic process	0.00372921	3510	672	431	biological process	upregulated
AT5G44120	2.5837e-31	-2.27755	1	1	1.66132e-27		GO:0034622	cellular protein-containing complex assembly	0.0114818	276	672	57	biological process	upregulated
AT5G58420	2.63684e-31	1.72617	1	1	1.69549e-27		GO:0006807	nitrogen compound metabolic process	0.0249508	3096	672	384	biological process	upregulated
AT3G13920	2.87318e-31	1.23279	1	1	1.84746e-27		GO:0065003	protein-containing complex assembly	0.0403332	307	672	60	biological process	upregulated
AT5G20290	2.9185e-31	1.82895	1	1	1.8766e-27		GO:0022626	cytosolic ribosome	4.06001e-116	245	672	174	cellular component	upregulated
AT1G67430	3.28634e-31	1.42525	1	1	2.11312e-27		GO:0005840	ribosome	3.88166e-108	353	672	201	cellular component	upregulated
AT1G70600	3.60728e-31	1.79501	0.989	1	2.31948e-27		GO:0044391	ribosomal subunit	1.07407e-106	247	672	168	cellular component	upregulated
AT3G61110	3.65791e-31	1.51628	0.989	1	2.35203e-27		GO:0043228	non-membrane-bounded organelle	1.39386e-65	908	672	268	cellular component	upregulated
AT5G02500	4.15024e-31	1.62197	1	1	2.6686e-27		GO:0043232	intracellular non-membrane-bounded organelle	1.39386e-65	908	672	268	cellular component	upregulated
AT5G15200	4.18918e-31	1.59433	1	1	2.69364e-27		GO:1990904	ribonucleoprotein complex	1.72741e-64	512	672	195	cellular component	upregulated
AT2G31980	4.48468e-31	-2.48044	1	0.774	2.88365e-27		GO:0022625	cytosolic large ribosomal subunit	2.1052e-59	118	672	89	cellular component	upregulated
AT3G06700	4.58121e-31	1.6237	1	1	2.94572e-27		GO:0005829	cytosol	4.47084e-55	1770	672	374	cellular component	upregulated
AT5G02960	4.64096e-31	1.73635	1	1	2.98413e-27		GO:0015934	large ribosomal subunit	3.59749e-54	146	672	95	cellular component	upregulated
AT1G30230	4.76697e-31	1.07978	1	1	3.06516e-27		GO:0042788	polysomal ribosome	2.38772e-53	88	672	73	cellular component	upregulated
AT4G15000	5.4867e-31	1.71387	0.979	1	3.52795e-27		GO:0022627	cytosolic small ribosomal subunit	1.83046e-51	86	672	71	cellular component	upregulated
AT5G09510	5.76153e-31	1.70662	0.968	1	3.70467e-27		GO:0005844	polysome	1.08205e-47	97	672	73	cellular component	upregulated
AT5G61170	8.32898e-31	1.89252	0.958	1	5.35553e-27		GO:0015935	small ribosomal subunit	1.45846e-45	101	672	73	cellular component	upregulated
AT4G25630	9.81474e-31	2.24821	0.926	1	6.31088e-27		GO:0055044	symplast	1.43665e-30	411	672	131	cellular component	upregulated
AT3G08580	1.0322e-30	1.9364	1	1	6.63702e-27		GO:0030054	cell junction	1.43665e-30	411	672	131	cellular component	upregulated
AT5G09810	1.13947e-30	1.00998	1	1	7.32681e-27		GO:0005911	cell-cell junction	1.43665e-30	411	672	131	cellular component	upregulated
AT3G62870	1.19088e-30	1.66634	1	1	7.65736e-27		GO:0070161	anchoring junction	1.43665e-30	411	672	131	cellular component	upregulated
AT2G05710	1.29369e-30	1.42697	1	1	8.31841e-27		GO:0009506	plasmodesma	1.43665e-30	411	672	131	cellular component	upregulated
AT3G51240	1.29489e-30	2.62114	0.358	1	8.32612e-27		GO:0071944	cell periphery	2.41706e-29	1184	672	249	cellular component	upregulated
AT4G27090	1.33579e-30	1.45765	1	1	8.58913e-27		GO:0005737	cytoplasm	6.81837e-29	3937	672	549	cellular component	upregulated
AT5G39740	1.79713e-30	1.66176	1	1	1.15555e-26		GO:0032991	protein-containing complex	1.0001e-28	1520	672	292	cellular component	upregulated
AT2G27530	1.81331e-30	1.56104	1	1	1.16596e-26		GO:0030312	external encapsulating structure	5.54766e-26	204	672	83	cellular component	upregulated
AT5G14800	1.82663e-30	1.67711	0.968	1	1.17452e-26		GO:0005618	cell wall	1.56997e-25	202	672	82	cellular component	upregulated
AT1G09690	1.88204e-30	1.55519	1	1	1.21015e-26		GO:0005730	nucleolus	1.52033e-24	352	672	111	cellular component	upregulated
AT5G57120	1.9008e-30	1.6425	0.947	1	1.22222e-26		GO:0005773	vacuole	5.49972e-21	519	672	134	cellular component	upregulated
AT5G60790	2.01044e-30	1.49514	0.989	1	1.29271e-26		GO:0005886	plasma membrane	6.92732e-19	1053	672	208	cellular component	upregulated
AT5G37600	2.11052e-30	2.31092	0.947	1	1.35706e-26		GO:0043229	intracellular organelle	3.98966e-17	4525	672	574	cellular component	upregulated
AT3G44010	2.12788e-30	1.65292	0.979	1	1.36822e-26		GO:0043226	organelle	3.98966e-17	4525	672	574	cellular component	upregulated
AT5G16130	2.17143e-30	1.56715	0.989	1	1.39623e-26		GO:0005774	vacuolar membrane	9.22051e-17	327	672	94	cellular component	upregulated
AT4G31700	2.17351e-30	1.75888	0.979	1	1.39757e-26		GO:0005622	intracellular anatomical structure	1.24587e-13	4990	672	604	cellular component	upregulated
AT5G39570	2.55897e-30	1.63797	0.895	1	1.64542e-26		GO:0031974	membrane-enclosed lumen	4.68567e-13	673	672	141	cellular component	upregulated
AT5G62300	2.55917e-30	1.70075	0.916	1	1.64555e-26		GO:0043233	organelle lumen	4.68567e-13	673	672	141	cellular component	upregulated
AT5G42890	2.55923e-30	1.2523	1	1	1.64559e-26		GO:0070013	intracellular organelle lumen	4.68567e-13	673	672	141	cellular component	upregulated
AT2G23240	2.64993e-30	-1.241	1	0.989	1.70391e-26		GO:0031981	nuclear lumen	2.48143e-09	542	672	113	cellular component	upregulated
AT3G49910	3.23333e-30	1.27025	1	1	2.07903e-26		GO:0009536	plastid	2.58618e-09	1217	672	203	cellular component	upregulated
AT5G03850	3.32357e-30	1.7268	0.947	1	2.13705e-26		GO:0005739	mitochondrion	1.38975e-07	808	672	145	cellular component	upregulated
AT2G47610	3.68135e-30	1.61478	1	1	2.36711e-26		GO:0005575	cellular_component	8.67206e-07	5649	672	639	cellular component	upregulated
AT4G34200	3.71971e-30	1.5602	0.989	1	2.39177e-26		GO:0110165	cellular anatomical entity	1.38561e-06	5561	672	632	cellular component	upregulated
AT3G59540	3.78617e-30	1.57004	0.958	1	2.43451e-26		GO:0099503	secretory vesicle	5.06573e-05	63	672	25	cellular component	upregulated
AT4G00100	3.84381e-30	1.26487	1	1	2.47157e-26		GO:0005740	mitochondrial envelope	6.55807e-05	210	672	52	cellular component	upregulated
AT4G00430	4.01103e-30	1.89776	0.316	0.989	2.57909e-26		GO:0098798	mitochondrial protein-containing complex	0.00039666	148	672	40	cellular component	upregulated
AT5G22650	4.8835e-30	1.40275	0.989	1	3.14009e-26		GO:0031966	mitochondrial membrane	0.000418092	202	672	49	cellular component	upregulated
AT2G19730	4.9278e-30	1.5934	1	1	3.16858e-26		GO:0098588	bounding membrane of organelle	0.000487673	621	672	109	cellular component	upregulated
AT2G16600	4.93872e-30	1.65519	0.958	1	3.1756e-26		GO:0043231	intracellular membrane-bounded organelle	0.000713287	4369	672	519	cellular component	upregulated
AT1G07930	5.06616e-30	1.64769	0.989	1	3.25754e-26		GO:0043227	membrane-bounded organelle	0.000829479	4372	672	519	cellular component	upregulated
AT3G24830	5.6991e-30	1.69001	0.979	1	3.66452e-26		GO:0005743	mitochondrial inner membrane	0.00350381	165	672	41	cellular component	upregulated
AT1G08360	5.91092e-30	1.41255	1	1	3.80072e-26		GO:0098800	inner mitochondrial membrane protein complex	0.0101241	106	672	30	cellular component	upregulated
AT2G47110	6.83699e-30	1.66336	0.989	1	4.39619e-26		GO:0005576	extracellular region	0.0318488	298	672	59	cellular component	upregulated
AT1G56045	7.14112e-30	1.65317	0.947	1	4.59174e-26		GO:0048046	apoplast	0.0377223	95	672	27	cellular component	upregulated
AT3G48930	7.51099e-30	1.64182	0.989	1	4.82957e-26		GO:0003735	structural constituent of ribosome	8.63786e-107	291	672	182	molecular function	upregulated
AT4G34670	8.36965e-30	1.01324	1	1	5.38169e-26		GO:0005198	structural molecule activity	1.82719e-99	347	672	192	molecular function	upregulated
AT5G62190	8.44565e-30	1.22738	1	1	5.43056e-26		GO:0003729	mRNA binding	5.80184e-51	596	672	194	molecular function	upregulated
AT5G41520	9.18463e-30	1.62533	1	1	5.90572e-26		GO:0003723	RNA binding	6.27365e-34	952	672	225	molecular function	upregulated
AT5G21020	9.4395e-30	1.41151	1	1	6.0696e-26		GO:0003676	nucleic acid binding	1.00644e-12	1544	672	254	molecular function	upregulated
AT3G07110	9.76707e-30	1.76215	0.968	1	6.28022e-26		GO:0005507	copper ion binding	4.94554e-12	99	672	42	molecular function	upregulated
AT3G05560	1.06678e-29	1.75188	0.979	1	6.85938e-26		GO:0097159	organic cyclic compound binding	2.41167e-11	2399	672	348	molecular function	upregulated
AT5G27850	1.08207e-29	1.53357	1	1	6.95773e-26		GO:1901363	heterocyclic compound binding	3.52869e-11	2386	672	346	molecular function	upregulated
AT5G47930	1.09846e-29	1.70065	1	1	7.06308e-26		GO:0019843	rRNA binding	4.85185e-09	89	672	36	molecular function	upregulated
AT2G18020	1.1022e-29	1.31793	1	1	7.08713e-26		GO:0046914	transition metal ion binding	1.24592e-05	380	672	80	molecular function	upregulated
AT3G53430	1.11892e-29	1.42589	1	1	7.19462e-26		GO:0003674	molecular_function	0.000241146	5385	672	612	molecular function	upregulated
AT4G34870	1.13966e-29	1.26342	1	1	7.32799e-26
AT2G37270	1.14296e-29	1.42132	0.979	1	7.3492e-26
AT2G23110	1.22138e-29	-1.81967	1	1	7.85345e-26
AT4G17390	1.22917e-29	1.85374	0.968	1	7.90358e-26
AT1G04270	1.25882e-29	1.40481	1	1	8.09423e-26
AT2G21580	1.26105e-29	1.33703	1	1	8.10858e-26
AT4G16720	1.27256e-29	1.37214	1	1	8.18256e-26
AT1G78380	1.32791e-29	1.91334	0.853	1	8.53845e-26
AT3G52590	1.34932e-29	1.28844	1	1	8.67615e-26
AT5G27120	1.50114e-29	1.51712	0.979	1	9.65236e-26
AT5G59850	1.72995e-29	1.78114	0.937	1	1.11236e-25
AT4G24190	1.75602e-29	1.75347	0.905	1	1.12912e-25
AT3G45030	1.87774e-29	1.46259	1	1	1.20738e-25
AT2G36160	1.87914e-29	1.38676	0.989	1	1.20829e-25
AT1G16850	1.93612e-29	-1.66643	1	0.957	1.24493e-25
AT4G29390	2.08089e-29	1.43203	0.968	1	1.33801e-25
AT1G15930	2.22111e-29	1.43682	0.989	1	1.42817e-25
AT4G38680	2.45097e-29	1.19948	1	1	1.57598e-25
AT1G13440	2.49001e-29	1.28708	1	1	1.60108e-25
AT3G53870	2.88544e-29	1.3749	1	1	1.85534e-25
AT3G57150	3.75381e-29	1.04689	1	1	2.4137e-25
AT1G69620	4.0084e-29	1.64824	0.979	1	2.5774e-25
AT3G56020	4.04891e-29	1.8136	0.842	1	2.60345e-25
AT2G40205	4.07429e-29	1.73114	0.8	1	2.61977e-25
AT4G00810	4.1272e-29	1.88761	0.716	1	2.65379e-25
AT3G18740	4.1673e-29	1.40476	1	1	2.67958e-25
AT2G31610	4.31573e-29	1.37419	1	1	2.77502e-25
AT5G53420	4.46801e-29	2.48335	0.516	0.989	2.87293e-25
AT1G63770	4.61368e-29	1.18277	1	1	2.9666e-25
AT4G10480	5.30073e-29	1.70805	1	1	3.40837e-25
AT5G45775	5.42979e-29	1.67205	0.968	1	3.49135e-25
AT4G28520	5.93498e-29	-1.66864	1	1	3.81619e-25
AT2G43460	5.944e-29	1.8395	0.874	1	3.82199e-25
AT4G33865	6.55207e-29	1.74985	0.968	1	4.21298e-25
AT1G52300	7.05715e-29	1.38176	1	1	4.53775e-25
AT5G27700	7.6041e-29	1.23214	0.989	1	4.88944e-25
AT5G23740	8.34121e-29	1.60689	0.958	1	5.3634e-25
AT5G10360	1.19519e-28	1.17483	1	1	7.68508e-25
AT4G32480	1.27211e-28	-2.03597	0.947	0.172	8.17966e-25
AT4G31985	1.2845e-28	1.60266	0.989	1	8.25931e-25
AT5G61020	1.32087e-28	1.44641	0.989	1	8.49317e-25
AT2G25210	1.38067e-28	1.61566	0.884	1	8.87772e-25
AT1G25310	1.51938e-28	-2.40735	0.989	0.624	9.76959e-25
AT5G20160	1.56023e-28	1.55411	0.968	1	1.00323e-24
AT1G41880	1.65307e-28	1.59539	0.989	1	1.06292e-24
AT3G04920	1.76078e-28	1.41101	1	1	1.13218e-24
AT3G14230	1.85034e-28	1.40319	1	1	1.18977e-24
AT4G35090	1.85823e-28	1.02628	1	1	1.19484e-24
AT5G02610	1.88825e-28	1.47956	0.958	1	1.21415e-24
AT1G34030	2.05798e-28	1.49338	0.979	1	1.32328e-24
AT1G23290	2.33736e-28	1.54382	1	1	1.50292e-24
AT5G28060	2.61794e-28	1.59592	0.947	1	1.68334e-24
AT4G01410	2.71584e-28	-1.83217	1	0.86	1.74629e-24
AT2G37600	2.97718e-28	1.64737	0.926	1	1.91433e-24
AT2G32060	3.02003e-28	1.33578	1	1	1.94188e-24
AT5G37780	3.40177e-28	1.28865	1	1	2.18734e-24
AT5G52650	3.75211e-28	1.75958	0.947	1	2.41261e-24
AT3G09630	4.24786e-28	1.30357	1	1	2.73137e-24
AT2G19750	4.38293e-28	1.5291	0.947	1	2.81822e-24
AT3G47370	4.58751e-28	1.46062	0.989	1	2.94977e-24
AT4G21320	5.08706e-28	-1.62796	1	0.914	3.27098e-24
AT4G02230	6.09835e-28	1.4142	0.947	1	3.92124e-24
AT3G15000	6.64032e-28	1.05881	1	1	4.26972e-24
AT1G17880	6.87689e-28	1.29993	1	1	4.42184e-24
AT2G47770	7.20886e-28	-1.06361	1	0.978	4.6353e-24
AT1G56110	7.85489e-28	1.5485	0.989	1	5.0507e-24
AT1G09590	9.27962e-28	1.73409	0.863	1	5.9668e-24
AT1G21750	1.20433e-27	1.53239	0.842	1	7.74386e-24
AT5G28540	1.21361e-27	1.55642	0.979	1	7.80353e-24
AT2G17360	1.26583e-27	1.1648	1	1	8.13928e-24
AT1G07940	1.34868e-27	1.1512	1	1	8.67203e-24
AT2G40360	1.35492e-27	1.37029	0.968	1	8.71212e-24
AT1G66410	1.65189e-27	1.03387	1	1	1.06217e-23
AT1G60960	2.31242e-27	1.64947	0.747	1	1.48688e-23
AT1G56340	2.34248e-27	1.86061	0.811	1	1.50621e-23
AT1G18080	2.54868e-27	1.06075	1	1	1.6388e-23
AT1G18800	2.54966e-27	1.3371	0.937	1	1.63943e-23
AT1G22300	2.69971e-27	1.32938	0.989	1	1.73591e-23
AT1G33140	2.73178e-27	1.03447	1	1	1.75654e-23
AT5G02870	3.11946e-27	1.37542	1	1	2.00581e-23
AT4G02450	3.72827e-27	1.23842	1	1	2.39728e-23
AT2G33830	3.81956e-27	1.54221	1	0.989	2.45597e-23
AT2G36620	4.0808e-27	1.63926	0.874	1	2.62395e-23
AT5G55410	4.34543e-27	1.60533	1	1	2.79411e-23
AT4G26850	4.60441e-27	1.28214	0.979	1	2.96063e-23
AT5G46020	4.69244e-27	1.18024	0.989	1	3.01724e-23
AT4G36130	5.616e-27	1.57173	0.916	1	3.61109e-23
AT5G02450	5.67641e-27	1.45145	0.979	1	3.64993e-23
AT1G80750	5.72487e-27	1.52665	0.821	1	3.68109e-23
AT4G14320	5.95957e-27	1.37899	0.979	1	3.832e-23
AT3G51800	6.0743e-27	1.39728	0.968	1	3.90577e-23
AT5G41685	6.1281e-27	1.18884	0.947	1	3.94037e-23
AT3G53740	7.19596e-27	1.03612	1	1	4.627e-23
AT5G17920	7.31231e-27	1.47207	1	1	4.70181e-23
AT1G70770	7.46722e-27	1.35583	0.947	1	4.80142e-23
AT4G26230	8.0577e-27	1.74143	0.905	1	5.1811e-23
AT4G17520	8.14699e-27	1.46235	0.989	1	5.23851e-23
AT1G08830	9.02124e-27	1.43722	0.863	1	5.80066e-23
AT1G15500	9.85453e-27	1.12977	1	1	6.33646e-23
AT3G04120	1.02596e-26	1.42731	0.926	1	6.59693e-23
AT5G47700	1.02654e-26	1.27199	1	1	6.60067e-23
AT1G27400	1.14172e-26	1.63426	0.989	1	7.34124e-23
AT2G38310	1.25875e-26	2.08497	0.316	0.978	8.09377e-23
AT1G14940	1.43861e-26	-1.48576	0.958	0.172	9.25029e-23
AT1G17810	1.43882e-26	-1.48168	1	0.989	9.25162e-23
AT1G77940	1.4903e-26	1.56768	0.979	1	9.58261e-23
AT3G56340	1.58653e-26	1.49377	0.979	1	1.02014e-22
AT5G22440	1.64859e-26	1.7732	0.547	1	1.06004e-22
AT4G09800	1.70339e-26	1.29208	0.979	1	1.09528e-22
AT2G23120	1.87636e-26	-1.23252	1	1	1.2065e-22
AT2G21160	1.95199e-26	1.40182	0.821	1	1.25513e-22
AT3G03920	1.95576e-26	1.32585	0.979	1	1.25755e-22
AT1G07770	1.96379e-26	1.27138	1	1	1.26272e-22
AT2G37190	2.12766e-26	1.512	0.968	1	1.36808e-22
AT2G31410	2.20941e-26	1.22259	0.989	1	1.42065e-22
AT3G60770	2.23912e-26	1.41489	1	1	1.43975e-22
AT5G57290	2.57383e-26	1.10667	1	1	1.65498e-22
AT1G75335	2.77193e-26	1.58053	0.547	0.989	1.78235e-22
AT1G29250	2.77509e-26	1.50329	0.8	1	1.78438e-22
AT3G11940	2.88516e-26	1.1641	1	1	1.85516e-22
AT3G14600	3.15889e-26	1.21006	0.989	1	2.03117e-22
AT3G52300	3.36801e-26	1.32223	0.947	1	2.16563e-22
AT1G26270	3.5952e-26	1.33497	0.958	1	2.31171e-22
AT5G39720	3.7127e-26	-1.71732	1	0.634	2.38726e-22
AT4G16380	3.78854e-26	1.61366	0.747	0.989	2.43603e-22
AT4G03200	4.59214e-26	-1.30485	1	0.968	2.95274e-22
AT4G38920	5.03773e-26	1.22099	0.968	1	3.23926e-22
AT3G16080	5.29218e-26	1.69341	0.853	1	3.40287e-22
AT1G04410	5.71888e-26	1.25656	0.979	1	3.67724e-22
AT4G25730	6.68827e-26	1.2273	0.958	1	4.30056e-22
AT4G25580	6.94052e-26	-1.35611	1	0.968	4.46275e-22
AT3G52580	6.94588e-26	1.30305	0.979	1	4.4662e-22
AT2G41840	8.31728e-26	1.0972	1	1	5.34801e-22
AT5G06370	8.4004e-26	-1.33319	1	0.989	5.40146e-22
AT5G23575	8.47872e-26	1.2035	0.947	1	5.45182e-22
AT3G45310	1.04188e-25	1.86799	0.6	1	6.6993e-22
AT1G49760	1.08901e-25	1.28693	0.916	1	7.00236e-22
AT3G46040	1.1147e-25	1.24909	0.937	1	7.16754e-22
AT2G34480	1.11813e-25	1.15386	1	1	7.18955e-22
AT5G38480	1.13312e-25	1.46366	0.979	1	7.28596e-22
AT4G39200	1.15156e-25	1.00209	1	1	7.40452e-22
AT4G36850	1.3171e-25	-1.87491	0.968	0.452	8.46897e-22
AT1G61570	1.35645e-25	1.32064	0.947	1	8.72197e-22
AT1G77510	1.4085e-25	1.47042	0.811	1	9.05667e-22
AT1G14930	1.4617e-25	-1.62586	1	0.968	9.3987e-22
AT2G33410	1.47278e-25	1.02921	1	1	9.47e-22
AT3G09500	1.63759e-25	1.13454	1	1	1.05297e-21
AT5G66110	1.70549e-25	-1.43193	1	0.925	1.09663e-21
AT3G13580	1.82217e-25	1.37514	0.895	1	1.17166e-21
AT5G07090	1.8333e-25	1.17648	1	1	1.17881e-21
AT3G45970	1.92151e-25	-1.69605	1	0.753	1.23553e-21
AT3G12390	1.98434e-25	1.265	0.968	1	1.27593e-21
AT4G02380	2.2577e-25	2.45649	0.253	0.946	1.4517e-21
AT1G18540	2.51082e-25	1.54556	0.968	1	1.61446e-21
AT2G44860	2.65458e-25	1.05342	1	1	1.70689e-21
AT3G52930	2.68081e-25	1.55669	0.768	1	1.72376e-21
AT1G48830	2.73087e-25	1.22787	0.989	1	1.75595e-21
AT1G20050	3.30753e-25	1.25566	0.821	1	2.12674e-21
AT1G09570	3.71757e-25	-1.01398	1	1	2.3904e-21
AT5G53560	3.76352e-25	1.20023	0.979	1	2.41994e-21
AT4G25740	3.79004e-25	1.42475	0.916	1	2.43699e-21
AT1G49410	4.23467e-25	1.37601	0.8	1	2.72289e-21
AT4G39090	4.80717e-25	1.65892	0.621	0.989	3.09101e-21
AT3G16780	4.9583e-25	1.42766	0.832	1	3.18819e-21
AT4G11010	5.40575e-25	1.60158	0.842	0.989	3.4759e-21
AT3G56070	5.58836e-25	1.19358	1	1	3.59332e-21
AT3G11120	5.69372e-25	1.56357	0.747	0.989	3.66106e-21
AT4G13170	6.47496e-25	1.59026	0.6	1	4.1634e-21
AT3G23390	6.56983e-25	1.73493	0.821	1	4.2244e-21
AT1G52930	6.97729e-25	1.51056	0.663	0.989	4.4864e-21
AT2G36170	7.33403e-25	1.55713	0.642	1	4.71578e-21
AT4G21620	7.47129e-25	1.95946	0.537	0.968	4.80404e-21
AT3G46970	8.62586e-25	1.40634	0.758	0.989	5.54643e-21
AT5G11520	8.82718e-25	1.38478	0.947	1	5.67588e-21
AT3G02560	1.01492e-24	1.57579	0.937	1	6.52596e-21
AT1G31970	1.09352e-24	1.41926	0.916	1	7.03133e-21
AT5G64140	1.3183e-24	1.458	0.926	1	8.47669e-21
AT3G23830	1.34303e-24	1.21644	0.958	1	8.63567e-21
AT1G05340	1.34747e-24	-1.57165	1	0.699	8.66421e-21
AT5G60670	1.35014e-24	1.81699	0.6	1	8.68138e-21
AT3G44590	1.36582e-24	1.54346	0.705	0.978	8.78225e-21
AT3G62530	1.40366e-24	1.55839	0.558	1	9.02551e-21
AT2G38820	1.47997e-24	-1.71331	0.947	0.333	9.51623e-21
AT5G56670	1.49352e-24	1.38375	0.916	0.989	9.60332e-21
AT1G15420	1.59155e-24	1.13905	0.968	1	1.02336e-20
AT1G54860	1.98972e-24	-1.25126	1	0.989	1.27939e-20
AT1G56300	2.02907e-24	1.33013	0.853	1	1.30469e-20
AT3G53890	2.29408e-24	1.79063	0.726	1	1.47509e-20
AT1G25260	2.42671e-24	1.36262	0.853	1	1.56037e-20
AT1G48630	2.67008e-24	1.75316	0.526	1	1.71686e-20
AT5G07190	3.0983e-24	-1.46558	0.937	0.258	1.99221e-20
AT4G18910	3.20771e-24	1.22991	1	1	2.06256e-20
AT5G52300	3.28435e-24	-1.13044	1	0.978	2.11184e-20
AT2G22780	3.59073e-24	1.07932	0.989	1	2.30884e-20
AT3G18490	4.83886e-24	1.60587	0.937	1	3.11139e-20
AT5G50240	4.8602e-24	-1.29013	1	0.946	3.12511e-20
AT1G04480	5.25977e-24	1.48924	0.874	1	3.38203e-20
AT2G41650	5.66781e-24	1.31561	0.716	1	3.6444e-20
AT1G53240	6.05596e-24	1.51244	0.905	0.989	3.89398e-20
AT3G22310	6.28404e-24	1.27959	0.895	1	4.04064e-20
AT5G44710	6.67983e-24	1.34122	0.179	0.946	4.29513e-20
AT5G48160	6.68818e-24	-1.10024	1	1	4.3005e-20
AT4G38710	6.70311e-24	1.37948	0.937	0.989	4.3101e-20
AT5G64260	7.56753e-24	-1.30517	1	0.989	4.86592e-20
AT3G53230	8.27507e-24	-1.06709	1	0.989	5.32087e-20
AT1G30580	8.31034e-24	1.11548	0.958	1	5.34355e-20
AT5G08180	1.00665e-23	1.44956	0.958	1	6.47273e-20
AT3G01120	1.17809e-23	1.2836	0.842	1	7.57511e-20
AT5G45310	1.23565e-23	-1.31946	1	0.978	7.94522e-20
AT3G46560	1.24242e-23	1.30539	0.821	1	7.98875e-20
AT2G45070	1.64349e-23	1.35262	0.874	0.989	1.05677e-19
AT1G23820	1.71656e-23	1.02345	0.989	1	1.10375e-19
AT1G73940	1.73387e-23	1.19467	0.853	1	1.11488e-19
AT1G70490	1.74368e-23	1.24777	0.6	0.989	1.12119e-19
AT3G09820	1.76172e-23	1.44869	0.568	0.968	1.13279e-19
AT3G20050	1.90292e-23	1.10201	0.979	1	1.22358e-19
AT1G49475	1.92452e-23	1.36402	0.684	0.989	1.23747e-19
AT5G28840	1.96423e-23	1.30079	0.884	1	1.263e-19
AT3G02190	2.16662e-23	1.28378	0.705	1	1.39313e-19
AT2G34470	2.76776e-23	1.22067	0.874	1	1.77967e-19
AT4G21400	3.01122e-23	1.37004	0.726	0.989	1.93622e-19
AT4G37910	3.04559e-23	1.61378	0.811	0.978	1.95831e-19
AT1G02870	3.09501e-23	1.21711	0.874	1	1.99009e-19
AT3G05060	3.63944e-23	1.24383	0.979	1	2.34016e-19
AT3G12960	3.84217e-23	-1.21565	1	0.978	2.47052e-19
AT1G55490	3.96351e-23	1.34199	0.758	1	2.54854e-19
AT1G62420	4.80379e-23	-1.49035	0.989	0.667	3.08883e-19
AT5G20020	4.94614e-23	1.50504	0.853	1	3.18037e-19
AT4G16210	5.13674e-23	1.18682	0.937	1	3.30292e-19
AT1G57660	5.29017e-23	1.5939	0.779	0.978	3.40158e-19
AT1G15800	5.81674e-23	-1.59578	0.926	0.355	3.74016e-19
AT4G10450	5.84504e-23	1.60929	0.653	0.989	3.75836e-19
AT1G64880	7.5933e-23	1.28595	0.811	1	4.88249e-19
AT4G21150	7.68447e-23	1.12595	0.895	1	4.94111e-19
AT1G21780	8.77184e-23	-1.36785	1	0.903	5.64029e-19
AT3G26740	9.23323e-23	1.33235	0.189	0.925	5.93697e-19
AT5G57990	9.4368e-23	1.08959	0.937	1	6.06786e-19
AT4G20890	9.62433e-23	1.27397	0.779	1	6.18844e-19
AT3G06680	9.66091e-23	1.58068	0.379	0.968	6.21196e-19
AT4G15910	9.78269e-23	1.17525	0.968	1	6.29027e-19
AT5G25180	9.7837e-23	-1.17212	1	0.935	6.29092e-19
AT2G30500	1.00185e-22	-1.59143	1	0.72	6.4419e-19
AT2G23930	1.11034e-22	1.25451	0.895	0.989	7.13948e-19
AT1G30860	1.16289e-22	-1.46184	1	0.548	7.47741e-19
AT3G55750	1.18803e-22	1.35602	0.905	1	7.63905e-19
AT4G26840	1.19963e-22	1.10571	0.947	1	7.71359e-19
AT4G27140	1.312e-22	-1.17366	0.895	0.151	8.43613e-19
AT1G66580	1.31275e-22	1.10695	1	1	8.44097e-19
AT5G02380	1.37155e-22	1.02913	0.989	1	8.81906e-19
AT4G39130	1.72178e-22	-1.5678	0.989	0.882	1.1071e-18
AT1G14980	2.28566e-22	1.22753	0.979	1	1.46968e-18
AT4G02520	2.56208e-22	1.06994	1	0.989	1.64742e-18
AT4G18040	2.87726e-22	1.3193	0.684	0.989	1.85008e-18
AT5G04800	2.93718e-22	1.12981	0.989	1	1.8886e-18
AT3G58700	2.97244e-22	1.19696	0.905	0.989	1.91128e-18
AT1G33120	3.0649e-22	1.01842	1	1	1.97073e-18
AT3G15357	3.15628e-22	1.34256	0.832	1	2.02949e-18
AT4G11310	3.19298e-22	-1.32793	1	0.935	2.05308e-18
AT3G45730	3.25465e-22	-1.45117	0.884	0.237	2.09274e-18
AT1G33970	3.57655e-22	1.24623	0.895	0.989	2.29972e-18
AT3G03960	3.6772e-22	1.18664	0.916	1	2.36444e-18
AT4G38580	3.7156e-22	1.10929	0.947	1	2.38913e-18
AT1G69510	3.73881e-22	1.01706	0.947	1	2.40405e-18
AT5G08040	3.92511e-22	1.20246	0.842	0.989	2.52385e-18
AT1G15690	3.98804e-22	1.12765	1	1	2.56431e-18
AT2G20450	4.11284e-22	1.49294	0.726	0.989	2.64456e-18
AT1G72050	4.72184e-22	1.13724	0.863	1	3.03615e-18
AT1G72750	4.77926e-22	1.12606	0.926	1	3.07306e-18
AT2G32220	5.14804e-22	1.21634	0.242	0.946	3.31019e-18
AT2G39390	5.7576e-22	1.17519	0.968	0.989	3.70214e-18
AT2G21870	5.83902e-22	1.11545	0.895	1	3.75449e-18
AT5G20890	7.05808e-22	1.18903	0.979	1	4.53835e-18
AT4G16780	7.42571e-22	-1.52336	0.958	0.548	4.77473e-18
AT5G54580	7.59995e-22	1.07252	0.979	1	4.88677e-18
AT1G51650	9.06014e-22	1.04369	0.958	1	5.82567e-18
AT3G05937	9.12607e-22	1.53574	0.474	0.935	5.86806e-18
AT5G19760	9.70395e-22	1.28901	0.853	0.989	6.23964e-18
AT4G04955	1.00237e-21	1.31135	0.347	0.978	6.44527e-18
AT1G68050	1.20967e-21	1.61426	0.895	0.989	7.77821e-18
AT4G22380	1.28238e-21	1.23269	0.484	0.978	8.2457e-18
AT2G02850	1.30524e-21	1.15306	1	0.989	8.39269e-18
AT5G62700	1.33447e-21	1.25167	0.895	1	8.58064e-18
AT3G10410	1.36011e-21	1.20392	0.8	0.989	8.74551e-18
AT5G15090	1.42428e-21	1.06824	0.979	1	9.15811e-18
AT4G25200	1.4249e-21	-1.59069	0.989	0.72	9.16209e-18
AT3G12800	1.54423e-21	1.07837	0.832	0.989	9.92942e-18
AT1G70310	1.60801e-21	1.00735	0.989	1	1.03395e-17
AT5G60030	1.88239e-21	1.22175	0.684	1	1.21038e-17
AT4G18690	2.11096e-21	1.62341	0.989	0.968	1.35734e-17
AT4G02930	2.15717e-21	1.27565	0.874	1	1.38706e-17
AT3G61070	2.44568e-21	1.24159	0.789	1	1.57257e-17
AT2G29400	2.45012e-21	1.1108	0.874	1	1.57543e-17
AT5G08380	2.49942e-21	1.23829	0.463	0.978	1.60712e-17
AT5G46430	2.55908e-21	1.18774	0.979	1	1.64549e-17
AT5G17900	2.72067e-21	-1.13474	1	0.978	1.74939e-17
AT5G57630	3.17449e-21	1.53145	0.474	0.968	2.0412e-17
AT1G74310	3.1933e-21	-1.3488	1	0.624	2.05329e-17
AT3G46430	3.32829e-21	1.0118	0.863	1	2.14009e-17
AT1G58360	3.33593e-21	1.15366	0.937	0.989	2.145e-17
AT4G01610	3.54037e-21	1.48824	1	1	2.27646e-17
AT3G56490	4.62202e-21	1.30372	0.663	1	2.97196e-17
AT5G02750	4.76902e-21	-1.36829	0.989	0.634	3.06648e-17
AT4G29410	4.88663e-21	1.34232	0.926	0.989	3.1421e-17
AT5G61030	5.54276e-21	1.59376	0.4	0.946	3.56399e-17
AT5G08690	5.9063e-21	1.19576	0.905	1	3.79775e-17
AT1G72020	6.39404e-21	1.03292	0.916	0.989	4.11137e-17
AT1G11475	6.71236e-21	1.05645	0.968	1	4.31605e-17
AT3G07230	9.24053e-21	1.07778	0.968	1	5.94166e-17
AT1G22840	1.004e-20	1.26918	0.811	0.978	6.45573e-17
AT1G54270	1.01431e-20	1.25765	0.947	1	6.52202e-17
AT1G47980	1.04266e-20	1.41156	0.958	0.978	6.7043e-17
AT3G48690	1.10901e-20	1.20398	0.853	0.989	7.13093e-17
AT1G15270	1.21216e-20	1.0885	0.916	1	7.7942e-17
AT5G14040	1.27727e-20	1.39575	0.895	0.989	8.21286e-17
AT2G33040	1.47128e-20	1.25626	0.895	0.978	9.46035e-17
AT2G44120	1.5067e-20	1.09429	0.968	1	9.68811e-17
AT1G13340	1.59633e-20	-1.07753	1	0.946	1.02644e-16
AT5G37475	1.67732e-20	1.14152	0.811	0.989	1.07852e-16
AT4G09020	1.74175e-20	1.06692	0.853	0.989	1.11994e-16
AT4G27380	1.75073e-20	1.14761	0.716	1	1.12572e-16
AT4G14960	2.0514e-20	1.68487	0.316	0.957	1.31905e-16
AT5G47060	2.26149e-20	1.12516	0.968	1	1.45414e-16
AT5G55135	2.33158e-20	-1.07568	1	0.968	1.49921e-16
AT2G30970	2.58646e-20	1.34825	0.8	0.989	1.66309e-16
AT5G35620	2.71647e-20	1.15998	0.811	0.989	1.74669e-16
AT5G65660	2.83348e-20	-1.5076	0.968	0.559	1.82193e-16
AT1G10970	2.93253e-20	1.21028	0.747	0.968	1.88562e-16
AT1G63660	3.09414e-20	1.47404	0.389	0.957	1.98953e-16
AT5G43630	3.41054e-20	1.28417	0.358	0.957	2.19297e-16
AT3G47340	3.80596e-20	-1.23456	0.989	0.828	2.44723e-16
AT1G24510	3.80679e-20	1.09312	0.916	1	2.44777e-16
AT3G14415	4.10718e-20	1.32521	0.842	1	2.64092e-16
AT3G24503	4.31523e-20	-1.04712	1	0.946	2.77469e-16
AT1G17860	4.34416e-20	1.40112	0.695	0.957	2.79329e-16
AT1G08170	4.48065e-20	-1.16563	1	0.892	2.88106e-16
AT3G22230	4.64703e-20	1.19145	0.989	1	2.98804e-16
AT5G42020	6.16458e-20	1.38978	0.695	0.978	3.96383e-16
AT5G54080	6.6495e-20	-1.21702	1	0.935	4.27563e-16
AT3G02080	9.0273e-20	1.12344	0.968	1	5.80455e-16
AT3G03620	9.36838e-20	-1.0659	1	0.989	6.02387e-16
AT3G61260	1.31302e-19	-1.02688	1	0.989	8.44271e-16
AT3G18130	1.43426e-19	1.49562	0.305	0.935	9.2223e-16
AT3G22300	1.55622e-19	1.15082	0.463	0.968	1.00065e-15
AT2G22240	1.76885e-19	-1.15588	1	0.892	1.13737e-15
AT1G16770	1.87534e-19	-1.15023	1	0.86	1.20584e-15
AT5G61220	1.8922e-19	1.07096	0.684	0.989	1.21669e-15
AT5G50460	2.03014e-19	1.10495	0.874	0.989	1.30538e-15
AT4G01970	2.13435e-19	-1.35443	0.989	0.667	1.37239e-15
AT1G59640	2.16366e-19	1.12115	0.411	0.968	1.39124e-15
AT3G02630	2.23713e-19	1.15493	0.263	0.903	1.43848e-15
AT2G43110	3.2365e-19	1.28139	0.232	0.903	2.08107e-15
AT2G36530	3.57207e-19	1.03794	1	1	2.29684e-15
AT2G27300	4.47869e-19	1.7945	0.621	0.989	2.8798e-15
AT5G56950	4.49984e-19	1.19434	0.442	0.968	2.8934e-15
AT1G20430	4.55461e-19	1.13796	0.316	0.946	2.92862e-15
AT2G28600	4.6782e-19	1.10621	0.653	0.989	3.00808e-15
AT1G64490	4.96267e-19	1.16315	0.221	0.871	3.191e-15
AT1G15330	5.92687e-19	-1.20997	1	0.925	3.81098e-15
AT1G60640	7.95723e-19	1.18168	0.589	1	5.1165e-15
AT4G29510	8.08944e-19	1.17822	0.884	1	5.20151e-15
AT2G04390	1.02442e-18	1.16261	0.758	0.989	6.58702e-15
AT3G25220	1.08739e-18	1.16902	0.347	0.935	6.99191e-15
AT1G54630	1.13337e-18	1.17509	0.589	0.968	7.28757e-15
AT2G38280	1.14496e-18	1.00383	0.853	1	7.36207e-15
AT2G18110	1.33687e-18	1.10901	0.789	0.989	8.59606e-15
AT2G19320	1.43373e-18	-1.27368	0.989	0.688	9.21891e-15
AT1G58380	1.48109e-18	1.21649	0.632	0.989	9.52343e-15
AT5G25460	1.49714e-18	1.75105	0.421	0.903	9.62663e-15
AT3G24170	1.6491e-18	1.05474	0.779	0.989	1.06037e-14
AT2G27840	1.75629e-18	1.26982	0.821	0.989	1.12929e-14
AT3G57490	2.15329e-18	1.30506	0.263	0.892	1.38457e-14
AT3G52730	2.29178e-18	1.10078	0.726	0.978	1.47361e-14
AT1G22450	2.34809e-18	1.06585	0.684	0.978	1.50982e-14
AT3G58660	2.42141e-18	1.2078	0.811	0.978	1.55697e-14
AT1G80270	2.87658e-18	1.12731	0.621	0.978	1.84964e-14
AT2G37250	3.22945e-18	1.15188	0.589	0.968	2.07654e-14
AT5G08680	3.34343e-18	1.04881	0.853	0.989	2.14983e-14
AT4G29350	3.67608e-18	1.06897	0.958	1	2.36372e-14
AT2G18040	3.69935e-18	1.19357	0.611	0.968	2.37868e-14
AT3G13960	3.83153e-18	1.51529	0.663	0.968	2.46368e-14
AT4G35630	5.36474e-18	1.03929	0.737	0.989	3.44953e-14
AT1G20220	5.46486e-18	1.20132	0.611	0.968	3.51391e-14
AT5G02020	7.91481e-18	-1.22122	0.958	0.419	5.08922e-14
AT3G10520	9.25779e-18	1.30643	0.916	1	5.95276e-14
AT3G55170	9.78298e-18	1.05378	0.758	0.957	6.29046e-14
AT5G39580	1.21824e-17	-2.09245	0.663	0.086	7.83328e-14
AT1G75490	1.55732e-17	-1.39048	0.989	0.699	1.00136e-13
AT5G43330	1.79431e-17	1.12467	0.337	0.914	1.15374e-13
AT1G13590	1.8508e-17	1.01358	0.663	0.968	1.19007e-13
AT5G61770	2.10283e-17	1.0127	0.758	0.978	1.35212e-13
AT1G15740	2.19785e-17	-1.0521	1	0.871	1.41322e-13
AT1G22270	2.20909e-17	1.09912	0.442	0.935	1.42044e-13
AT3G27080	2.44939e-17	1.02699	0.579	0.978	1.57496e-13
AT3G16310	2.85385e-17	1.04777	0.632	0.957	1.83502e-13
AT3G19130	2.96916e-17	1.01367	0.916	0.989	1.90917e-13
AT5G45630	3.10125e-17	-1.11658	0.716	0.151	1.9941e-13
AT1G31180	3.19688e-17	1.03896	0.453	0.957	2.05559e-13
AT2G36900	3.24254e-17	-1.27327	0.958	0.656	2.08495e-13
AT2G43130	3.68965e-17	1.1702	0.537	0.914	2.37244e-13
AT5G02502	3.83154e-17	1.0307	0.263	0.86	2.46368e-13
AT3G23570	4.2605e-17	1.00701	0.832	1	2.7395e-13
AT4G39980	4.86224e-17	1.14672	0.526	0.968	3.12642e-13
AT1G07500	5.07993e-17	-1.08563	0.989	0.699	3.26639e-13
AT1G77670	5.35596e-17	1.09781	0.316	0.871	3.44388e-13
AT5G56010	5.43837e-17	1.06172	0.989	1	3.49687e-13
AT4G13930	7.31574e-17	1.14827	0.737	0.978	4.70402e-13
AT3G06320	8.3969e-17	1.12516	0.253	0.839	5.3992e-13
AT4G26780	1.06758e-16	1.00724	0.695	0.978	6.86455e-13
AT4G15802	1.13575e-16	1.01085	0.484	0.978	7.30285e-13
AT4G38100	1.21574e-16	1.07509	0.832	0.968	7.81719e-13
AT4G23493	1.38804e-16	-1.0758	0.989	0.806	8.92509e-13
AT4G04210	1.447e-16	1.00344	0.421	0.935	9.30423e-13
AT2G45560	1.63004e-16	1.07824	0.958	0.968	1.04812e-12
AT4G14800	2.00638e-16	1.11493	0.326	0.892	1.2901e-12
AT5G60960	2.14255e-16	1.14495	0.568	0.925	1.37766e-12
AT1G75750	2.45796e-16	-1.46657	0.789	0.258	1.58047e-12
AT3G47650	2.4678e-16	1.09704	0.463	0.892	1.5868e-12
AT5G67360	2.78008e-16	1.1247	1	1	1.78759e-12
AT1G31660	3.48857e-16	1.07534	0.442	0.914	2.24315e-12
AT4G30660	3.96986e-16	1.12119	0.568	0.978	2.55262e-12
AT5G13490	4.12341e-16	1.28833	0.326	0.882	2.65135e-12
AT1G72645	4.8679e-16	-1.29901	0.705	0.161	3.13006e-12
AT5G26731	5.52844e-16	1.23433	0.442	0.914	3.55479e-12
AT2G32120	6.56276e-16	-1.04268	1	0.882	4.21985e-12
AT3G26290	7.02488e-16	1.02198	0.232	0.892	4.51699e-12
AT1G20970	7.32312e-16	-1.09082	0.937	0.516	4.70876e-12
AT5G56680	7.50898e-16	1.0665	0.6	0.957	4.82828e-12
AT3G61440	7.73383e-16	1.07276	0.368	0.903	4.97286e-12
AT3G43980	8.06697e-16	1.11338	0.474	0.935	5.18706e-12
AT2G22430	8.71369e-16	1.12858	0.789	0.946	5.6029e-12
AT4G34265	1.09214e-15	1.0358	0.263	0.871	7.02244e-12
AT3G14050	1.21879e-15	-1.14271	0.947	0.613	7.83683e-12
AT4G18650	1.25107e-15	-1.16528	0.979	0.613	8.04441e-12
AT3G52880	1.43054e-15	1.08441	0.284	0.86	9.1984e-12
AT5G24470	1.44185e-15	1.80926	0.411	0.849	9.27112e-12
AT3G06040	1.85882e-15	1.05188	0.421	0.914	1.19522e-11
AT4G36420	1.9685e-15	1.01559	0.6	0.946	1.26575e-11
AT3G63030	2.01879e-15	1.0307	0.484	0.925	1.29808e-11
AT1G34130	2.09766e-15	1.01458	0.474	0.925	1.3488e-11
AT3G23175	2.59712e-15	-1.24232	0.821	0.344	1.66995e-11
AT5G47320	3.71036e-15	1.0265	0.484	0.903	2.38576e-11
AT1G52560	4.11326e-15	-1.08722	0.926	0.581	2.64483e-11
AT5G16370	7.43186e-15	-1.06588	0.979	0.624	4.77868e-11
AT1G36310	8.88521e-15	1.02148	0.347	0.903	5.71319e-11
AT2G32920	9.45998e-15	1.05428	0.495	0.935	6.08277e-11
AT2G19740	1.16609e-14	1.26995	0.305	0.871	7.49795e-11
AT1G67090	1.27787e-14	1.01084	0.768	0.957	8.21673e-11
AT4G13510	1.6169e-14	1.13362	0.263	0.806	1.03967e-10
AT1G75280	1.77046e-14	1.0307	0.389	0.903	1.13841e-10
AT5G15320	2.29817e-14	1.07225	0.347	0.86	1.47773e-10
AT1G50010	3.30241e-14	1.16997	0.621	0.968	2.12345e-10
AT1G56330	3.40109e-14	1.00121	0.463	0.903	2.1869e-10
AT1G53540	3.53601e-14	-1.10245	0.926	0.538	2.27365e-10
AT2G31200	3.57427e-14	-1.13826	0.884	0.495	2.29826e-10
AT2G09990	4.7537e-14	1.10076	0.611	0.935	3.05663e-10
AT3G24520	1.22621e-13	-1.00901	0.979	0.742	7.88455e-10
AT2G38370	1.37561e-13	-1.03044	0.989	0.731	8.84516e-10
AT3G02040	1.85435e-13	-1.07622	0.716	0.226	1.19235e-09
AT1G68240	1.93251e-13	1.52284	0.937	0.957	1.2426e-09
AT1G57860	2.7277e-13	1.02766	0.642	1	1.75391e-09
AT1G16030	2.77059e-13	-1.1285	0.989	0.892	1.78149e-09
AT1G31480	3.117e-13	-1.05756	0.958	0.699	2.00423e-09
AT4G21990	3.77788e-13	1.11029	0.537	0.946	2.42918e-09
AT4G05070	6.65969e-13	-1.11142	0.958	0.624	4.28218e-09
AT3G26510	1.13723e-12	-1.10175	0.737	0.323	7.3124e-09
AT3G10090	2.16738e-12	1.02074	0.6	0.935	1.39362e-08
AT1G07890	6.34597e-12	1.20541	0.358	0.839	4.08046e-08
AT4G27730	6.97205e-12	1.11718	0.695	0.935	4.48303e-08
AT1G60140	7.92127e-12	-1.00654	0.811	0.462	5.09338e-08
AT5G11740	8.38501e-12	1.04554	0.874	0.946	5.39156e-08
AT1G01480	3.1698e-11	-1.00087	0.611	0.194	2.03818e-07
AT1G50420	1.15331e-10	-1.04022	0.937	0.656	7.4158e-07
AT4G21960	2.55969e-07	1.06738	0.579	0.86	0.00164588

## Sheet: Time course co-expressed genes
Genes with expression affected during secondary dormancy induction clustered to co-expressed groups. Fig. S3G.
gene	gene group
AT1G01040	1
AT1G02150	1
AT1G02840	1
AT1G03106	1
AT1G04530	1
AT1G06110	1
AT1G09100	1
AT1G11300	1
AT1G11480	1
AT1G17530	1
AT1G20620	1
AT1G29030	1
AT1G30500	1
AT1G35516	1
AT1G43700	1
AT1G49720	1
AT1G51200	1
AT1G53210	1
AT1G56280	1
AT1G56300	1
AT1G64900	1
AT1G71250	1
AT1G71330	1
AT1G71340	1
AT1G72650	1
AT1G74920	1
AT1G77122	1
AT1G77180	1
AT1G78150	1
AT1G79750	1
AT1G79920	1
AT2G01100	1
AT2G19480	1
AT2G24420	1
AT2G28840	1
AT2G29190	1
AT2G33410	1
AT2G33830	1
AT2G34900	1
AT2G35310	1
AT2G35920	1
AT2G38800	1
AT2G40950	1
AT2G47890	1
AT3G01310	1
AT3G03270	1
AT3G06400	1
AT3G07030	1
AT3G07150	1
AT3G10985	1
AT3G12630	1
AT3G12860	1
AT3G14100	1
AT3G14880	1
AT3G15590	1
AT3G16500	1
AT3G16640	1
AT3G16770	1
AT3G19670	1
AT3G19820	1
AT3G22440	1
AT3G22500	1
AT3G22960	1
AT3G26230	1
AT3G26300	1
AT3G26730	1
AT3G47360	1
AT3G50670	1
AT3G54940	1
AT3G58490	1
AT3G62130	1
AT3G62290	1
AT3G63500	1
AT4G00040	1
AT4G14270	1
AT4G15780	1
AT4G17730	1
AT4G18910	1
AT4G20020	1
AT4G21190	1
AT4G24220	1
AT4G25970	1
AT4G26270	1
AT4G27900	1
AT4G32940	1
AT4G33980	1
AT4G35750	1
AT4G39260	1
AT5G02840	1
AT5G03740	1
AT5G04810	1
AT5G06265	1
AT5G08610	1
AT5G14440	1
AT5G25560	1
AT5G26180	1
AT5G27410	1
AT5G41700	1
AT5G46760	1
AT5G48620	1
AT5G52040	1
AT5G55370	1
AT5G58040	1
AT5G58950	1
AT5G62630	1
AT5G63760	1
AT5G65960	1
AT5G67570	1
AT1G01100	2
AT1G02920	2
AT1G02930	2
AT1G06760	2
AT1G07770	2
AT1G15270	2
AT1G15930	2
AT1G18100	2
AT1G27950	2
AT1G29980	2
AT1G33120	2
AT1G48130	2
AT1G48750	2
AT1G50010	2
AT1G55360	2
AT1G65290	2
AT1G65820	2
AT1G66240	2
AT1G76200	2
AT1G78040	2
AT2G19740	2
AT2G20820	2
AT2G27730	2
AT2G28190	2
AT2G28490	2
AT2G35300	2
AT2G40205	2
AT2G41840	2
AT2G43590	2
AT2G46390	2
AT2G47110	2
AT2G47470	2
AT2G47780	2
AT3G02080	2
AT3G02480	2
AT3G03640	2
AT3G06050	2
AT3G08030	2
AT3G08520	2
AT3G08610	2
AT3G09200	2
AT3G10860	2
AT3G11120	2
AT3G11940	2
AT3G18080	2
AT3G18490	2
AT3G19130	2
AT3G21370	2
AT3G21380	2
AT3G27060	2
AT3G46660	2
AT3G51430	2
AT3G53730	2
AT3G53740	2
AT3G56340	2
AT4G02520	2
AT4G09800	2
AT4G11010	2
AT4G11140	2
AT4G17390	2
AT4G18730	2
AT4G20150	2
AT4G21105	2
AT4G24275	2
AT4G27090	2
AT4G27140	2
AT4G27160	2
AT4G27730	2
AT4G31700	2
AT4G32470	2
AT4G34180	2
AT4G34700	2
AT4G34870	2
AT4G36910	2
AT4G39200	2
AT5G02240	2
AT5G02960	2
AT5G07090	2
AT5G08670	2
AT5G11740	2
AT5G12140	2
AT5G15200	2
AT5G19860	2
AT5G20010	2
AT5G22460	2
AT5G27660	2
AT5G42980	2
AT5G62700	2
AT5G64350	2
AT5G67360	2
AT5G67600	2
AT1G01300	3
AT1G62420	3
AT1G67100	3
AT2G31200	3
AT2G31980	3
AT3G17390	3
AT4G15630	3
AT4G27150	3
AT5G39580	3
AT5G44120	3
AT5G44380	3
AT5G47030	3
AT5G51550	3
AT1G02780	4
AT1G04270	4
AT1G04410	4
AT1G04480	4
AT1G09690	4
AT1G14320	4
AT1G22780	4
AT1G23290	4
AT1G33140	4
AT1G34030	4
AT1G41880	4
AT1G49700	4
AT1G52300	4
AT1G56045	4
AT1G56340	4
AT1G57660	4
AT1G67090	4
AT1G67430	4
AT1G69620	4
AT1G70600	4
AT1G77940	4
AT2G01250	4
AT2G19730	4
AT2G21160	4
AT2G21580	4
AT2G25210	4
AT2G27710	4
AT2G34480	4
AT2G36160	4
AT2G36620	4
AT2G39460	4
AT2G40765	4
AT2G43460	4
AT2G44120	4
AT2G45070	4
AT2G47610	4
AT3G02560	4
AT3G03920	4
AT3G04400	4
AT3G05560	4
AT3G05590	4
AT3G06700	4
AT3G06860	4
AT3G07110	4
AT3G08580	4
AT3G09500	4
AT3G11510	4
AT3G16080	4
AT3G18740	4
AT3G22230	4
AT3G23390	4
AT3G24830	4
AT3G25520	4
AT3G44010	4
AT3G46040	4
AT3G47370	4
AT3G48930	4
AT3G49010	4
AT3G49910	4
AT3G52590	4
AT3G53430	4
AT3G53890	4
AT3G55750	4
AT3G56020	4
AT3G59540	4
AT3G60245	4
AT3G60770	4
AT3G61110	4
AT3G62250	4
AT3G62530	4
AT3G62870	4
AT4G00100	4
AT4G01610	4
AT4G09320	4
AT4G14320	4
AT4G15000	4
AT4G16450	4
AT4G18100	4
AT4G26230	4
AT4G29390	4
AT4G29410	4
AT4G31985	4
AT4G33865	4
AT4G36130	4
AT5G02450	4
AT5G02610	4
AT5G02870	4
AT5G03850	4
AT5G08690	4
AT5G09510	4
AT5G10360	4
AT5G20290	4
AT5G22440	4
AT5G23740	4
AT5G25460	4
AT5G27700	4
AT5G27850	4
AT5G28060	4
AT5G41520	4
AT5G42890	4
AT5G45775	4
AT5G47700	4
AT5G47930	4
AT5G50460	4
AT5G52650	4
AT5G55410	4
AT5G56710	4
AT5G57290	4
AT5G59850	4
AT5G60390	4
AT5G62300	4
AT5G64140	4
AT1G03230	5
AT2G07340	5
AT2G15620	5
AT2G30500	5
AT2G38820	5
AT3G26510	5
AT3G51050	5
AT4G11040	5
AT5G47550	5
AT1G03760	6
AT1G03970	6
AT1G06570	6
AT1G07530	6
AT1G09140	6
AT1G10890	6
AT1G13340	6
AT1G13640	6
AT1G14740	6
AT1G15750	6
AT1G16030	6
AT1G16240	6
AT1G17370	6
AT1G19530	6
AT1G20920	6
AT1G21680	6
AT1G21760	6
AT1G21780	6
AT1G22370	6
AT1G22500	6
AT1G26665	6
AT1G26800	6
AT1G27420	6
AT1G27510	6
AT1G28330	6
AT1G30070	6
AT1G30200	6
AT1G30880	6
AT1G31830	6
AT1G32700	6
AT1G32810	6
AT1G33050	6
AT1G33520	6
AT1G35660	6
AT1G36730	6
AT1G50030	6
AT1G50300	6
AT1G50460	6
AT1G52560	6
AT1G53190	6
AT1G53540	6
AT1G53780	6
AT1G54050	6
AT1G55152	6
AT1G55500	6
AT1G55850	6
AT1G56170	6
AT1G58235	6
AT1G59750	6
AT1G62180	6
AT1G64140	6
AT1G67920	6
AT1G68190	6
AT1G70290	6
AT1G72645	6
AT1G72660	6
AT1G73885	6
AT1G74310	6
AT1G74330	6
AT1G76590	6
AT1G77530	6
AT1G78880	6
AT1G79270	6
AT2G01080	6
AT2G02570	6
AT2G13360	6
AT2G15695	6
AT2G17520	6
AT2G18050	6
AT2G18280	6
AT2G20180	6
AT2G22240	6
AT2G25090	6
AT2G25140	6
AT2G25964	6
AT2G26470	6
AT2G28910	6
AT2G30600	6
AT2G31960	6
AT2G32120	6
AT2G37290	6
AT2G38370	6
AT2G40170	6
AT2G41220	6
AT2G41520	6
AT2G42750	6
AT2G42890	6
AT2G45380	6
AT2G45620	6
AT2G47400	6
AT2G47730	6
AT3G01100	6
AT3G03330	6
AT3G04930	6
AT3G07660	6
AT3G07780	6
AT3G09850	6
AT3G10020	6
AT3G10030	6
AT3G12955	6
AT3G13340	6
AT3G14010	6
AT3G16120	6
AT3G18035	6
AT3G19290	6
AT3G19960	6
AT3G20550	6
AT3G20770	6
AT3G21650	6
AT3G23790	6
AT3G25910	6
AT3G26395	6
AT3G26580	6
AT3G27260	6
AT3G28740	6
AT3G47730	6
AT3G48190	6
AT3G49601	6
AT3G50370	6
AT3G50380	6
AT3G50910	6
AT3G51500	6
AT3G52060	6
AT3G52240	6
AT3G53230	6
AT3G54050	6
AT3G54500	6
AT3G57880	6
AT3G61260	6
AT4G00752	6
AT4G01000	6
AT4G01120	6
AT4G02970	6
AT4G03260	6
AT4G05070	6
AT4G09150	6
AT4G10080	6
AT4G10250	6
AT4G12290	6
AT4G12400	6
AT4G16420	6
AT4G20820	6
AT4G20850	6
AT4G21320	6
AT4G21323	6
AT4G22360	6
AT4G23493	6
AT4G23570	6
AT4G24680	6
AT4G25200	6
AT4G27610	6
AT4G28860	6
AT4G29380	6
AT4G29900	6
AT4G30990	6
AT4G31430	6
AT4G36010	6
AT4G36670	6
AT4G36730	6
AT4G38440	6
AT4G38780	6
AT5G02065	6
AT5G02810	6
AT5G03340	6
AT5G03560	6
AT5G05550	6
AT5G09880	6
AT5G12110	6
AT5G12840	6
AT5G13570	6
AT5G15780	6
AT5G16110	6
AT5G16680	6
AT5G17900	6
AT5G18130	6
AT5G19430	6
AT5G22000	6
AT5G22290	6
AT5G23450	6
AT5G25280	6
AT5G25450	6
AT5G26570	6
AT5G26820	6
AT5G26980	6
AT5G27730	6
AT5G35210	6
AT5G41270	6
AT5G42825	6
AT5G43930	6
AT5G44750	6
AT5G44790	6
AT5G46050	6
AT5G47160	6
AT5G48160	6
AT5G48570	6
AT5G49645	6
AT5G51440	6
AT5G52640	6
AT5G54000	6
AT5G54070	6
AT5G55970	6
AT5G56140	6
AT5G56550	6
AT5G58660	6
AT5G59030	6
AT5G59440	6
AT5G60100	6
AT5G61820	6
AT5G62000	6
AT5G64200	6
AT5G66052	6
AT1G03790	7
AT1G19610	7
AT1G28400	7
AT1G77120	7
AT2G38530	7
AT2G45210	7
AT3G48990	7
AT3G50060	7
AT4G11310	7
AT5G07010	7
AT5G54640	7
AT5G64310	7
AT5G66580	7
AT1G05680	8
AT1G07500	8
AT1G14720	8
AT1G15330	8
AT1G16770	8
AT1G30860	8
AT1G76990	8
AT3G47340	8
AT4G01410	8
AT4G05050	8
AT4G19710	8
AT5G45310	8
AT5G54080	8
AT1G14930	9
AT1G14940	9
AT1G50420	9
AT1G75830	9
AT2G30620	9
AT2G39700	9
AT2G41280	9
AT2G43510	9
AT4G14130	9
AT4G26740	9
AT4G30290	9
AT4G31800	9
AT5G07190	9
AT5G07200	9
AT5G25190	9
AT5G52390	9
AT5G55050	9
AT1G61800	10
AT2G21660	10
AT3G57150	10
AT5G46840	10
AT5G62190	10
AT1G70780	11
AT1G75750	11
AT2G31160	11
AT4G36220	11
AT5G49520	11
AT5G65660	11
AT4G34710	12
AT4G39730	12

## Sheet: HVG - residual variance
List of genes showing high variability of expression in our experimental time points. Fig. 3A.
timepoint	residual_variance	gene		timepoint	residual_variance	gene		timepoint	residual_variance	gene		timepoint	residual_variance	gene		timepoint	residual_variance	gene		timepoint	residual_variance	gene
1h	4.35551	AT1G14940		1d	7.29035	AT1G02920		3d	7.86128	AT1G14940		5d	9.72624	AT1G19610		7d	5.00221	AT1G19610		7d+24h	6.23957	AT1G01300
1h	5.68317	AT1G14950		1d	6.96919	AT1G02930		3d	4.57887	AT1G16030		5d	7.47979	AT1G28400		7d	4.21721	AT1G68240		7d+24h	4.0345	AT1G04480
1h	7.5989	AT1G47540		1d	4.04664	AT1G14930		3d	10.7924	AT1G19610		5d	10.1787	AT2G38530		7d	4.50165	AT1G70840		7d+24h	4.57834	AT1G07890
1h	8.70929	AT1G67090		1d	4.72229	AT1G14940		3d	4.8864	AT1G21000		5d	5.98487	AT2G39700		7d	4.2826	AT2G38530		7d+24h	5.87872	AT1G14890
1h	6.17905	AT1G70840		1d	5.32066	AT1G14950		3d	10.6452	AT1G28400		5d	6.57857	AT2G43510		7d	4.03269	AT4G15910		7d+24h	4.4942	AT1G14950
1h	5.67178	AT2G15620		1d	17.5154	AT1G19610		3d	5.07591	AT1G75490		5d	4.17178	AT3G02480		7d	10.9697	AT4G27150		7d+24h	19.7025	AT1G19610
1h	5.75839	AT2G27510		1d	15.0075	AT1G28400		3d	5.66815	AT1G77120		5d	4.5437	AT4G27150						7d+24h	4.59749	AT1G27400
1h	5.42679	AT2G33070		1d	5.24129	AT1G47540		3d	6.82248	AT1G80920		5d	4.18567	AT5G67360						7d+24h	18.884	AT1G28400
1h	4.01873	AT3G21380		1d	7.49617	AT1G62510		3d	12.2527	AT2G38530										7d+24h	4.83866	AT1G33790
1h	13.36	AT4G27140		1d	4.28954	AT1G67090		3d	8.42716	AT2G39700										7d+24h	4.91076	AT1G48630
1h	12.1116	AT4G27150		1d	5.61847	AT1G68240		3d	10.0151	AT2G43510										7d+24h	4.03016	AT1G57660
1h	13.5068	AT4G27160		1d	6.48473	AT1G70840		3d	5.62023	AT3G03341										7d+24h	5.95326	AT1G68240
1h	9.34295	AT4G28520		1d	7.85774	AT1G75750		3d	6.43837	AT3G09390										7d+24h	7.27874	AT1G70840
1h	4.01043	AT5G13420		1d	4.37443	AT1G77100		3d	5.77827	AT3G15670										7d+24h	4.04913	AT1G78040
				1d	5.42103	AT2G02100		3d	6.70888	AT3G21370										7d+24h	4.65519	AT2G05790
				1d	7.61463	AT2G38530		3d	4.58175	AT3G21380										7d+24h	4.27616	AT2G27840
				1d	6.61757	AT2G38870		3d	7.00745	AT3G23920										7d+24h	4.26782	AT2G33070
				1d	10.7887	AT2G39700		3d	4.2863	AT3G48990										7d+24h	4.6945	AT2G38310
				1d	6.49406	AT2G41260		3d	5.30726	AT4G11310										7d+24h	17.2373	AT2G38530
				1d	12.9048	AT2G43510		3d	6.34702	AT4G11910										7d+24h	10.1162	AT2G38540
				1d	17.6779	AT2G43590		3d	7.6845	AT4G27140										7d+24h	15.1267	AT2G39700
				1d	7.70744	AT3G02480		3d	4.37438	AT4G27150										7d+24h	16.9276	AT2G43510
				1d	4.13291	AT3G08030		3d	7.88125	AT4G27160										7d+24h	7.62946	AT3G02480
				1d	5.62687	AT3G09390		3d	7.7127	AT4G36600										7d+24h	4.47005	AT3G02560
				1d	5.30153	AT3G18080		3d	6.17495	AT5G52390										7d+24h	10.6707	AT3G08030
				1d	4.98227	AT3G21370		3d	5.57149	AT5G67360										7d+24h	4.92031	AT3G16080
				1d	4.01708	AT3G21380														7d+24h	6.37176	AT3G18130
				1d	5.85295	AT3G48580														7d+24h	4.07777	AT3G23390
				1d	5.07106	AT4G02520														7d+24h	4.57216	AT3G45310
				1d	16.5944	AT4G14130														7d+24h	4.90541	AT3G53890
				1d	5.37718	AT4G15630														7d+24h	4.15942	AT3G55750
				1d	4.97565	AT4G21960														7d+24h	6.37082	AT3G63040
				1d	16.6962	AT4G27140														7d+24h	4.50304	AT4G01610
				1d	6.01128	AT4G27150														7d+24h	9.54636	AT4G02380
				1d	15.8717	AT4G27160														7d+24h	4.65127	AT4G15630
				1d	4.62233	AT5G15780														7d+24h	4.61185	AT4G17390
				1d	8.58025	AT5G39580														7d+24h	5.813	AT4G18280
				1d	6.9754	AT5G51550														7d+24h	8.00765	AT4G21960
				1d	12.7835	AT5G52390														7d+24h	4.22918	AT4G25200
				1d	5.45202	AT5G55050														7d+24h	6.30748	AT4G27160
				1d	6.88456	AT5G55410														7d+24h	4.52078	AT4G29410
				1d	6.09098	AT5G67360														7d+24h	4.08698	AT4G30190
																				7d+24h	4.82998	AT4G30290
																				7d+24h	5.12543	AT4G37910
																				7d+24h	4.07509	AT5G05290
																				7d+24h	4.24876	AT5G11740
																				7d+24h	4.53364	AT5G20020
																				7d+24h	4.28896	AT5G22440
																				7d+24h	6.86997	AT5G25460
																				7d+24h	9.59993	AT5G51550
																				7d+24h	5.00874	AT5G52390
																				7d+24h	6.77093	AT5G55050
																				7d+24h	4.00977	AT5G56010
																				7d+24h	4.39418	AT5G56030
																				7d+24h	4.69562	AT5G60670
																				7d+24h	4.28371	AT5G66460
																				7d+24h	6.05357	AT5G67360

[truncated: 10 more sheets: Top time course-affected genes , Subpool 1h, Subpool 1d, Subpool 3d, Subpool 5d, Subpool 7d, Subpool 7d+24h, Co-expressed gene clusters 1d, Co-expressed gene clusters 3d, Co-expr. gene clusters 7d+24h]
