# Supplementary material for: Single seeds exhibit transcriptional heterogeneity during secondary dormancy induction
Source: Plant Physiol. 2022 Jun 7;190(1):211–25. doi: 10.1093/plphys/kiac265 (PMC9438484; doi:10.1093/plphys/kiac265)
Supplement: kiac265_Supplementary_Data [file kiac265_supplementary_data.zip › Supplemental_Dataset_S2.xlsx]

## Sheet: DEG dog1-4 dry seeds
Differentially expressed genes between dog1-4 and Col-0 dry seeds pools, Significantly enriched GO terms among down- and upregulated genes. Fig. S7B-C.
gene	baseMean	log2FoldChange	lfcSE	stat	pvalue	padj	change		term_id	term_name	p_value	term_size	query_size	intersection_size	source	genes		term_id	term_name	p_value	term_size	query_size	intersection_size	source	genes
AT1G76800	7.729	5.82525	1.30402	4.46714	7.9271e-06	0.000344876	upregulated		GO:0009628	response to abiotic stimulus	1.14273e-12	1562	289	81	biological process	upregulated		GO:0009628	response to abiotic stimulus	2.32373e-14	1562	368	98	biological process	downregulated
AT1G69490	7.00899	5.66178	1.31626	4.30143	1.69698e-05	0.000664195	upregulated		GO:0042221	response to chemical	3.73115e-11	2047	289	92	biological process	upregulated		GO:0009408	response to heat	3.39679e-14	192	368	33	biological process	downregulated
AT1G77885	12.5546	5.51101	1.25471	4.39227	1.12171e-05	0.00046223	upregulated		GO:0050896	response to stimulus	6.3702e-08	3896	289	130	biological process	upregulated		GO:0009266	response to temperature stimulus	6.97267e-12	469	368	47	biological process	downregulated
AT1G53480	11.6897	5.40977	1.26026	4.29257	1.76614e-05	0.000686345	upregulated		GO:0010035	response to inorganic substance	3.12994e-07	714	289	44	biological process	upregulated		GO:0071456	cellular response to hypoxia	2.36449e-11	165	368	28	biological process	downregulated
AT1G54410	28.4882	5.22862	0.907806	5.75962	8.43036e-09	7.48451e-07	upregulated		GO:0001101	response to acid chemical	3.76595e-06	291	289	26	biological process	upregulated		GO:0071453	cellular response to oxygen levels	3.26854e-11	167	368	28	biological process	downregulated
AT1G22710	8.79114	5.00375	1.29863	3.8531	0.000116632	0.00344221	upregulated		GO:0009414	response to water deprivation	6.62078e-06	276	289	25	biological process	upregulated		GO:0036294	cellular response to decreased oxygen levels	3.26854e-11	167	368	28	biological process	downregulated
AT1G76180	29.866	4.56058	0.736271	6.19417	5.85932e-10	6.80679e-08	upregulated		GO:0009415	response to water	7.15341e-06	277	289	25	biological process	upregulated		GO:0001666	response to hypoxia	4.27155e-10	184	368	28	biological process	downregulated
AT5G13180	25.7611	4.00914	0.679134	5.9033	3.56292e-09	3.50514e-07	upregulated		GO:0006950	response to stress	3.50658e-05	2386	289	87	biological process	upregulated		GO:0036293	response to decreased oxygen levels	7.49106e-10	188	368	28	biological process	downregulated
AT1G61800	14.532	3.83998	0.8335	4.60706	4.08409e-06	0.000191175	upregulated		GO:1901700	response to oxygen-containing compound	4.50676e-05	1127	289	53	biological process	upregulated		GO:0070482	response to oxygen levels	8.60034e-10	189	368	28	biological process	downregulated
AT4G27260	11.0368	3.75025	0.96965	3.86763	0.000109898	0.00326112	upregulated		GO:0009651	response to salt stress	0.000445469	338	289	25	biological process	upregulated		GO:0042221	response to chemical	9.02926e-09	2047	368	103	biological process	downregulated
AT5G25190	6.49129	3.64596	1.18282	3.08244	0.00205311	0.0370578	upregulated		GO:0070887	cellular response to chemical stimulus	0.000487834	1068	289	49	biological process	upregulated		GO:1901700	response to oxygen-containing compound	4.1893e-08	1127	368	69	biological process	downregulated
AT1G01620	14.3645	3.38628	0.778643	4.34895	1.36789e-05	0.000547156	upregulated		GO:0006970	response to osmotic stress	0.00160051	387	289	26	biological process	upregulated		GO:0009737	response to abscisic acid	2.30123e-07	445	368	39	biological process	downregulated
AT2G22680	41.3781	3.29607	0.942113	3.49859	0.000467722	0.0111033	upregulated		GO:0080167	response to karrikin	0.00677445	107	289	13	biological process	upregulated		GO:0097305	response to alcohol	3.47954e-07	451	368	39	biological process	downregulated
AT1G75580	7.89672	3.28648	0.993717	3.30726	0.000942134	0.019709	upregulated		GO:0010033	response to organic substance	0.0155206	1304	289	52	biological process	upregulated		GO:0006950	response to stress	3.88052e-06	2386	368	107	biological process	downregulated
AT5G59080	9.99464	3.25507	0.90352	3.60266	0.000314983	0.00792538	upregulated		GO:0005773	vacuole	7.98432e-06	881	289	47	cellular component	upregulated		GO:0050896	response to stimulus	2.4125e-05	3896	368	149	biological process	downregulated
AT2G16700	7.45569	3.24594	1.02419	3.16929	0.00152814	0.0292248	upregulated		GO:0070161	anchoring junction	0.000319122	667	289	37	cellular component	upregulated		GO:0033993	response to lipid	5.02844e-05	652	368	44	biological process	downregulated
AT2G16660	24.2427	3.16974	0.565569	5.60451	2.08844e-08	1.65259e-06	upregulated		GO:0055044	symplast	0.000319122	667	289	37	cellular component	upregulated		GO:0070887	cellular response to chemical stimulus	5.1352e-05	1068	368	60	biological process	downregulated
AT5G10120	114.622	3.14473	0.32695	9.6184	6.68625e-22	4.86759e-19	upregulated		GO:0009506	plasmodesma	0.000319122	667	289	37	cellular component	upregulated		GO:0010035	response to inorganic substance	8.96522e-05	714	368	46	biological process	downregulated
AT3G22120	18.7558	3.10951	0.641497	4.84727	1.25174e-06	6.66782e-05	upregulated		GO:0005911	cell-cell junction	0.000319122	667	289	37	cellular component	upregulated		GO:0001101	response to acid chemical	0.000152295	291	368	27	biological process	downregulated
AT2G29940	21.9393	3.10091	0.591903	5.23888	1.61554e-07	1.089e-05	upregulated		GO:0030054	cell junction	0.00033213	668	289	37	cellular component	upregulated		GO:0009414	response to water deprivation	0.000218903	276	368	26	biological process	downregulated
AT1G07280	6.77395	3.09843	1.02564	3.02097	0.00251969	0.0440945	upregulated		GO:0048046	apoplast	0.00242699	197	289	18	cellular component	upregulated		GO:0009415	response to water	0.00023624	277	368	26	biological process	downregulated
AT2G31980	59.6408	3.08687	0.4333	7.12409	1.04774e-12	2.08024e-10	upregulated		GO:0030312	external encapsulating structure	0.0252409	388	289	24	cellular component	upregulated		GO:0009651	response to salt stress	0.000944202	338	368	28	biological process	downregulated
AT3G08030	127.745	3.04792	0.307817	9.90172	4.09167e-23	3.43701e-20	upregulated		GO:0005576	extracellular region	0.0258003	629	289	32	cellular component	upregulated		GO:0010033	response to organic substance	0.00110028	1304	368	65	biological process	downregulated
AT1G80440	44.5857	2.99223	0.825167	3.62621	0.000287615	0.00737266	upregulated		GO:0071944	cell periphery	0.0264594	2486	289	81	cellular component	upregulated		GO:0006970	response to osmotic stress	0.0013127	387	368	30	biological process	downregulated
AT5G01210	12.7727	2.97624	0.729022	4.08251	4.45518e-05	0.00148325	upregulated											GO:0006457	protein folding	0.00137318	167	368	19	biological process	downregulated
AT1G47128	27.947	2.95281	0.524874	5.62574	1.84714e-08	1.475e-06	upregulated											GO:0042542	response to hydrogen peroxide	0.00372871	55	368	11	biological process	downregulated
AT5G07200	16.9859	2.93838	0.644495	4.5592	5.13486e-06	0.000230752	upregulated											GO:0009725	response to hormone	0.039152	989	368	50	biological process	downregulated
AT3G45310	16.2276	2.93189	0.665724	4.40406	1.06244e-05	0.000439463	upregulated											GO:0051082	unfolded protein binding	0.0478844	100	368	13	moelcuar function	downregulated
AT2G15960	31.3207	2.91275	0.496058	5.87179	4.31117e-09	4.16619e-07	upregulated
AT5G17810	8.03049	2.87306	0.905608	3.17252	0.0015112	0.0290022	upregulated
AT1G19180	26.9849	2.83676	0.501055	5.66158	1.49989e-08	1.24082e-06	upregulated
AT5G02230	11.4454	2.80488	0.767925	3.65255	0.00025965	0.00676701	upregulated
AT3G09440	118.419	2.67076	0.338887	7.88098	3.24828e-15	1.01346e-12	upregulated
AT1G45249	14.1327	2.6633	0.661584	4.02565	5.68181e-05	0.00184659	upregulated
AT4G37890	8.69766	2.64212	0.83032	3.18205	0.00146235	0.0281638	upregulated
AT1G07610	12.2449	2.59843	0.73138	3.55278	0.000381184	0.00939624	upregulated
AT1G03080	9.94007	2.59112	0.862694	3.00352	0.00266878	0.0458224	upregulated
AT5G66170	23.721	2.58907	0.526665	4.91598	8.83404e-07	4.97256e-05	upregulated
AT5G14450	21.5181	2.57094	0.576022	4.46327	8.07185e-06	0.000347664	upregulated
AT1G73480	15.6037	2.55802	0.625758	4.08787	4.35347e-05	0.00145382	upregulated
AT4G21510	8.35174	2.52266	0.833354	3.02712	0.00246894	0.0432758	upregulated
AT5G08260	27.5054	2.50572	0.4889	5.12523	2.97182e-07	1.90896e-05	upregulated
AT5G07480	11.4637	2.50305	0.704075	3.55509	0.000377844	0.00935614	upregulated
AT5G07000	17.2096	2.49242	0.607662	4.10165	4.10215e-05	0.00137832	upregulated
AT5G28640	172.318	2.48025	0.274782	9.02623	1.77694e-19	9.70208e-17	upregulated
AT5G07190	52.4243	2.41092	0.383745	6.28261	3.3293e-10	4.27717e-08	upregulated
AT4G35770	258.379	2.40421	0.264337	9.09526	9.43594e-20	5.72447e-17	upregulated
AT4G09760	41.7868	2.32963	0.394093	5.91138	3.39257e-09	3.36789e-07	upregulated
AT5G65390	11.6714	2.29425	0.729552	3.14475	0.00166231	0.0313514	upregulated
AT4G24040	11.792	2.2779	0.697553	3.26555	0.0010925	0.0220519	upregulated
AT3G60220	12.0355	2.26771	0.668128	3.39412	0.00068849	0.0154064	upregulated
AT5G55370	15.3427	2.26665	0.588939	3.8487	0.000118745	0.00349515	upregulated
AT2G30250	12.2535	2.2168	0.657825	3.3699	0.000751958	0.0164557	upregulated
AT4G20320	16.2741	2.1938	0.57683	3.8032	0.000142841	0.00404099	upregulated
AT2G02100	85.6805	2.18321	0.273149	7.99276	1.31948e-15	4.50273e-13	upregulated
AT4G17350	15.7765	2.17598	0.57345	3.79454	0.000147916	0.00416298	upregulated
AT1G78080	80.6498	2.16197	0.295154	7.32487	2.39135e-13	5.44031e-11	upregulated
AT4G20260	20.6613	2.15204	0.512277	4.20093	2.65821e-05	0.000943854	upregulated
AT5G25460	15.427	2.14328	0.634748	3.37658	0.000733921	0.0161256	upregulated
AT1G54385	12.9567	2.13536	0.63827	3.34554	0.000821234	0.0177878	upregulated
AT3G54820	23.2297	2.11579	0.494259	4.28074	1.86276e-05	0.000717657	upregulated
AT5G19630	10.7776	2.11276	0.704556	2.99871	0.00271121	0.0463325	upregulated
AT2G21660	49.8389	2.10705	0.418906	5.02989	4.90763e-07	2.92848e-05	upregulated
AT4G03280	33.7238	2.09223	0.426201	4.90902	9.1534e-07	5.09975e-05	upregulated
AT4G13150	10.6386	2.09021	0.704358	2.96754	0.00300195	0.049658	upregulated
AT5G06570	47.1089	2.06937	0.389556	5.31214	1.08345e-07	7.53584e-06	upregulated
AT4G00430	66.2227	2.05622	0.303655	6.77155	1.27411e-11	1.98761e-09	upregulated
AT5G57630	15.5422	2.05433	0.586801	3.5009	0.000463684	0.0110314	upregulated
AT1G13930	12.1999	2.05157	0.658787	3.11416	0.00184467	0.0340266	upregulated
AT4G18690	18.4555	2.04385	0.559516	3.65288	0.000259312	0.00676701	upregulated
AT1G01490	14.2141	2.00934	0.594511	3.37981	0.000725351	0.0160017	upregulated
AT2G44060	17.2622	1.9797	0.536837	3.68772	0.000226273	0.00602658	upregulated
AT2G39705	24.28	1.97715	0.460922	4.28955	1.79033e-05	0.000693276	upregulated
AT3G53420	23.4099	1.96403	0.495928	3.96031	7.4852e-05	0.0023488	upregulated
AT2G39420	19.3043	1.93439	0.539197	3.58754	0.000333817	0.00830361	upregulated
AT4G33666	28.3914	1.93063	0.451782	4.27337	1.92544e-05	0.00073517	upregulated
AT5G03858	37.5227	1.89676	0.401497	4.72423	2.30988e-06	0.000115706	upregulated
AT1G17170	15.5208	1.89601	0.595584	3.18344	0.00145537	0.0280788	upregulated
AT4G27170	5166.02	1.88753	0.183212	10.3025	6.86886e-25	6.81891e-22	upregulated
AT1G67090	74.849	1.88269	0.303867	6.19578	5.79956e-10	6.80679e-08	upregulated
AT5G62350	23.6684	1.87796	0.480189	3.91087	9.19627e-05	0.00281298	upregulated
AT1G06040	37.3158	1.87021	0.382283	4.8922	9.97153e-07	5.47182e-05	upregulated
AT1G34630	32.7299	1.85934	0.395727	4.69855	2.62013e-06	0.000128882	upregulated
AT3G50350	28.6219	1.85564	0.428636	4.32916	1.49679e-05	0.000594361	upregulated
AT4G18620	56.7386	1.855	0.322823	5.74619	9.12761e-09	7.9106e-07	upregulated
AT5G14040	25.024	1.85212	0.468862	3.95025	7.80681e-05	0.00243573	upregulated
AT3G44300	36.9123	1.85142	0.409288	4.52351	6.0823e-06	0.000272208	upregulated
AT2G24240	53.5999	1.84813	0.318835	5.79652	6.77046e-09	6.2433e-07	upregulated
AT2G46710	13.2168	1.83859	0.617105	2.97938	0.00288829	0.0483744	upregulated
AT2G20180	30.8867	1.81411	0.436787	4.15331	3.27702e-05	0.00112887	upregulated
AT1G03220	130.791	1.80333	0.255984	7.0447	1.85863e-12	3.38271e-10	upregulated
AT1G68240	99.7639	1.75867	0.303444	5.7957	6.8036e-09	6.2433e-07	upregulated
AT5G64240	18.6672	1.75123	0.545645	3.20947	0.00132982	0.0261855	upregulated
AT2G22670	28.1399	1.74698	0.444408	3.93103	8.45829e-05	0.00261575	upregulated
AT3G20820	30.242	1.7228	0.424852	4.05507	5.01193e-05	0.00164355	upregulated
AT2G18680	17.3048	1.6954	0.516846	3.28028	0.00103704	0.021111	upregulated
AT4G21960	55.1589	1.69174	0.338403	4.9992	5.75674e-07	3.36169e-05	upregulated
AT2G25430	14.8885	1.66198	0.555078	2.99413	0.00275226	0.0468142	upregulated
AT5G01600	80.2741	1.65746	0.304862	5.43675	5.42599e-08	4.0035e-06	upregulated
AT5G26340	18.8191	1.65023	0.497617	3.31626	0.000912305	0.0191982	upregulated
AT4G39090	32.8563	1.64952	0.415316	3.97173	7.13517e-05	0.00225191	upregulated
AT4G39840	31.0778	1.61891	0.401504	4.03212	5.52756e-05	0.00180182	upregulated
AT3G27090	42.7782	1.61526	0.352625	4.58067	4.63492e-06	0.000210014	upregulated
AT4G35000	50.2707	1.61443	0.33509	4.8179	1.45077e-06	7.544e-05	upregulated
AT4G01610	144.976	1.61394	0.213344	7.56496	3.87988e-14	1.08637e-11	upregulated
AT3G61430	25.5737	1.59348	0.451703	3.52771	0.000419165	0.0101676	upregulated
AT5G64310	193.67	1.58368	0.217628	7.27702	3.41275e-13	7.45344e-11	upregulated
AT5G19855	28.242	1.58328	0.414593	3.81887	0.000134065	0.00384248	upregulated
AT3G15450	496.161	1.56469	0.211208	7.40828	1.27951e-13	3.03745e-11	upregulated
AT1G33790	133.516	1.55473	0.255492	6.08523	1.16325e-09	1.28309e-07	upregulated
AT2G22470	30.5414	1.53096	0.418696	3.6565	0.000255685	0.00669565	upregulated
AT1G48660	60.8546	1.52828	0.302644	5.04978	4.42323e-07	2.65394e-05	upregulated
AT5G62720	18.002	1.52496	0.505996	3.01377	0.00258021	0.0446527	upregulated
AT5G11740	43.4565	1.52289	0.370711	4.10801	3.99076e-05	0.00134503	upregulated
AT1G01320	28.2699	1.52193	0.430751	3.53321	0.000410543	0.00998471	upregulated
AT1G01300	25.0971	1.51387	0.435929	3.47275	0.000515163	0.0118934	upregulated
AT5G13370	71.4729	1.48413	0.29808	4.97897	6.39224e-07	3.67385e-05	upregulated
AT2G36320	167.458	1.48039	0.244579	6.05283	1.42322e-09	1.55415e-07	upregulated
AT3G55770	18.8894	1.45328	0.488492	2.97504	0.00292953	0.0487092	upregulated
AT3G03450	23.3108	1.44892	0.453765	3.19311	0.00140748	0.0273481	upregulated
AT5G19440	182.163	1.44706	0.215392	6.71824	1.83934e-11	2.82895e-09	upregulated
AT2G47730	27.5396	1.43886	0.411509	3.49654	0.000471335	0.0111648	upregulated
AT2G40840	36.8501	1.43744	0.376579	3.81711	0.000135023	0.00385982	upregulated
AT3G26240	28.5093	1.43207	0.406004	3.52723	0.000419924	0.0101676	upregulated
AT1G68670	32.209	1.43087	0.423051	3.38226	0.000718909	0.0159239	upregulated
AT5G66440	43.7189	1.41622	0.348291	4.06621	4.77833e-05	0.00158119	upregulated
AT5G43150	26.0813	1.41349	0.422844	3.34281	0.000829348	0.0178629	upregulated
AT5G16150	75.0306	1.40848	0.277257	5.08006	3.77321e-07	2.3411e-05	upregulated
AT3G03640	45.1826	1.35272	0.327985	4.12435	3.71785e-05	0.00125693	upregulated
AT4G38580	414.78	1.3514	0.18167	7.43877	1.01625e-13	2.5808e-11	upregulated
AT1G08650	24.2897	1.3321	0.441793	3.01521	0.00256802	0.0445973	upregulated
AT4G39730	38.1305	1.33009	0.347924	3.82292	0.000131882	0.00381359	upregulated
AT3G55720	26.0676	1.31732	0.439467	2.99754	0.00272172	0.0463669	upregulated
AT3G21800	22.543	1.30777	0.437706	2.98779	0.00281003	0.0474274	upregulated
ATCG00480	57.3349	1.30617	0.328599	3.97496	7.0391e-05	0.0022345	upregulated
AT5G65140	146.747	1.30533	0.254948	5.11996	3.05594e-07	1.94017e-05	upregulated
AT1G55850	294.897	1.29687	0.174204	7.44457	9.72643e-14	2.52887e-11	upregulated
AT4G19960	124.72	1.28352	0.255896	5.01577	5.28202e-07	3.11782e-05	upregulated
AT3G12120	46.8527	1.27921	0.346811	3.68848	0.000225601	0.00602658	upregulated
AT4G26080	63.3679	1.27654	0.301931	4.22792	2.35862e-05	0.000858537	upregulated
AT3G03470	44.4064	1.26422	0.323411	3.90902	9.26706e-05	0.00282671	upregulated
AT5G62390	31.6707	1.25973	0.399102	3.1564	0.00159727	0.0302816	upregulated
AT1G67100	98.8776	1.25342	0.234691	5.34072	9.25783e-08	6.52229e-06	upregulated
AT3G26690	45.7397	1.25019	0.358432	3.48794	0.000486749	0.0114062	upregulated
AT3G55880	34.7194	1.24852	0.358406	3.48354	0.000494825	0.011537	upregulated
AT2G39980	202.935	1.24719	0.191868	6.50027	8.01769e-11	1.09441e-08	upregulated
AT5G65660	143.373	1.24379	0.293561	4.23691	2.26616e-05	0.000830418	upregulated
AT3G14415	39.214	1.23498	0.375842	3.28589	0.00101659	0.0208474	upregulated
AT4G19700	151.342	1.23459	0.213119	5.79295	6.91587e-09	6.29344e-07	upregulated
AT4G33070	47.435	1.23334	0.313531	3.93371	8.36457e-05	0.00259492	upregulated
AT1G70290	88.4938	1.23129	0.257929	4.77377	1.80807e-06	9.26953e-05	upregulated
AT1G80920	1691.44	1.23125	0.198754	6.19485	5.83423e-10	6.80679e-08	upregulated
AT5G65207	227.524	1.22999	0.205466	5.98634	2.14617e-09	2.21096e-07	upregulated
AT5G19550	57.2196	1.22958	0.291352	4.22024	2.44041e-05	0.000879513	upregulated
AT4G36040	422.143	1.22944	0.20666	5.9491	2.69615e-09	2.72611e-07	upregulated
ATCG00470	139.047	1.21465	0.242545	5.00793	5.50189e-07	3.23014e-05	upregulated
AT4G39980	33.9118	1.21185	0.358009	3.38498	0.000711842	0.0157994	upregulated
AT4G25670	113.661	1.20438	0.245879	4.89824	9.6699e-07	5.3331e-05	upregulated
AT1G04410	181.357	1.20209	0.237779	5.05548	4.293e-07	2.59003e-05	upregulated
AT3G05190	34.153	1.19491	0.367398	3.25237	0.00114449	0.0229848	upregulated
AT3G53990	330.931	1.19083	0.182408	6.52836	6.64918e-11	9.30785e-09	upregulated
AT4G11040	256.381	1.18793	0.189304	6.27523	3.4912e-10	4.38206e-08	upregulated
AT1G69760	123.51	1.1724	0.240974	4.86526	1.14306e-06	6.14888e-05	upregulated
AT5G15780	431.061	1.15462	0.191154	6.04027	1.53855e-09	1.64716e-07	upregulated
AT4G27250	35.2439	1.15226	0.363485	3.17003	0.00152423	0.029201	upregulated
AT1G27290	245.525	1.1505	0.217041	5.30085	1.15266e-07	7.91639e-06	upregulated
AT4G19200	343.186	1.14628	0.18322	6.25634	3.94129e-10	4.83583e-08	upregulated
AT1G61340	380.645	1.14583	0.18267	6.27266	3.54922e-10	4.40426e-08	upregulated
AT5G28840	89.1406	1.1265	0.268177	4.20059	2.66215e-05	0.000943854	upregulated
AT2G42430	36.2016	1.11165	0.373945	2.97275	0.00295143	0.0489811	upregulated
AT1G03890	880.734	1.1004	0.194335	5.66238	1.49292e-08	1.24082e-06	upregulated
AT1G69870	227.461	1.09975	0.183146	6.00476	1.91613e-09	2.03147e-07	upregulated
AT5G44380	39.312	1.0996	0.344239	3.19429	0.00140176	0.0273343	upregulated
AT5G17540	60.6602	1.09092	0.289082	3.77372	0.00016083	0.00445753	upregulated
AT4G00180	47.3877	1.0818	0.308685	3.50455	0.000457386	0.0109054	upregulated
AT3G14230	354.041	1.066	0.18532	5.7522	8.80893e-09	7.71019e-07	upregulated
AT4G27150	816.194	1.06497	0.209769	5.07686	3.83724e-07	2.36738e-05	upregulated
AT3G15840	46.902	1.06179	0.309836	3.42695	0.000610403	0.0138578	upregulated
AT1G78830	50.0846	1.06001	0.340059	3.11713	0.00182621	0.0337432	upregulated
AT1G43670	354.723	1.03371	0.178628	5.78696	7.16734e-09	6.46838e-07	upregulated
AT1G62510	4299.21	1.02132	0.129739	7.87212	3.48688e-15	1.05769e-12	upregulated
AT5G61170	37.7077	1.01989	0.343798	2.96653	0.0030118	0.0496811	upregulated
AT3G21560	92.3201	1.01172	0.2482	4.07624	4.57691e-05	0.00151914	upregulated
AT1G62290	230.937	1.00639	0.259475	3.87857	0.000105072	0.00314353	upregulated
AT1G56220	528.328	0.99733	0.157544	6.33049	2.44376e-10	3.21516e-08	upregulated
AT2G21620	116.588	0.989587	0.222034	4.45691	8.31494e-06	0.000354684	upregulated
AT5G45350	59.2293	0.987692	0.28057	3.52031	0.000431048	0.0103451	upregulated
AT4G15910	66.5141	0.980724	0.299312	3.2766	0.00105066	0.0213256	upregulated
AT4G36380	47.9746	0.980362	0.325748	3.00957	0.00261618	0.0452036	upregulated
AT1G73920	55.6296	0.970594	0.307382	3.15761	0.00159066	0.0302792	upregulated
AT2G41430	198.847	0.965214	0.186252	5.18231	2.19157e-07	1.44168e-05	upregulated
AT3G12630	70.5515	0.958075	0.264734	3.61901	0.000295727	0.00754517	upregulated
AT5G46180	220.931	0.953337	0.195038	4.88795	1.01893e-06	5.56337e-05	upregulated
AT3G45300	55.1533	0.952575	0.296822	3.20924	0.00133085	0.0261855	upregulated
AT1G04400	215.818	0.948599	0.184812	5.13279	2.85478e-07	1.84463e-05	upregulated
AT4G31700	80.1165	0.941316	0.289715	3.24911	0.00115768	0.0231537	upregulated
AT3G46600	218.595	0.940737	0.204123	4.60868	4.05238e-06	0.000190741	upregulated
AT5G59030	64.0259	0.940358	0.276374	3.40249	0.000667753	0.0150348	upregulated
AT3G18490	226.098	0.931965	0.182675	5.10176	3.36506e-07	2.11187e-05	upregulated
AT3G23570	183.442	0.93002	0.202395	4.59506	4.3262e-06	0.000197666	upregulated
AT4G28520	21734.3	0.92972	0.169086	5.49849	3.83048e-08	2.90478e-06	upregulated
AT5G65380	128.595	0.928112	0.234842	3.95207	7.74795e-05	0.00242429	upregulated
AT3G46440	45.7029	0.926383	0.308337	3.00444	0.00266067	0.0457996	upregulated
AT3G04840	76.6036	0.902985	0.26674	3.38526	0.000711101	0.0157994	upregulated
AT4G08290	109.337	0.887941	0.249822	3.55429	0.000378997	0.00936345	upregulated
AT5G66880	224.454	0.880371	0.184729	4.76575	1.88149e-06	9.60086e-05	upregulated
AT1G15930	95.8945	0.87986	0.266422	3.3025	0.000958272	0.0199321	upregulated
AT3G23490	438.406	0.877928	0.163562	5.36756	7.98071e-08	5.73351e-06	upregulated
AT4G24150	213.278	0.876495	0.195409	4.48545	7.27613e-06	0.000320384	upregulated
AT3G63160	98.8162	0.876367	0.242343	3.61622	0.000298934	0.00759153	upregulated
AT5G53970	128.934	0.872538	0.239542	3.64253	0.00026997	0.00696943	upregulated
AT1G78040	154.816	0.864213	0.210941	4.09695	4.18634e-05	0.0014023	upregulated
AT2G30950	100.29	0.862962	0.247885	3.4813	0.000498995	0.0115937	upregulated
AT5G62520	120.363	0.855884	0.233697	3.66237	0.000249896	0.00655976	upregulated
AT4G27450	1385.78	0.85071	0.152388	5.58251	2.37069e-08	1.84914e-06	upregulated
AT3G48690	72.0991	0.850341	0.256609	3.31376	0.000920493	0.0193304	upregulated
AT5G05880	64.7328	0.838595	0.276618	3.0316	0.00243263	0.0428457	upregulated
AT4G22990	206.226	0.838089	0.194926	4.29953	1.71163e-05	0.000667538	upregulated
AT1G43160	105.968	0.834534	0.268911	3.10338	0.00191325	0.0349377	upregulated
AT5G44120	38181.9	0.830108	0.155293	5.34543	9.02007e-08	6.39605e-06	upregulated
AT1G07150	126.152	0.828476	0.262896	3.15135	0.00162519	0.0307044	upregulated
AT4G27160	20065.4	0.827804	0.150126	5.51406	3.50654e-08	2.67772e-06	upregulated
AT1G05850	96.185	0.808804	0.241093	3.35474	0.000794391	0.0172804	upregulated
AT5G43260	121.587	0.808077	0.265914	3.03887	0.00237469	0.0419605	upregulated
AT5G14570	357.635	0.804913	0.18897	4.25947	2.04912e-05	0.0007716	upregulated
AT1G67480	122.68	0.795323	0.215639	3.68821	0.000225833	0.00602658	upregulated
AT5G42890	401.467	0.794613	0.159518	4.98133	6.31502e-07	3.64868e-05	upregulated
AT1G58360	276.235	0.794364	0.172848	4.59573	4.31236e-06	0.000197666	upregulated
AT4G15396	334.721	0.788998	0.161989	4.87068	1.11217e-06	6.0123e-05	upregulated
AT4G36850	121.47	0.788876	0.226839	3.4777	0.000505743	0.0117255	upregulated
AT2G32150	136.766	0.788788	0.251763	3.13306	0.00172993	0.0324585	upregulated
AT2G33310	137.422	0.785998	0.210156	3.74007	0.00018397	0.00500985	upregulated
AT4G31750	107.064	0.785784	0.222253	3.53554	0.000406937	0.00991908	upregulated
AT1G54030	97.2496	0.782494	0.238567	3.27998	0.00103815	0.021111	upregulated
AT4G11150	96.6708	0.782389	0.232951	3.3586	0.000783372	0.0170747	upregulated
AT2G47110	105.819	0.769392	0.246628	3.11965	0.00181066	0.0335125	upregulated
AT3G61070	111.896	0.761689	0.231643	3.2882	0.00100831	0.0207359	upregulated
AT5G15200	348.952	0.758179	0.1999	3.79279	0.000148962	0.00417302	upregulated
AT4G02520	1392.88	0.745801	0.1522	4.90014	9.57705e-07	5.3087e-05	upregulated
AT1G48130	14073.4	0.745611	0.157643	4.72975	2.24794e-06	0.000113646	upregulated
AT5G26000	119.648	0.744213	0.226506	3.28563	0.00101755	0.0208474	upregulated
AT5G13360	131.608	0.741409	0.219281	3.3811	0.000721974	0.0159594	upregulated
AT5G03860	5323.61	0.733943	0.141943	5.17069	2.33231e-07	1.516e-05	upregulated
AT5G62300	114.561	0.731185	0.245633	2.97674	0.00291335	0.0487092	upregulated
AT5G41520	121.948	0.729133	0.238696	3.05465	0.00225324	0.0400087	upregulated
AT3G09390	4961.27	0.726719	0.139471	5.21055	1.8828e-07	1.25367e-05	upregulated
AT4G16210	324.184	0.71916	0.169267	4.24868	2.15031e-05	0.000798687	upregulated
AT1G68570	396.493	0.718546	0.179568	4.00152	6.29372e-05	0.00202139	upregulated
AT1G73880	141.516	0.718231	0.211138	3.40171	0.000669645	0.0150463	upregulated
AT3G48990	2840.74	0.713029	0.170263	4.1878	2.81673e-05	0.000985857	upregulated
AT1G63180	440.054	0.70452	0.183397	3.84151	0.00012228	0.00357987	upregulated
AT5G65110	198.207	0.689452	0.214992	3.20686	0.0013419	0.0263553	upregulated
AT3G30390	257.156	0.684103	0.17943	3.81265	0.000137487	0.00391999	upregulated
AT5G20290	367.371	0.679267	0.186074	3.65052	0.000261714	0.00680457	upregulated
AT5G11520	259.06	0.678491	0.183879	3.68988	0.000224362	0.00601973	upregulated
AT3G48580	298.92	0.67734	0.203365	3.33067	0.000866382	0.0184783	upregulated
AT1G75280	161.153	0.676027	0.218943	3.08768	0.00201725	0.0365818	upregulated
AT2G36950	305.279	0.675679	0.179603	3.76206	0.000168519	0.00463534	upregulated
AT5G02020	977.573	0.670327	0.195031	3.43703	0.000588123	0.0133798	upregulated
AT5G14780	1220.01	0.663358	0.155993	4.25249	2.11405e-05	0.000790598	upregulated
AT2G13360	197.12	0.661445	0.21276	3.10889	0.00187795	0.0344658	upregulated
AT4G28270	182.059	0.657753	0.194106	3.38863	0.000702438	0.0156543	upregulated
AT2G47780	363.159	0.644887	0.18303	3.52339	0.000426069	0.0102708	upregulated
AT4G37870	1028.86	0.643086	0.149199	4.31026	1.63061e-05	0.000645153	upregulated
AT3G21720	5837.85	0.638477	0.160589	3.97586	7.01263e-05	0.00223259	upregulated
AT5G57655	368.586	0.636069	0.202833	3.13592	0.00171316	0.0322547	upregulated
AT5G54170	360.995	0.623191	0.18742	3.3251	0.000883873	0.018778	upregulated
AT1G27150	200.681	0.617106	0.197555	3.12371	0.00178583	0.033222	upregulated
AT5G42300	463.513	0.614826	0.166062	3.70238	0.000213589	0.0057448	upregulated
AT4G15390	401.232	0.613621	0.162391	3.77866	0.000157674	0.00438116	upregulated
AT2G42560	4224.04	0.611709	0.195363	3.13115	0.00174125	0.032559	upregulated
AT1G19570	284.555	0.609609	0.175342	3.47668	0.000507657	0.0117449	upregulated
AT3G46670	146.674	0.608527	0.203544	2.98966	0.00279286	0.0472838	upregulated
AT1G54100	356.068	0.604952	0.179055	3.37858	0.000728606	0.0160411	upregulated
AT3G62870	213.933	0.595576	0.200188	2.97509	0.00292907	0.0487092	upregulated
AT1G53210	239.079	0.578284	0.190499	3.03563	0.00240034	0.0423453	upregulated
AT4G32020	200.51	0.576708	0.194258	2.96877	0.00298995	0.0495452	upregulated
AT1G63770	664.516	0.573257	0.151197	3.79146	0.000149766	0.00418272	upregulated
AT2G28190	212.162	0.572796	0.190748	3.00289	0.0026743	0.0458451	upregulated
AT1G53910	484.347	0.552046	0.160055	3.44909	0.000562471	0.0128497	upregulated
AT3G06860	442.833	0.540433	0.153484	3.52111	0.000429746	0.0103366	upregulated
AT2G02850	395.353	0.533111	0.172219	3.09554	0.00196452	0.0357543	upregulated
AT1G20620	5764.58	0.526318	0.130987	4.01809	5.8673e-05	0.00190121	upregulated
AT4G26850	413.509	0.522415	0.163966	3.18611	0.001442	0.0278702	upregulated
AT2G33150	2697.13	0.520425	0.152472	3.41325	0.000641938	0.0144834	upregulated
AT3G23920	2340.12	0.516837	0.164936	3.13357	0.00172693	0.032458	upregulated
AT4G15530	325.528	0.511223	0.164351	3.11055	0.00186741	0.0343301	upregulated
AT1G01650	322.381	0.509127	0.168174	3.02738	0.00246681	0.0432758	upregulated
AT2G22780	438.714	0.508707	0.153897	3.30551	0.000948045	0.019757	upregulated
AT2G33830	620.798	0.50196	0.154274	3.25369	0.00113918	0.0229518	upregulated
AT2G28420	1490.89	-0.428494	0.139968	-3.06136	0.00220331	0.0392498	downregulated
AT1G19540	1138.1	-0.439755	0.138812	-3.16799	0.00153498	0.0293041	downregulated
AT5G63190	977.377	-0.472769	0.145368	-3.25223	0.00114503	0.0229848	downregulated
AT4G06746	804.754	-0.485387	0.161918	-2.99773	0.00271995	0.0463669	downregulated
AT1G21680	341.478	-0.500227	0.162177	-3.08446	0.00203925	0.0368685	downregulated
AT1G03470	466.679	-0.515232	0.157612	-3.269	0.0010793	0.0218663	downregulated
AT1G17010	826.171	-0.523108	0.145291	-3.60041	0.000317719	0.00795756	downregulated
AT2G23640	808.192	-0.524296	0.167883	-3.12299	0.00179024	0.0332474	downregulated
AT1G23070	351.766	-0.530124	0.176569	-3.00236	0.00267895	0.0458528	downregulated
AT1G01240	298.118	-0.535024	0.174011	-3.07466	0.0021074	0.0379406	downregulated
AT1G72100	2376.22	-0.542032	0.144989	-3.73842	0.000185179	0.00503023	downregulated
AT1G70840	3624.3	-0.542543	0.14305	-3.79267	0.000149036	0.00417302	downregulated
AT1G69410	370.022	-0.550608	0.165768	-3.32156	0.000895147	0.0189806	downregulated
AT5G45310	1024.24	-0.554536	0.168936	-3.28251	0.00102887	0.0210359	downregulated
AT5G65550	346.024	-0.557282	0.167841	-3.32029	0.000899233	0.0190303	downregulated
AT3G57020	1205.26	-0.558065	0.175541	-3.17912	0.00147721	0.0284	downregulated
AT3G14595	815.753	-0.561942	0.18	-3.1219	0.00179689	0.0333142	downregulated
AT1G26400	230.242	-0.569244	0.184384	-3.08727	0.00202004	0.0365818	downregulated
AT4G11310	7757.44	-0.575244	0.183816	-3.12945	0.00175134	0.0326917	downregulated
AT3G09350	216.57	-0.578347	0.188448	-3.06901	0.00214772	0.0385109	downregulated
AT2G29450	258.353	-0.578547	0.188818	-3.06404	0.00218366	0.0389634	downregulated
AT1G17810	5261.58	-0.583223	0.129728	-4.49573	6.9333e-06	0.00030763	downregulated
AT2G21820	2958.74	-0.589302	0.139554	-4.22275	2.41341e-05	0.000875564	downregulated
AT1G70580	337.833	-0.591231	0.159385	-3.70944	0.000207715	0.00561447	downregulated
AT5G42825	413.214	-0.595219	0.157386	-3.78191	0.000155627	0.00433532	downregulated
AT2G32120	633.673	-0.597073	0.165471	-3.60832	0.000308187	0.00779029	downregulated
AT1G62420	328.778	-0.601549	0.188381	-3.19326	0.00140677	0.0273481	downregulated
AT5G05230	196.678	-0.602379	0.179049	-3.36433	0.000767298	0.0167578	downregulated
AT3G20250	284.226	-0.60524	0.168077	-3.60097	0.000317028	0.00795756	downregulated
AT4G36700	553.495	-0.609692	0.168379	-3.62096	0.000293513	0.00750624	downregulated
AT5G16460	235.385	-0.61554	0.206909	-2.97493	0.00293058	0.0487092	downregulated
AT1G68020	200.682	-0.619041	0.18506	-3.34507	0.000822604	0.0177878	downregulated
AT1G54860	2620.84	-0.626221	0.148462	-4.21806	2.46416e-05	0.00088225	downregulated
AT5G16970	614.707	-0.626979	0.196039	-3.19823	0.00138273	0.0270598	downregulated
AT1G77120	1318.87	-0.627322	0.176761	-3.54899	0.000386711	0.00951101	downregulated
AT4G16160	3125.86	-0.62742	0.151425	-4.14345	3.42118e-05	0.00116748	downregulated
AT2G33520	512.433	-0.628116	0.189744	-3.31034	0.000931832	0.0195309	downregulated
AT1G02700	1750.35	-0.635866	0.149506	-4.25312	2.10816e-05	0.000790598	downregulated
AT2G19900	1317.75	-0.637139	0.145432	-4.381	1.18136e-05	0.000483163	downregulated
AT3G18570	468.708	-0.642153	0.178632	-3.59483	0.000324605	0.00809289	downregulated
AT1G32710	240.597	-0.648851	0.197698	-3.28204	0.0010306	0.0210359	downregulated
AT2G17840	424.157	-0.6536	0.184453	-3.54345	0.000394931	0.00966961	downregulated
AT3G22890	249.167	-0.657213	0.201241	-3.2658	0.00109157	0.0220519	downregulated
AT3G10020	1752.78	-0.658624	0.154008	-4.27655	1.89814e-05	0.000727288	downregulated
AT5G60760	974.404	-0.658798	0.143068	-4.6048	4.12858e-06	0.000191847	downregulated
AT1G29330	146.225	-0.660703	0.215495	-3.06598	0.00216955	0.0388385	downregulated
AT5G54070	428.256	-0.660741	0.158686	-4.16383	3.12948e-05	0.00108635	downregulated
AT2G26740	239.55	-0.662676	0.178729	-3.70772	0.000209134	0.00563888	downregulated
AT1G03106	1138.82	-0.666131	0.149861	-4.445	8.78916e-06	0.00037057	downregulated
AT2G38820	571.574	-0.669216	0.167512	-3.99503	6.46852e-05	0.00207144	downregulated
AT5G66110	335.721	-0.670198	0.186425	-3.59499	0.0003244	0.00809289	downregulated
AT2G47180	911.699	-0.670376	0.142932	-4.69019	2.72952e-06	0.000133064	downregulated
AT5G04000	227.073	-0.670443	0.180035	-3.72396	0.000196122	0.00531427	downregulated
AT5G54000	344.581	-0.676818	0.177796	-3.80671	0.000140826	0.00399435	downregulated
AT2G23240	5843.95	-0.678741	0.14182	-4.78594	1.70191e-06	8.80798e-05	downregulated
AT4G13510	154.043	-0.682127	0.213463	-3.19552	0.00139579	0.0272666	downregulated
AT4G03200	533.909	-0.686984	0.148097	-4.63874	3.50541e-06	0.000167031	downregulated
AT4G33980	198.387	-0.693163	0.209647	-3.30633	0.000945251	0.0197364	downregulated
AT2G04890	101.315	-0.695959	0.223551	-3.11319	0.00185075	0.0340813	downregulated
AT1G13690	95.8508	-0.696072	0.224118	-3.10582	0.0018975	0.034708	downregulated
AT5G40780	124.189	-0.698275	0.208867	-3.34315	0.000828331	0.0178629	downregulated
AT3G24927	550.11	-0.698958	0.168235	-4.15466	3.25771e-05	0.00112576	downregulated
AT3G11050	1669.38	-0.7036	0.157339	-4.47186	7.75408e-06	0.000338698	downregulated
AT5G63030	2262.72	-0.705251	0.143497	-4.91474	8.88998e-07	4.97839e-05	downregulated
AT4G12130	359.228	-0.707131	0.181214	-3.90219	9.53268e-05	0.00289158	downregulated
AT3G05260	5888.41	-0.717026	0.133833	-5.35761	8.43277e-08	6.01869e-06	downregulated
AT1G13360	338.57	-0.71716	0.217261	-3.30091	0.000963701	0.0200069	downregulated
AT4G02280	1359.85	-0.718294	0.13889	-5.17166	2.32021e-07	1.516e-05	downregulated
AT1G55530	103.942	-0.718865	0.237469	-3.0272	0.00246831	0.0432758	downregulated
AT3G48660	223.173	-0.721123	0.208009	-3.46679	0.00052672	0.012109	downregulated
AT3G50980	2987.04	-0.724671	0.168211	-4.30811	1.64655e-05	0.000649107	downregulated
AT2G33590	1243.4	-0.726614	0.154457	-4.70431	2.5472e-06	0.000127011	downregulated
AT1G56600	2405.33	-0.727862	0.21927	-3.31948	0.000901841	0.0190486	downregulated
AT1G20630	217.471	-0.729175	0.207405	-3.51571	0.000438581	0.0105029	downregulated
AT2G01490	371.294	-0.735775	0.173252	-4.24686	2.16787e-05	0.000802478	downregulated
AT4G14500	153.003	-0.736028	0.204108	-3.60608	0.00031086	0.00783971	downregulated
AT4G04870	381.23	-0.73977	0.186237	-3.9722	7.12105e-05	0.00225191	downregulated
AT3G03310	258.655	-0.740027	0.192566	-3.84297	0.000121556	0.00356824	downregulated
AT5G12840	251.509	-0.741513	0.189858	-3.90563	9.39818e-05	0.00285872	downregulated
AT5G66400	48353	-0.742956	0.136311	-5.45047	5.0237e-08	3.75745e-06	downregulated
AT4G38740	1883.18	-0.749787	0.180766	-4.14783	3.35642e-05	0.00115258	downregulated
AT5G57790	580.692	-0.758009	0.161451	-4.69498	2.66636e-06	0.000130568	downregulated
AT2G36270	699.745	-0.763815	0.158496	-4.81913	1.44185e-06	7.53352e-05	downregulated
AT1G54870	23447.1	-0.766801	0.160408	-4.78032	1.75017e-06	9.01504e-05	downregulated
AT3G12920	318.512	-0.767006	0.210999	-3.63511	0.000277857	0.00713929	downregulated
AT1G31480	65.2222	-0.767133	0.254128	-3.01869	0.00253869	0.0443112	downregulated
AT4G15630	121.366	-0.768897	0.251957	-3.0517	0.00227552	0.0403388	downregulated
AT4G15620	102.101	-0.779032	0.251899	-3.09264	0.00198384	0.0360458	downregulated
AT3G62090	133.596	-0.78121	0.214395	-3.64378	0.000268663	0.00695213	downregulated
AT1G16730	1197.9	-0.781248	0.178825	-4.3688	1.24934e-05	0.000505287	downregulated
AT1G16770	312.033	-0.783721	0.219204	-3.57531	0.000349817	0.00868183	downregulated
AT5G63350	471.455	-0.784574	0.20944	-3.74605	0.00017964	0.00491646	downregulated
AT3G26395	97.1182	-0.786132	0.228646	-3.4382	0.000585589	0.01335	downregulated
AT1G27950	108.811	-0.788661	0.226297	-3.48508	0.000491996	0.0115045	downregulated
AT5G67030	238.995	-0.792822	0.168652	-4.70092	2.58989e-06	0.000127971	downregulated
AT1G70800	220.872	-0.793236	0.189084	-4.19516	2.72678e-05	0.000960532	downregulated
AT5G24970	174.122	-0.793633	0.19544	-4.06076	4.89138e-05	0.00161371	downregulated
AT3G48270	210.195	-0.79416	0.187534	-4.23474	2.28814e-05	0.000835667	downregulated
AT1G69890	232.499	-0.794904	0.224456	-3.54147	0.000397909	0.00972074	downregulated
AT5G01670	4241.02	-0.795631	0.168339	-4.72636	2.28582e-06	0.000115029	downregulated
AT4G19880	68.0087	-0.79794	0.264466	-3.01718	0.0025514	0.0444359	downregulated
AT2G34355	134.616	-0.802282	0.200426	-4.00287	6.25779e-05	0.00201578	downregulated
AT1G69800	359.949	-0.803358	0.192951	-4.16353	3.13369e-05	0.00108635	downregulated
AT1G33050	98.5545	-0.805038	0.230402	-3.49406	0.000475727	0.0112445	downregulated
AT2G29420	63.674	-0.805175	0.269069	-2.99245	0.00276747	0.0469997	downregulated
AT2G20990	198.529	-0.80765	0.180971	-4.46288	8.08668e-06	0.000347664	downregulated
AT1G16850	651.831	-0.815942	0.18523	-4.40502	1.05775e-05	0.000439188	downregulated
AT5G52300	1380.39	-0.819887	0.184931	-4.43348	9.27257e-06	0.000389448	downregulated
AT5G50170	442.679	-0.83048	0.159287	-5.21372	1.85089e-07	1.23998e-05	downregulated
AT2G01275	77.9886	-0.831292	0.252606	-3.29086	0.000998806	0.0205792	downregulated
AT1G35516	222.469	-0.831599	0.184216	-4.51425	6.35404e-06	0.000283209	downregulated
AT1G21780	134.208	-0.833337	0.214641	-3.88248	0.000103398	0.00311048	downregulated
AT2G43590	138.137	-0.836142	0.227189	-3.68038	0.000232887	0.00617265	downregulated
AT1G19530	1012.44	-0.839116	0.17845	-4.70225	2.5731e-06	0.00012772	downregulated
AT1G48460	56.3429	-0.841435	0.273923	-3.07179	0.00212779	0.0382162	downregulated
AT5G23460	81.9747	-0.843388	0.239367	-3.52341	0.000426024	0.0102708	downregulated
AT2G39210	73.2175	-0.844992	0.283979	-2.97555	0.00292463	0.0487092	downregulated
AT2G38905	298.472	-0.846263	0.218565	-3.87191	0.000107985	0.00322184	downregulated
AT3G63170	60.0254	-0.848044	0.275837	-3.07444	0.00210897	0.0379406	downregulated
AT5G04010	124.907	-0.849774	0.257987	-3.29386	0.000988207	0.0204767	downregulated
AT1G07510	89.1044	-0.856203	0.233203	-3.67149	0.000241144	0.00634528	downregulated
AT1G08170	1453.95	-0.861356	0.17399	-4.9506	7.39839e-07	4.20783e-05	downregulated
AT3G19960	1493.18	-0.864206	0.170804	-5.05962	4.20082e-07	2.56273e-05	downregulated
AT1G79245	106.692	-0.864501	0.22577	-3.82912	0.000128603	0.00375494	downregulated
AT3G14880	59.9283	-0.866164	0.268695	-3.2236	0.00126592	0.0250431	downregulated
AT5G61510	328.687	-0.867258	0.19643	-4.41509	1.00966e-05	0.000422433	downregulated
AT1G52870	68.1345	-0.869538	0.271725	-3.20007	0.00137395	0.0269363	downregulated
AT5G18470	54.6599	-0.874975	0.277394	-3.15427	0.00160902	0.0304515	downregulated
AT5G10740	59.728	-0.877893	0.282531	-3.10725	0.00188838	0.0345992	downregulated
AT1G30070	246.565	-0.877926	0.175677	-4.99739	5.81122e-07	3.37545e-05	downregulated
AT2G19320	82.7519	-0.878054	0.263599	-3.33102	0.000865285	0.0184783	downregulated
AT1G13640	194.059	-0.881542	0.19283	-4.5716	4.8402e-06	0.000218409	downregulated
AT3G14660	251.147	-0.882724	0.174588	-5.05605	4.28022e-07	2.59003e-05	downregulated
AT2G25900	176.508	-0.882902	0.213041	-4.14427	3.40892e-05	0.00116694	downregulated
AT1G54050	139.876	-0.888149	0.203133	-4.37226	1.22966e-05	0.000501041	downregulated
AT5G45690	8702.74	-0.897478	0.193506	-4.63799	3.51806e-06	0.000167031	downregulated
AT5G52170	50.9712	-0.899359	0.297948	-3.01851	0.00254019	0.0443112	downregulated
AT2G25625	222.194	-0.9011	0.200469	-4.49496	6.95829e-06	0.00030763	downregulated
AT3G23990	51.9456	-0.905191	0.303093	-2.98651	0.00282182	0.0475027	downregulated
AT5G21020	3134.47	-0.905197	0.129486	-6.99072	2.73478e-12	4.8957e-10	downregulated
AT5G57900	474.833	-0.90676	0.195101	-4.64764	3.35761e-06	0.000160812	downregulated
AT4G27530	1554.46	-0.907033	0.195945	-4.62902	3.67395e-06	0.000173678	downregulated
AT2G45570	57.3179	-0.910164	0.305249	-2.98171	0.00286644	0.0481256	downregulated
AT1G15180	161.419	-0.912862	0.20516	-4.44952	8.60606e-06	0.000364257	downregulated
AT1G74710	82.403	-0.914115	0.24012	-3.8069	0.000140718	0.00399435	downregulated
AT5G06750	170.614	-0.919051	0.218294	-4.21015	2.55203e-05	0.000910725	downregulated
AT1G07430	249.274	-0.9199	0.229452	-4.00913	6.09439e-05	0.00196896	downregulated
AT4G36730	49.7548	-0.920343	0.305243	-3.01511	0.00256884	0.0445973	downregulated
AT1G19490	177.973	-0.926761	0.220831	-4.1967	2.70828e-05	0.000957102	downregulated
AT4G28240	161.02	-0.92969	0.241032	-3.85712	0.000114732	0.00339531	downregulated
AT1G07420	72.5516	-0.940669	0.281067	-3.34678	0.000817566	0.0177491	downregulated
AT4G01120	166.596	-0.941402	0.216718	-4.34391	1.39967e-05	0.000557823	downregulated
AT5G25180	326.184	-0.946097	0.161898	-5.84379	5.1025e-09	4.86063e-07	downregulated
AT1G14200	251.845	-0.947165	0.188796	-5.01686	5.25215e-07	3.11704e-05	downregulated
AT4G22340	48.0399	-0.949182	0.315957	-3.00415	0.00266325	0.0457996	downregulated
AT2G25880	38.5771	-0.950419	0.317723	-2.99135	0.00277748	0.0470965	downregulated
AT1G15330	872.479	-0.953934	0.201351	-4.73765	2.16206e-06	0.000109812	downregulated
AT3G15210	56.9605	-0.960169	0.295993	-3.24389	0.00117911	0.0234534	downregulated
AT1G27990	2210.64	-0.968485	0.177235	-5.46443	4.64402e-08	3.49743e-06	downregulated
AT1G72770	57.2436	-0.972586	0.292106	-3.32957	0.00086981	0.0185153	downregulated
AT1G64710	96.6099	-0.972767	0.230469	-4.22081	2.43422e-05	0.000879513	downregulated
AT1G79160	50.6765	-0.973876	0.286364	-3.40083	0.000671821	0.0150642	downregulated
AT4G32650	39.9559	-0.976618	0.320082	-3.05115	0.00227967	0.0403468	downregulated
AT5G07020	82.432	-0.978782	0.268582	-3.64425	0.000268169	0.00695213	downregulated
AT2G38340	103.429	-0.979266	0.307048	-3.18929	0.00142622	0.0276632	downregulated
AT1G77090	71.4512	-0.983601	0.290265	-3.38863	0.000702432	0.0156543	downregulated
AT3G02570	121.046	-0.986497	0.214865	-4.59124	4.40625e-06	0.000200485	downregulated
AT5G05320	471.746	-0.988911	0.161316	-6.13025	8.77401e-10	9.99971e-08	downregulated
AT3G11330	43.81	-1.00429	0.309489	-3.245	0.00117449	0.0234264	downregulated
AT5G42290	342.77	-1.01191	0.185725	-5.44844	5.08129e-08	3.77467e-06	downregulated
AT5G21920	62.7272	-1.01228	0.268701	-3.76732	0.00016501	0.00456179	downregulated
AT5G50240	888.712	-1.01244	0.165316	-6.12427	9.11021e-10	1.0256e-07	downregulated
AT5G51760	791.874	-1.01691	0.162027	-6.27617	3.47019e-10	4.38206e-08	downregulated
AT5G66730	313.444	-1.01705	0.174819	-5.81774	5.96501e-09	5.56734e-07	downregulated
AT1G22370	101.178	-1.03031	0.230759	-4.46488	8.01145e-06	0.000347163	downregulated
AT5G10695	45.8463	-1.03801	0.299912	-3.46104	0.000538089	0.0123444	downregulated
AT1G62422	99.4495	-1.04187	0.245518	-4.24354	2.20025e-05	0.000811715	downregulated
AT4G26270	63.3158	-1.04443	0.263512	-3.9635	7.38577e-05	0.00232428	downregulated
AT1G03990	99.6243	-1.04984	0.267248	-3.92834	8.5536e-05	0.00263114	downregulated
AT5G01520	174.419	-1.05236	0.275388	-3.82138	0.000132707	0.00381359	downregulated
AT3G53730	36.2813	-1.05283	0.330349	-3.18702	0.00143749	0.0278322	downregulated
AT3G23175	50.465	-1.05488	0.286806	-3.67802	0.000235052	0.00621492	downregulated
AT5G57050	98.7322	-1.05637	0.246798	-4.2803	1.86643e-05	0.000717657	downregulated
AT5G35320	160.862	-1.06661	0.218599	-4.8793	1.06465e-06	5.78406e-05	downregulated
AT1G07473	104.824	-1.06769	0.244827	-4.36098	1.29483e-05	0.000521754	downregulated
AT1G17450	31.9426	-1.07168	0.358614	-2.98841	0.00280437	0.0474051	downregulated
AT1G14530	228.279	-1.07419	0.210651	-5.09938	3.40775e-07	2.12643e-05	downregulated
AT1G70420	59.7743	-1.08072	0.267032	-4.04716	5.18433e-05	0.001695	downregulated
AT1G79270	34.9224	-1.09639	0.332916	-3.29329	0.000990222	0.0204796	downregulated
AT3G22500	5865.23	-1.09827	0.192263	-5.71234	1.11434e-08	9.58158e-07	downregulated
AT3G24500	39.76	-1.09965	0.330051	-3.33177	0.000862961	0.0184775	downregulated
AT3G11410	322.147	-1.10971	0.260378	-4.26193	2.02673e-05	0.000766511	downregulated
AT5G15450	68.6901	-1.11748	0.254733	-4.38688	1.14986e-05	0.00047205	downregulated
AT3G21600	64.3844	-1.12505	0.268528	-4.18971	2.79316e-05	0.00098075	downregulated
AT1G07400	42.7844	-1.12973	0.310738	-3.63563	0.000277307	0.00713929	downregulated
AT2G42000	1905.85	-1.13516	0.152812	-7.42851	1.09824e-13	2.72564e-11	downregulated
AT3G16120	190.787	-1.14744	0.212754	-5.39328	6.91845e-08	5.07044e-06	downregulated
AT2G20560	320.62	-1.16005	0.193446	-5.99678	2.01262e-09	2.11325e-07	downregulated
AT1G14960	45.5406	-1.16163	0.308628	-3.76384	0.000167323	0.00461405	downregulated
AT3G15790	34.8793	-1.16405	0.339919	-3.4245	0.000615941	0.0139545	downregulated
AT2G36540	55.5309	-1.16529	0.297141	-3.92169	8.79285e-05	0.00269713	downregulated
AT1G65970	84.3521	-1.16745	0.273537	-4.268	1.97234e-05	0.000750451	downregulated
AT5G06760	9273.9	-1.16774	0.175261	-6.6629	2.68483e-11	4.072e-09	downregulated
AT4G36600	3892.9	-1.16853	0.136655	-8.55094	1.22087e-17	4.7614e-15	downregulated
AT5G25560	28.7454	-1.17159	0.392961	-2.98143	0.00286903	0.0481256	downregulated
AT5G04340	243.962	-1.17193	0.262661	-4.46175	8.12924e-06	0.000348123	downregulated
AT3G14330	91.5081	-1.1722	0.236843	-4.94929	7.44861e-07	4.21445e-05	downregulated
AT1G61563	70.6727	-1.17366	0.362624	-3.23658	0.00120971	0.0239746	downregulated
AT5G43770	544.268	-1.17465	0.176381	-6.65973	2.74323e-11	4.10357e-09	downregulated
AT1G20870	34.3871	-1.18143	0.342116	-3.45331	0.000553759	0.0126772	downregulated
AT3G03270	30.6471	-1.18223	0.395876	-2.98636	0.00282319	0.0475027	downregulated
AT2G38870	600.925	-1.19823	0.21061	-5.68934	1.27531e-08	1.07956e-06	downregulated
AT5G66090	52.5916	-1.20072	0.319574	-3.75725	0.00017179	0.00471344	downregulated
AT5G07360	534.019	-1.20519	0.170608	-7.0641	1.61664e-12	3.04374e-10	downregulated
AT1G71340	157.209	-1.21124	0.207858	-5.82725	5.63497e-09	5.30464e-07	downregulated
AT5G40382	60.172	-1.21635	0.299814	-4.05703	4.97017e-05	0.00163477	downregulated
AT1G75830	52333.1	-1.21784	0.132716	-9.1763	4.46147e-20	2.86584e-17	downregulated
AT5G53260	82.6814	-1.2218	0.252939	-4.8304	1.36258e-06	7.15356e-05	downregulated
AT5G54980	36.2799	-1.22504	0.37205	-3.29268	0.000992388	0.0204856	downregulated
AT4G28390	235.35	-1.23416	0.189101	-6.52647	6.7337e-11	9.30785e-09	downregulated
AT1G16040	37.2912	-1.2377	0.354848	-3.48797	0.000486703	0.0114062	downregulated
AT4G09610	1243	-1.24605	0.23408	-5.32317	1.01972e-07	7.13805e-06	downregulated
AT3G16720	26.1023	-1.25237	0.42208	-2.96714	0.00300585	0.049658	downregulated
AT5G04590	260.509	-1.25661	0.181382	-6.92795	4.2698e-12	7.11282e-10	downregulated
AT4G15563	40.6029	-1.25684	0.347432	-3.61753	0.000297433	0.00757102	downregulated
AT1G19440	43.89	-1.25727	0.303807	-4.1384	3.49737e-05	0.00118976	downregulated
AT2G23590	57.1045	-1.26141	0.298984	-4.21899	2.454e-05	0.000881503	downregulated
AT4G35010	24.6536	-1.27729	0.40465	-3.15654	0.00159655	0.0302816	downregulated
AT4G37370	89.6775	-1.28317	0.294589	-4.3558	1.32585e-05	0.000532288	downregulated
AT1G23710	101.096	-1.28395	0.242899	-5.28592	1.25073e-07	8.53623e-06	downregulated
AT4G35180	24.3782	-1.28399	0.406654	-3.15744	0.0015916	0.0302792	downregulated
AT1G68190	24.531	-1.28676	0.414833	-3.10188	0.00192298	0.0350567	downregulated
AT5G05220	577.239	-1.28857	0.222939	-5.77993	7.47327e-09	6.68919e-07	downregulated
AT3G20865	30.7895	-1.28933	0.42069	-3.0648	0.00217817	0.038929	downregulated
AT5G17190	223.129	-1.29541	0.190535	-6.7988	1.05496e-11	1.66959e-09	downregulated
AT2G22240	1573.65	-1.29566	0.180918	-7.16159	7.97463e-13	1.61265e-10	downregulated
AT1G73020	27.4387	-1.29803	0.384932	-3.3721	0.000745983	0.0163577	downregulated
AT5G24160	67.144	-1.30173	0.25493	-5.10624	3.28631e-07	2.07436e-05	downregulated
AT3G56880	377.317	-1.30323	0.184172	-7.07614	1.48226e-12	2.89041e-10	downregulated
AT1G73500	38.6529	-1.30452	0.348395	-3.74437	0.000180844	0.00493704	downregulated
AT3G22490	2784.36	-1.31029	0.180045	-7.27755	3.39934e-13	7.45344e-11	downregulated
AT3G53040	2210.89	-1.31148	0.216736	-6.05105	1.43908e-09	1.55591e-07	downregulated
AT3G15357	33.3983	-1.31971	0.34738	-3.79902	0.000145268	0.00409903	downregulated
AT2G46270	73.7849	-1.3213	0.253793	-5.2062	1.9275e-07	1.27565e-05	downregulated
AT5G10000	61.9918	-1.32244	0.300191	-4.40534	1.0562e-05	0.000439188	downregulated
AT1G48750	517.564	-1.32746	0.20623	-6.4368	1.22023e-10	1.64504e-08	downregulated
AT1G16030	2146.02	-1.33499	0.203198	-6.56991	5.03465e-11	7.234e-09	downregulated
AT2G40170	26722.3	-1.34055	0.17969	-7.46033	8.63081e-14	2.29874e-11	downregulated
AT1G13740	107.741	-1.34941	0.230934	-5.84326	5.11879e-09	4.86063e-07	downregulated
AT3G61040	413.835	-1.35543	0.240614	-5.63322	1.76875e-08	1.4414e-06	downregulated
AT4G18360	21.8478	-1.35624	0.44998	-3.01399	0.00257836	0.0446527	downregulated
AT5G35660	13805.6	-1.35727	0.186679	-7.27062	3.57854e-13	7.66229e-11	downregulated
AT3G16050	22.4338	-1.36239	0.43509	-3.13127	0.00174049	0.032559	downregulated
AT1G72660	30.0842	-1.36543	0.356903	-3.82576	0.000130367	0.00379629	downregulated
AT5G57550	10860.5	-1.36685	0.193814	-7.05235	1.75918e-12	3.25598e-10	downregulated
AT3G19290	32.1572	-1.37313	0.34936	-3.93042	8.47962e-05	0.00261575	downregulated
AT2G25340	132.822	-1.38613	0.240988	-5.75188	8.82576e-09	7.71019e-07	downregulated
AT2G47770	2929.77	-1.40396	0.167228	-8.39546	4.64073e-17	1.74748e-14	downregulated
AT2G27310	26.7515	-1.41329	0.383521	-3.68504	0.000228662	0.00607541	downregulated
AT1G72200	17.1753	-1.42089	0.472205	-3.00906	0.00262058	0.0452082	downregulated
AT4G09600	2447	-1.42318	0.205067	-6.94009	3.91853e-12	6.68599e-10	downregulated
AT4G21320	143.072	-1.43167	0.210256	-6.80918	9.81547e-12	1.57625e-09	downregulated
AT5G17360	19.2334	-1.4466	0.473098	-3.05772	0.0022303	0.0396658	downregulated
AT4G05120	19.3345	-1.45888	0.437638	-3.33354	0.000857487	0.0183964	downregulated
AT5G67080	67.0466	-1.46875	0.33611	-4.36984	1.24336e-05	0.00050474	downregulated
AT3G49300	35.7314	-1.46967	0.379776	-3.86984	0.000108908	0.00324052	downregulated
AT1G69270	29.3271	-1.48413	0.388331	-3.82182	0.000132473	0.00381359	downregulated
AT5G39720	972.77	-1.48701	0.210289	-7.07128	1.53512e-12	2.94096e-10	downregulated
AT5G05250	77.404	-1.48819	0.260932	-5.70337	1.17461e-08	1.00209e-06	downregulated
AT5G12030	6453.74	-1.49031	0.1651	-9.0267	1.7692e-19	9.70208e-17	downregulated
AT1G05150	119.734	-1.5004	0.240932	-6.2275	4.73949e-10	5.73578e-08	downregulated
AT2G34740	502.647	-1.50051	0.186097	-8.06305	7.44141e-16	2.6213e-13	downregulated
AT5G58650	110.274	-1.5065	0.253186	-5.95017	2.67864e-09	2.72611e-07	downregulated
AT3G07360	37.7445	-1.53536	0.361178	-4.25097	2.12845e-05	0.000793265	downregulated
AT2G25140	68.9547	-1.5392	0.272196	-5.65476	1.56068e-08	1.2814e-06	downregulated
AT1G30110	22.163	-1.54743	0.466624	-3.31622	0.000912442	0.0191982	downregulated
AT3G01990	94.3647	-1.56449	0.28268	-5.53448	3.12161e-08	2.41759e-06	downregulated
AT5G58660	25.259	-1.57245	0.450659	-3.48922	0.000484431	0.0114062	downregulated
AT5G46050	44.3358	-1.57863	0.343278	-4.59869	4.25163e-06	0.000195898	downregulated
AT1G13340	75.7256	-1.58501	0.267463	-5.92609	3.10237e-09	3.10806e-07	downregulated
AT4G12400	117.549	-1.59343	0.220778	-7.21734	5.30135e-13	1.09228e-10	downregulated
AT1G74310	594.092	-1.60277	0.177982	-9.00526	2.15164e-19	1.068e-16	downregulated
AT5G09640	31.188	-1.61096	0.360111	-4.4735	7.69487e-06	0.000337462	downregulated
AT1G02660	51.9665	-1.61347	0.318179	-5.07096	3.9582e-07	2.42829e-05	downregulated
AT5G64510	25.1998	-1.62314	0.42437	-3.82483	0.000130862	0.00380058	downregulated
AT3G07365	25.2695	-1.63236	0.419686	-3.88948	0.000100458	0.00303039	downregulated
AT5G59530	15.8006	-1.63363	0.488825	-3.34196	0.000831895	0.0178825	downregulated
AT5G52640	472.938	-1.63704	0.217078	-7.54125	4.65476e-14	1.27075e-11	downregulated
AT3G46230	6139.63	-1.6638	0.162771	-10.2217	1.58513e-24	1.44247e-21	downregulated
AT2G24570	33.0374	-1.66554	0.357423	-4.65985	3.16439e-06	0.000153578	downregulated
AT1G77360	26.2148	-1.66866	0.387864	-4.30218	1.69124e-05	0.000664195	downregulated
AT3G51920	22.1156	-1.67393	0.423855	-3.94929	7.83822e-05	0.00243856	downregulated
AT5G53895	701.71	-1.68889	0.211957	-7.96809	1.61149e-15	5.33256e-13	downregulated
AT5G36100	70.5332	-1.69005	0.282275	-5.98727	2.13395e-09	2.21096e-07	downregulated
AT1G07180	51.0442	-1.69463	0.314507	-5.3882	7.11673e-08	5.18098e-06	downregulated
AT5G25450	118.911	-1.69844	0.243715	-6.96897	3.19279e-12	5.62342e-10	downregulated
AT3G02140	18.2339	-1.72661	0.487242	-3.54364	0.000394644	0.00966961	downregulated
AT5G11460	17.4367	-1.75459	0.502897	-3.48897	0.000484882	0.0114062	downregulated
AT1G04360	25.7889	-1.75937	0.395327	-4.45043	8.57002e-06	0.000364142	downregulated
AT1G64065	102.007	-1.76913	0.238523	-7.41704	1.19767e-13	2.90636e-11	downregulated
AT3G62100	20.0761	-1.77136	0.456652	-3.87902	0.00010488	0.00314353	downregulated
AT2G19310	132.382	-1.77742	0.245184	-7.24932	4.18855e-13	8.79596e-11	downregulated
AT3G53960	63.9586	-1.77814	0.31762	-5.59833	2.16421e-08	1.70023e-06	downregulated
AT1G07500	342.867	-1.78047	0.513077	-3.47019	0.000520099	0.011982	downregulated
AT5G39530	54.0658	-1.79879	0.319496	-5.63008	1.80121e-08	1.45698e-06	downregulated
AT1G53540	190.037	-1.80448	0.208651	-8.64831	5.22664e-18	2.11389e-15	downregulated
AT5G62220	81.3149	-1.81967	0.274364	-6.63232	3.30441e-11	4.87623e-09	downregulated
AT1G11300	29.6321	-1.82283	0.377178	-4.83282	1.34614e-06	7.13531e-05	downregulated
AT1G12130	68.4493	-1.83403	0.301254	-6.08799	1.14338e-09	1.27405e-07	downregulated
AT4G15380	32.5506	-1.84724	0.397209	-4.65054	3.31062e-06	0.00015926	downregulated
AT1G68500	24.8949	-1.86622	0.4055	-4.60226	4.17926e-06	0.000193379	downregulated
AT1G68250	165.046	-1.87965	0.215676	-8.71518	2.90305e-18	1.32089e-15	downregulated
AT5G65280	46.1	-1.88011	0.31873	-5.89873	3.6631e-09	3.57152e-07	downregulated
AT3G07255	134.041	-1.88369	0.550679	-3.42068	0.000624658	0.0141227	downregulated
AT1G26800	235.333	-1.91218	0.198662	-9.62526	6.25489e-22	4.86759e-19	downregulated
AT5G50360	357.406	-1.92954	0.45513	-4.23954	2.23977e-05	0.000823511	downregulated
AT1G77450	297.921	-1.94839	0.465447	-4.18606	2.83841e-05	0.00099027	downregulated
AT2G20780	11.115	-1.9515	0.601437	-3.24473	0.00117561	0.0234264	downregulated
AT4G13180	72.9607	-1.95449	0.280687	-6.96321	3.32607e-12	5.7652e-10	downregulated
AT4G21500	25.121	-1.97149	0.423408	-4.65626	3.22009e-06	0.00015559	downregulated
AT5G18450	269.653	-1.97566	0.252721	-7.81757	5.38536e-15	1.58941e-12	downregulated
AT1G11440	13.5345	-1.98238	0.611579	-3.24141	0.0011894	0.023615	downregulated
AT4G18920	150.281	-1.99713	0.230464	-8.66569	4.48801e-18	1.96036e-15	downregulated
AT5G22545	14.3094	-2.00323	0.575116	-3.48318	0.0004955	0.011537	downregulated
AT2G28400	132.001	-2.00469	0.289605	-6.92213	4.44893e-12	7.25109e-10	downregulated
AT4G20820	60.3419	-2.0094	0.290083	-6.92699	4.29896e-12	7.11282e-10	downregulated
AT5G66080	26.2012	-2.0442	0.420442	-4.86202	1.16194e-06	6.2198e-05	downregulated
AT5G51440	14.7214	-2.0634	0.539859	-3.82212	0.000132312	0.00381359	downregulated
AT5G64210	47.0813	-2.06938	0.315593	-6.5571	5.4863e-11	7.78058e-09	downregulated
AT3G15250	9.60956	-2.08787	0.650113	-3.21155	0.00132019	0.0260696	downregulated
AT2G41260	1434.03	-2.10558	0.161584	-13.0309	8.16893e-39	2.23012e-35	downregulated
AT4G36620	294.046	-2.11833	0.238268	-8.89053	6.08204e-19	2.88765e-16	downregulated
AT1G01580	28.8401	-2.13786	0.402606	-5.31006	1.09588e-07	7.57407e-06	downregulated
AT3G63350	12.7127	-2.14023	0.592389	-3.61288	0.000302815	0.00767225	downregulated
AT1G76680	11.0282	-2.15802	0.66399	-3.25008	0.00115373	0.023117	downregulated
AT5G67370	22.0638	-2.17146	0.449404	-4.83187	1.35257e-06	7.13531e-05	downregulated
AT5G55135	480.101	-2.26979	0.202983	-11.1822	4.98661e-29	6.05042e-26	downregulated
AT1G62180	245.399	-2.28314	0.253232	-9.01599	1.95103e-19	1.01453e-16	downregulated
AT2G22880	24.3987	-2.28561	0.42523	-5.37501	7.65775e-08	5.53792e-06	downregulated
AT1G69540	39.7638	-2.29472	0.358406	-6.40257	1.52782e-10	2.0346e-08	downregulated
AT2G16260	10.3275	-2.29946	0.626147	-3.6724	0.000240279	0.00633779	downregulated
AT5G54740	13649.4	-2.30356	0.159657	-14.4282	3.4412e-47	1.87889e-43	downregulated
AT2G14060	8.01629	-2.33637	0.747875	-3.12401	0.00178405	0.033222	downregulated
AT1G24580	28.0173	-2.42115	0.426341	-5.6789	1.3556e-08	1.1387e-06	downregulated
AT3G12960	611.582	-2.46474	0.181915	-13.5488	8.05318e-42	2.93136e-38	downregulated
AT1G69260	40.8658	-2.46515	0.336465	-7.32662	2.36024e-13	5.44031e-11	downregulated
AT5G03210	99.9109	-2.49247	0.28803	-8.65349	4.99459e-18	2.09773e-15	downregulated
AT4G22755	24.0384	-2.5079	0.445815	-5.62543	1.8505e-08	1.475e-06	downregulated
AT1G52560	255.612	-2.52319	0.20776	-12.1447	6.11714e-34	1.11332e-30	downregulated
AT5G45630	61.758	-2.52788	0.633513	-3.99026	6.6001e-05	0.0021074	downregulated
AT1G30190	11.0176	-2.5418	0.651564	-3.90108	9.57658e-05	0.00289685	downregulated
AT3G22510	17.4229	-2.60142	0.50772	-5.12373	2.99549e-07	1.91291e-05	downregulated
AT5G59220	13.524	-2.61142	0.566908	-4.60642	4.09661e-06	0.000191175	downregulated
AT3G12955	171.307	-2.62539	0.232288	-11.3023	1.2779e-29	1.99352e-26	downregulated
AT2G28780	26.3559	-2.65069	0.42132	-6.29139	3.14634e-10	4.09025e-08	downregulated
AT5G63790	118.6	-2.67784	0.251509	-10.6471	1.79869e-26	1.96417e-23	downregulated
AT1G71960	7.21996	-2.70335	0.770814	-3.50714	0.000452951	0.0108233	downregulated
AT1G56170	18.9487	-2.71228	0.491533	-5.51799	3.42906e-08	2.63699e-06	downregulated
AT2G29500	138.35	-2.89129	0.23468	-12.3201	7.05655e-35	1.54115e-31	downregulated
AT3G22492	22.964	-2.89848	0.465532	-6.22617	4.77982e-10	5.73578e-08	downregulated
AT1G03070	8.86458	-3.07764	0.744047	-4.13635	3.52879e-05	0.00119672	downregulated
AT3G22840	24.0573	-3.0779	0.50211	-6.12994	8.79095e-10	9.99971e-08	downregulated
AT2G46240	45.3671	-3.11117	0.374803	-8.30081	1.03402e-16	3.76382e-14	downregulated
AT4G01250	10.4045	-3.27305	0.768012	-4.26172	2.02859e-05	0.000766511	downregulated
AT4G23493	26.7277	-3.65718	0.477848	-7.65345	1.95662e-14	5.6227e-12	downregulated
AT5G45830	64.4036	-3.71253	0.331814	-11.1886	4.6369e-29	6.05042e-26	downregulated
AT3G29575	28.0507	-3.76367	0.474605	-7.93012	2.18935e-15	7.03167e-13	downregulated
AT1G02400	11.4291	-4.43511	0.845694	-5.24434	1.56841e-07	1.06379e-05	downregulated
AT4G25200	178.336	-4.82111	0.306623	-15.7233	1.04795e-55	1.14436e-51	downregulated
AT4G27670	11.499	-5.7974	1.1677	-4.9648	6.8773e-07	3.93194e-05	downregulated
AT4G10250	42.5068	-5.80767	0.628422	-9.24167	2.42674e-20	1.65625e-17	downregulated
AT5G12020	21.429	-6.05948	0.914398	-6.62674	3.43175e-11	4.99663e-09	downregulated

## Sheet: Genes in dog1 experiment
Genes passing all filtering steps. Mean expression for all seeds and for seeds from each time point separately is showed.
gene	expression all seeds	expression Col-0 3d	expression dog1-4 3d	expression Col-0 7d+24h	expression dog1-4 7d+24h
AT1G01020	2.22775	1.68421	1.31579	2.46875	3.42708
AT1G01040	4.34293	2.98947	3.47368	5.67708	5.20833
AT1G01050	4.17016	1.69474	2.6	5.60417	6.73958
AT1G01080	1.31152	0.189474	0.610526	1.27083	3.15625
AT1G01090	2.97906	0.336842	1.35789	3.38542	6.79167
AT1G01100	49.5314	18.8316	16.6842	61.1458	100.802
AT1G01140	1.67539	0.115789	0.589474	1.125	4.84375
AT1G01170	24.0681	25.7158	21.4316	25.9583	23.1562
AT1G01210	4.63613	2.97895	2.29474	5.57292	7.65625
AT1G01230	5.34031	3.44211	4.02105	7.38542	6.47917
AT1G01290	2.56806	1.55789	1.34737	3.04167	4.30208
AT1G01300	13.3796	0.715789	1.2	14.1146	37.2292
AT1G01320	10.4084	4.78947	5.24211	11.4167	20.0729
AT1G01350	3.01309	1.55789	1.44211	3.72917	5.29167
AT1G01360	2.60209	3.24211	2.55789	2.89583	1.71875
AT1G01490	4.96597	1.58947	2.30526	5.70833	10.1979
AT1G01520	3.86911	5.12632	5.04211	4.05208	1.28125
AT1G01540	1.71204	1.53684	1.75789	1.45833	2.09375
AT1G01600	1.56021	1.77895	1.98947	1.5	0.979167
AT1G01620	1.59686	0.0842105	3.21053	0.510417	2.58333
AT1G01640	1.44764	0.210526	1.13684	0.53125	3.89583
AT1G01650	6.94764	6.8	5.30526	7.72917	7.9375
AT1G01715	1.29843	0.936842	0.747368	1.82292	1.67708
AT1G01770	3.20942	3.05263	2.68421	4.27083	2.82292
AT1G01780	1.46859	1.16842	1.46316	2.09375	1.14583
AT1G01800	3.54974	1.48421	2.21053	4.11458	6.35417
AT1G01860	1.32723	0.673684	0.852632	1.51042	2.26042
AT1G01910	3.0288	1	1.34737	3.0625	6.66667
AT1G01920	3.09686	1.50526	1.72632	4.35417	4.77083
AT1G01930	2.17539	2.22105	1.41053	2.59375	2.46875
AT1G01940	4.18586	1.71579	2.28421	4.77083	7.92708
AT1G01950	1.76702	0.557895	0.778947	2.23958	3.46875
AT1G01960	5.56283	3.62105	3.77895	7.22917	7.58333
AT1G01970	1.58115	1.30526	1.14737	1.67708	2.1875
AT1G02020	1.37435	0.863158	1.47368	1.69792	1.45833
AT1G02080	12.0288	10.5263	9.62105	12.9792	14.9479
AT1G02090	5.64398	2.81053	2.52632	5.79167	11.3854
AT1G02100	4.86387	3.14737	3.28421	6.5625	6.42708
AT1G02110	3.65707	1.96842	2.14737	4.95833	5.52083
AT1G02130	4.95026	1.94737	2.31579	6.11458	9.36458
AT1G02140	26.6309	24.9053	23.1368	28.3229	30.1042
AT1G02150	17.1283	16.2105	13.4526	23.3542	15.4479
AT1G02160	7.97382	6.38947	5.78947	9.05208	10.625
AT1G02170	1.07853	0.757895	0.957895	1.15625	1.4375
AT1G02260	1.53927	0.8	1.16842	2.4375	1.73958
AT1G02270	1.40576	0.810526	0.894737	1.84375	2.0625
AT1G02280	11.5681	6.41053	5.53684	17.0625	17.1458
AT1G02305	16.1623	9.77895	12.6	20.6771	21.4896
AT1G02330	3.94503	1.65263	1.96842	4.10417	8.01042
AT1G02370	3.03927	2.28421	2.22105	3.54167	4.09375
AT1G02410	2.30628	1.05263	1.23158	2.94792	3.96875
AT1G02610	1.64136	2.61053	2.50526	0.90625	0.5625
AT1G02640	7.57068	0.305263	0.473684	3.46875	25.8854
AT1G02660	1.01571	1.14737	1.37895	1.04167	0.5
AT1G02680	3.62042	2.61053	2	4.98958	4.85417
AT1G02690	1.43979	0.547368	0.736842	2.14583	2.3125
AT1G02740	1.53665	0.894737	0.968421	2.25	2.02083
AT1G02750	2.66492	1.77895	2.22105	2.41667	4.22917
AT1G02770	1.09948	0.894737	0.905263	1.28125	1.3125
AT1G02780	95.3089	22.2	26.4737	114.979	216.104
AT1G02816	5.59948	5.53684	6.02105	4.90625	5.9375
AT1G02860	1.09424	0.726316	0.821053	1	1.82292
AT1G02870	10.0654	2.35789	3	12.5312	22.2188
AT1G02880	2.67016	1.24211	1.4	3.84375	4.16667
AT1G02910	1.90052	1.32632	1.09474	2.4375	2.72917
AT1G02930	1.71728	0.0631579	4.91579	0.3125	1.59375
AT1G02960	1.70681	1.45263	1.37895	2.08333	1.90625
AT1G02990	1.89791	1.15789	1.13684	2.85417	2.42708
AT1G03000	2.50262	1	1.28421	3.03125	4.66667
AT1G03080	3.15445	1.83158	2.71579	3.35417	4.69792
AT1G03090	2.52094	2.58947	2.64211	2.625	2.22917
AT1G03110	1.8377	0.252632	0.284211	2.32292	4.45833
AT1G03130	2.44241	1.88421	6.08421	1.33333	0.5
AT1G03140	5.24607	4.27368	4.05263	6.13542	6.5
AT1G03150	2.55236	0.726316	1.16842	2.52083	5.76042
AT1G03160	1.68848	0.821053	0.652632	2.25	3.01042
AT1G03210	2.53403	2.14737	2.36842	3.17708	2.4375
AT1G03220	3.69634	0.905263	4.41053	3.25	6.19792
AT1G03230	6.90052	1.72632	2.30526	8.15625	15.3125
AT1G03250	2.45812	1.02105	1.30526	2.65625	4.82292
AT1G03270	4.39529	4.33684	4.43158	5.53125	3.28125
AT1G03280	2.73298	1.53684	1.97895	3.5625	3.83333
AT1G03330	5.9712	2.61053	2.51579	6.80208	11.8854
AT1G03350	2.24084	1.45263	1.63158	2.23958	3.625
AT1G03360	3.62827	1.18947	1	3.91667	8.35417
AT1G03430	1.96859	1.21053	1.64211	2.36458	2.64583
AT1G03475	5.2644	2.04211	2.69474	6.44792	9.8125
AT1G03530	4.78272	2.44211	2.76842	5.47917	8.39583
AT1G03550	1.68325	1.22105	1.50526	2.02083	1.97917
AT1G03590	1.23298	0.778947	0.821053	1.60417	1.71875
AT1G03600	3.87958	2.98947	4.03158	4.57292	3.91667
AT1G03680	6.35864	2.50526	5.68421	6.9375	10.2604
AT1G03687	1.12304	0.336842	0.421053	1.54167	2.17708
AT1G03730	1.02618	0.705263	0.989474	1.10417	1.30208
AT1G03740	1.81152	1.23158	1.82105	1.92708	2.26042
AT1G03760	5.23822	6.41053	4.04211	6.6875	3.8125
AT1G03860	6.57592	3.58947	3	6.875	12.7708
AT1G03880	26.5602	62.9474	36.7579	5.4375	1.58333
AT1G03890	9.67277	21.5895	15.5895	1.3125	0.385417
AT1G03900	9.94503	7.31579	6.28421	13.7812	12.3333
AT1G03905	1.62827	1.64211	1.83158	1.5	1.54167
AT1G03910	8.28272	6.33684	5.03158	10.2604	11.4479
AT1G03930	1.01309	0.536842	0.768421	1.16667	1.57292
AT1G03960	1.74869	1.51579	1.16842	2.09375	2.20833
AT1G03970	4.35864	3.49474	3.35789	6.02083	4.54167
AT1G04000	2.18063	1.09474	1.75789	2.41667	3.4375
AT1G04070	4.75131	1.72632	2.68421	4.6875	9.85417
AT1G04080	9.49476	6.4	5.44211	11.7708	14.2917
AT1G04130	2.46597	1.77895	1.17895	3.41667	3.46875
AT1G04140	6.81675	4.76842	5.35789	8.44792	8.65625
AT1G04170	8.43979	3.30526	3.78947	9.65625	16.9062
AT1G04190	5.37958	2	1.84211	7.0625	10.5417
AT1G04210	4.17016	2.07368	2.55789	4.625	7.38542
AT1G04230	1.54712	1.2	1.24211	1.84375	1.89583
AT1G04260	2.37696	1.61053	1.56842	2.71875	3.59375
AT1G04270	66.3246	13.0421	16.7053	82.9271	151.552
AT1G04290	1.29843	0.410526	0.757895	1.58333	2.42708
AT1G04340	3.18325	1.43158	1.32632	3.60417	6.33333
AT1G04390	1.67016	1.15789	1.15789	2.03125	2.32292
AT1G04400	4.64136	3.82105	3.91579	5.625	5.1875
AT1G04410	32.7932	5.90526	12.4105	34.0104	78.3542
AT1G04420	1.20942	0.326316	0.578947	1.55208	2.36458
AT1G04440	2.9712	3.02105	2.88421	2.82292	3.15625
AT1G04480	21.3246	3.16842	4.37895	22.4792	54.9062
AT1G04510	7.07853	3.52632	3.47368	7.83333	13.4062
AT1G04530	7.1178	6.28421	5.22105	8.89583	8.04167
AT1G04550	2.06283	0.926316	1.12632	2.60417	3.57292
AT1G04555	1.25916	0.863158	1.12632	1.45833	1.58333
AT1G04590	4.41361	1.85263	1.88421	6.60417	7.26042
AT1G04620	3.15707	2.36842	1.70526	4.05208	4.47917
AT1G04630	2.35864	0.810526	0.978947	2.66667	4.94792
AT1G04660	2.70419	1.6	4.29474	2.02083	2.90625
AT1G04690	6.47906	2.51579	3.73684	7.60417	11.9896
AT1G04710	1.86387	0.463158	0.789474	2.8125	3.36458
AT1G04750	7.51047	3.17895	3.62105	8.32292	14.8333
AT1G04770	8.00262	0.610526	1.62105	8.58333	21.0521
AT1G04780	2.92932	1.31579	1.95789	3.84375	4.57292
AT1G04790	2.27487	1.18947	1.15789	2.86458	3.86458
AT1G04810	9.4555	3.45263	8.22105	8.27083	17.8021
AT1G04820	4.74084	0.231579	1.69474	2.61458	14.3438
AT1G04850	11.9346	5.83158	6.53684	14.0104	21.2396
AT1G04860	2.80628	1.72632	1.66316	3.26042	4.55208
AT1G04870	5.51047	1.33684	1.38947	8.4375	10.7917
AT1G04900	1.95026	0.452632	0.631579	3.09375	3.59375
AT1G04910	2.75393	1.74737	1.69474	3.61458	3.9375
AT1G04920	1.51571	1.49474	1.14737	1.9375	1.47917
AT1G04930	1.05236	0.642105	0.715789	1.25	1.59375
AT1G04940	1.30366	0.505263	0.557895	1.91667	2.21875
AT1G04945	3.58639	1.58947	1.67368	3.98958	7.05208
AT1G04960	1.65707	0.947368	1.33684	1.86458	2.46875
AT1G04970	2.48429	2.04211	2.13684	3.20833	2.54167
AT1G04980	2.51571	0.642105	1.36842	2.57292	5.44792
AT1G04985	3.22251	3.47368	2.81053	3.83333	2.77083
AT1G05030	1.27225	1.04211	1.13684	1.5625	1.34375
AT1G05055	1.38743	0.652632	0.905263	1.26042	2.71875
AT1G05060	2.6623	1.76842	2.4	3.48958	2.97917
AT1G05070	2.60471	0.989474	1.69474	3.58333	4.125
AT1G05120	3.42932	3.03158	2.95789	3.90625	3.8125
AT1G05140	1.96073	1.63158	1.38947	2.28125	2.53125
AT1G05150	4.50262	3.4	3.95789	4.9375	5.69792
AT1G05160	3.2801	1.61053	1.35789	4.29167	5.82292
AT1G05170	1.21728	0.621053	0.589474	1.17708	2.46875
AT1G05180	3.82461	2.13684	1.89474	4.08333	7.14583
AT1G05190	6.06545	1.18947	3.85263	5.69792	13.4479
AT1G05205	3.41099	0.536842	0.978947	3.79167	8.28125
AT1G05270	2.44241	2.42105	2.13684	3.07292	2.13542
AT1G05300	1.25654	0.4	0.473684	1.90625	2.22917
AT1G05340	6.51571	8.91579	8.67368	6.54167	1.97917
AT1G05360	1.17801	0.768421	0.663158	1.52083	1.75
AT1G05380	6.00524	4.90526	4.54737	7.80208	6.73958
AT1G05410	2.10471	1.4	1.24211	3.02083	2.73958
AT1G05430	1.50262	0.852632	0.736842	1.60417	2.80208
AT1G05460	1.36911	0.821053	0.673684	2.04167	1.92708
AT1G05500	1.92932	1.28421	1.23158	2.22917	2.95833
AT1G05520	3.31675	1.55789	1.51579	4.1875	5.96875
AT1G05560	3.0288	0.884211	2.29474	4.85417	4.05208
AT1G05570	1.51047	0.494737	0.705263	1.73958	3.08333
AT1G05600	1.24607	1.03158	0.947368	1.65625	1.34375
AT1G05670	1.12304	0.652632	0.652632	1.42708	1.75
AT1G05680	2.16492	0.452632	1.33684	2.45833	4.38542
AT1G05710	1.35864	0.905263	1.25263	1.4375	1.83333
AT1G05720	4.17277	2.02105	2.26316	5.51042	6.85417
AT1G05730	2.05497	0.842105	1.02105	2.23958	4.09375
AT1G05780	1.3377	0.831579	0.778947	1.44792	2.28125
AT1G05785	1.63089	0.947368	1.31579	2.23958	2.01042
AT1G05790	2.28272	1.85263	2.07368	2.96875	2.22917
AT1G05830	3.0445	2.24211	2.12632	3.96875	3.82292
AT1G05850	5.48691	2.43158	6.45263	4.85417	8.1875
AT1G05860	1.53927	1.15789	1.12632	1.83333	2.03125
AT1G05870	1.10733	0.221053	0.547368	1.39583	2.25
AT1G05910	2.47906	0.968421	1.10526	2.82292	4.98958
AT1G05940	4.19634	3.21053	3.21053	4.98958	5.35417
AT1G06040	4.73822	0.894737	2.67368	7.48958	7.83333
AT1G06060	2.21204	1.76842	2	2.8125	2.26042
AT1G06070	3.71728	2.94737	2.30526	4.33333	5.26042
AT1G06150	1.47382	0.631579	0.905263	1.96875	2.375
AT1G06190	5.3534	2.75789	2.75789	5.84375	10
AT1G06210	3.9555	2.96842	2.46316	4.65625	5.70833
AT1G06220	8.65183	4.49474	4.57895	10	15.4479
AT1G06230	10.3298	8.03158	8.2	12.1562	12.8854
AT1G06270	1.1623	0.557895	0.568421	1.45833	2.05208
AT1G06290	5.34555	2.42105	1.82105	6.375	10.6979
AT1G06360	1.13089	0.0736842	0.526316	0.239583	3.66667
AT1G06380	2.26178	1.07368	0.894737	2.75	4.30208
AT1G06390	4.04712	1.73684	2.17895	6.05208	6.17708
AT1G06400	7.18063	5.44211	5.94737	7.97917	9.32292
AT1G06410	5.4555	3.73684	5.12632	5.45833	7.47917
AT1G06430	1.77487	1.45263	1.49474	2.26042	1.88542
AT1G06450	1.89791	1.02105	0.957895	2.05208	3.54167
AT1G06470	2.0733	0.610526	0.947368	1.82292	4.88542
AT1G06500	2.60733	1.48421	1.58947	3.97917	3.35417
AT1G06510	1.18586	0.8	0.957895	1.76042	1.21875
AT1G06515	2.2199	1.04211	1.24211	3.02083	3.55208
AT1G06520	2.08377	1.8	2.37895	1.67708	2.47917
AT1G06530	7.58115	2.77895	3	8.85417	15.5938
AT1G06560	1.31152	1.06316	0.821053	1.14583	2.20833
AT1G06570	6.02356	7.91579	8.33684	5.27083	2.61458
AT1G06590	1.16492	0.357895	0.621053	1.85417	1.8125
AT1G06645	3.01047	2.73684	2.71579	2.82292	3.76042
AT1G06650	1.99476	1.09474	1.47368	2.71875	2.67708
AT1G06670	7.52094	4.62105	3.94737	8.45833	12.9896
AT1G06680	6.4712	3.12632	19.9579	1.28125	1.625
AT1G06690	1.10209	0.347368	0.621053	1.83333	1.59375
AT1G06700	10.233	5.44211	8.83158	13.5833	13.0104
AT1G06710	1.09162	0.673684	0.8	1.5	1.38542
AT1G06720	8.96597	3.83158	4.04211	12.4896	15.3958
AT1G06770	1.98953	0.905263	1.21053	3.09375	2.72917
AT1G06790	2.6466	0.915789	0.715789	2.83333	6.08333
AT1G06820	1.53403	0.915789	0.863158	1.9375	2.40625
AT1G06840	1.6623	1.52632	1.32632	1.97917	1.8125
AT1G06890	2.17539	1.24211	1.37895	2.67708	3.38542
AT1G06900	4.0733	1.03158	1.75789	6.73958	6.70833
AT1G06950	11.8455	5.76842	5.52632	13.4896	22.4688
AT1G06960	2.26178	0.736842	0.852632	3.71875	3.70833
AT1G07020	2.33508	1.41053	1.33684	2.91667	3.65625
AT1G07030	4.40576	1.98947	2.28421	6.71875	6.58333
AT1G07040	2.21466	2.42105	2.45263	2.25	1.73958
AT1G07070	4.52618	0.673684	0.768421	4.41667	12.1667
AT1G07080	34.2304	23.1368	24.9053	40.3229	48.3438
AT1G07110	4.22251	2.65263	3.33684	5.27083	5.60417
AT1G07130	1.58639	1.08421	1.10526	2.17708	1.96875
AT1G07140	9.91099	2.96842	4.23158	10.5208	21.7917
AT1G07170	3.71466	2.09474	2.09474	5.3125	5.32292
AT1G07210	3.70419	1.15789	1.37895	4.54167	7.6875
AT1G07220	1.85079	0.557895	0.757895	2.4375	3.625
AT1G07240	1.77749	1.63158	1.61053	1.59375	2.27083
AT1G07310	5.60209	6.08421	5.94737	5.875	4.51042
AT1G07320	7.59948	3.68421	4.66316	8.125	13.8542
AT1G07350	6.47906	8.91579	4.4	8.33333	4.27083
AT1G07360	7.15969	2.78947	3.24211	7.35417	15.1667
AT1G07380	2.09686	0.915789	1.14737	3.38542	2.91667
AT1G07440	2.33508	2.02105	1.45263	2.88542	2.96875
AT1G07470	2.05759	1.33684	1.17895	2.30208	3.39583
AT1G07480	2.69634	2.44211	2.02105	3.41667	2.89583
AT1G07500	5.10209	7	6.36842	5.42708	1.64583
AT1G07570	1.78534	0.568421	0.705263	2.66667	3.17708
AT1G07590	5.00785	0.442105	12.8632	2.32292	4.4375
AT1G07615	2.75393	1.76842	1.96842	3.84375	3.41667
AT1G07630	2.14136	1.36842	1.56842	2.25	3.36458
AT1G07650	1.58639	1.11579	1.83158	1.70833	1.6875
AT1G07660	2.49215	1.8	1.84211	3.45833	2.85417
AT1G07670	4.82723	2.10526	2.10526	5.10417	9.9375
AT1G07705	1.83508	0.894737	0.926316	1.84375	3.65625
AT1G07745	1.12827	0.768421	0.631579	1.79167	1.3125
AT1G07750	1.41099	0.421053	0.736842	2.03125	2.4375
AT1G07770	31.1466	5.73684	7.91579	39.4167	71.0104
AT1G07780	1.31937	0.294737	0.568421	2.08333	2.3125
AT1G07790	5.01832	1.8	2.46316	5.11458	10.6354
AT1G07810	3.84817	0.736842	1.91579	3.66667	9.02083
AT1G07820	7.21204	3.89474	4.30526	9.47917	11.1042
AT1G07830	9.29843	6.6	5.63158	12.8229	12.0729
AT1G07840	5.58901	2.46316	2.17895	6.21875	11.4271
AT1G07870	1.55236	1.53684	1.85263	1.46875	1.35417
AT1G07890	6.9555	0.610526	4.47368	6	16.6458
AT1G07920	43.9267	14.0526	17.2526	53.9271	89.8854
AT1G07930	47.1283	8.27368	9.95789	54.7292	114.76
AT1G07940	37.6597	10.6421	13.5684	47.8646	78.0312
AT1G07950	3.20942	1.29474	2	3.83333	5.67708
AT1G07960	4.90314	2.51579	2.52632	6.77083	7.75
AT1G07970	1.99476	1.25263	0.968421	2.89583	2.84375
AT1G07980	2.5445	1.72632	1.82105	3.44792	3.16667
AT1G08000	1.39529	0.673684	0.705263	1.83333	2.35417
AT1G08010	1.62304	0.831579	0.978947	2.20833	2.45833
AT1G08030	1.48168	0.789474	0.947368	1.64583	2.53125
AT1G08040	3.74346	2.46316	2.62105	4.55208	5.3125
AT1G08125	3.56021	2.31579	2.26316	4.48958	5.14583
AT1G08130	3.67539	1.77895	2.04211	4.14583	6.69792
AT1G08165	1.2199	1.92632	1.55789	1.15625	0.25
AT1G08180	3.58639	1.34737	2.34737	3.51042	7.10417
AT1G08200	4.13351	1.42105	2.48421	4.23958	8.34375
AT1G08210	4.4712	3.76842	3.41053	5.83333	4.85417
AT1G08220	2.68586	1.41053	1.04211	3.16667	5.09375
AT1G08260	1.09686	0.673684	0.852632	1.13542	1.71875
AT1G08315	1.1466	0.978947	0.936842	1.11458	1.55208
AT1G08320	1.8377	0.989474	1.10526	1.90625	3.33333
AT1G08360	39.8194	11.3053	10.5789	53.6042	83.1875
AT1G08370	5.24869	4.17895	3.46316	5.9375	7.38542
AT1G08380	3.82199	0.0315789	15.1158	0.145833	0.0729167
AT1G08410	5.26963	3.78947	3.31579	6.11458	7.82292
AT1G08420	2.97906	2.94737	2.31579	3.57292	3.07292
AT1G08450	2.53927	0.694737	1.16842	3.5	4.76042
AT1G08480	10.1675	3.10526	4.28421	12.25	20.8958
AT1G08490	2.74346	1.34737	1.54737	2.90625	5.14583
AT1G08500	1.36126	0.242105	0.221053	0.833333	4.125
AT1G08510	5.63351	3.89474	3.63158	6.70833	8.26042
AT1G08520	2.83246	1.21053	1.64211	3.46875	4.97917
AT1G08540	1.63089	0.568421	1.03158	1.6875	3.21875
AT1G08550	1.75131	1.16842	1.45263	2.14583	2.22917
AT1G08570	5.47382	6.36842	5.33684	7.5625	2.63542
AT1G08580	12.4162	2.28421	2.81053	11.7708	32.5938
AT1G08600	4.11257	2.81053	3.01053	4.92708	5.67708
AT1G08610	1.9712	1.22105	1.05263	2.60417	2.98958
AT1G08620	2.90052	1.86316	2.02105	3.1875	4.51042
AT1G08640	6.98429	2.75789	3.14737	9.22917	12.7188
AT1G08650	1.39267	0.652632	0.968421	1.77083	2.16667
AT1G08660	2.06545	0.715789	1.04211	2.61458	3.86458
AT1G08680	3.1466	2	1.91579	3.76042	4.88542
AT1G08700	4.93717	2.82105	3.37895	6	7.51042
AT1G08710	1.68586	0.905263	1.05263	2.20833	2.5625
AT1G08720	1.74084	1.43158	1.41053	2.14583	1.96875
AT1G08750	2.08901	1.10526	1.09474	2.46875	3.66667
AT1G08760	1.54974	0.842105	1.09474	1.95833	2.29167
AT1G08780	4.6623	1.76842	2.04211	5.30208	9.47917
AT1G08820	3.83508	2.98947	2.53684	5.29167	4.5
AT1G08830	10.2801	2.09474	5.44211	10.0938	23.3542
AT1G08845	2.03665	0.915789	1.26316	2.38542	3.5625
AT1G08880	9.50262	4.63158	5.66316	10.4792	17.1458
AT1G08890	1.31414	0.273684	0.673684	1.20833	3.08333
AT1G08910	12.1126	9.87368	7.89474	12.5833	18.0312
AT1G08930	1.77225	0.463158	2.84211	0.96875	2.8125
AT1G08980	2.01571	2.97895	3.03158	1.22917	0.84375
AT1G09010	3.74084	3.66316	3.81053	4.26042	3.22917
AT1G09020	1.13089	0.578947	0.6	1.34375	1.98958
AT1G09060	1.8089	1.38947	1.37895	2.15625	2.30208
AT1G09070	14.7958	11.7368	15.2526	11.3438	20.8229
AT1G09100	11.1309	5.96842	12.7053	8.22917	17.5833
AT1G09130	6.02094	2.58947	3.8	6.98958	10.6458
AT1G09150	5.53403	2.28421	2.61053	7.17708	10
AT1G09160	1.31152	0.210526	0.621053	1.3125	3.08333
AT1G09200	2.69634	0.421053	0.694737	1.3125	8.3125
AT1G09210	6.99738	0.589474	1.41053	6.52083	19.3438
AT1G09230	2.26178	1.15789	1.43158	2.8125	3.625
AT1G09250	3.70157	5.26316	2.43158	3.69792	3.41667
AT1G09270	4.24346	3.45263	2.51579	5.04167	5.9375
AT1G09280	3.77487	2.34737	2.12632	5.9375	4.65625
AT1G09290	3.38482	2.68421	1.85263	4.16667	4.8125
AT1G09300	3.60995	2.41053	1.82105	4.47917	5.69792
AT1G09310	1.71204	0.0105263	4.63158	0.6875	1.53125
AT1G09320	1.7801	1.44211	1.12632	2.14583	2.39583
AT1G09330	2.86649	1.13684	1.44211	3.26042	5.59375
AT1G09340	1.09424	0.168421	1.8	0.916667	1.48958
AT1G09420	2.85602	1.42105	1.63158	4.10417	4.23958
AT1G09430	3.73298	2.12632	3.08421	4.63542	5.0625
AT1G09520	3.37173	2.77895	2.23158	4.22917	4.22917
AT1G09530	1.84293	1.13684	0.810526	1.95833	3.44792
AT1G09560	1.88482	0.831579	1.89474	2.29167	2.51042
AT1G09570	30.9215	47.0526	24.6842	25.5312	26.5208
AT1G09580	1.01571	0.147368	0.231579	1.20833	2.45833
AT1G09590	21.2513	3.10526	3.29474	23.7604	54.4688
AT1G09640	31.3455	17.0421	18.4316	42	47.625
AT1G09645	2.39005	1.68421	1.83158	2.54167	3.48958
AT1G09660	4.90314	1.71579	2.44211	5.41667	9.97917
AT1G09690	46.8927	8.57895	9.58947	57.8958	110.719
AT1G09700	2.11518	0.736842	0.884211	3.3125	3.5
AT1G09730	3.15183	2.57895	2.81053	3.82292	3.38542
AT1G09760	6.23037	2.56842	2.52632	7.28125	12.4688
AT1G09780	1.65707	0.0631579	0.926316	0.59375	5.02083
AT1G09794	1.36649	0.631579	0.842105	1.66667	2.3125
AT1G09795	3.92932	2.08421	2.17895	5.23958	6.17708
AT1G09810	2.75916	1.26316	1.44211	2.67708	5.625
AT1G09815	9.43717	6.06316	6.44211	12.2917	12.8854
AT1G09830	2.36649	0.484211	0.842105	2.33333	5.77083
AT1G09840	1.55236	0.947368	1.28421	2.33333	1.63542
AT1G09870	4.60471	2.64211	3.16842	5.22917	7.34375
AT1G09900	1.60995	0.684211	1.06316	1.86458	2.8125
AT1G09910	3.95288	3.89474	3.29474	5.14583	3.46875
AT1G09920	2.78534	1.28421	1.55789	3.47917	4.79167
AT1G09940	1.82984	0.852632	1.13684	2.91667	2.39583
AT1G09960	3.01832	0.526316	1.07368	4.32292	6.10417
AT1G09980	2.7199	1.46316	1.95789	3.375	4.0625
AT1G10030	1.42147	0.263158	0.442105	1.51042	3.44792
AT1G10040	1.32723	0.4	0.8	1.67708	2.41667
AT1G10070	2.23822	3.44211	3.82105	1.04167	0.677083
AT1G10090	1.29058	0.863158	0.894737	1.48958	1.90625
AT1G10130	2.64398	1.35789	1.44211	3.26042	4.48958
AT1G10140	1.67801	1.31579	1.47368	2.09375	1.82292
AT1G10170	4.35602	3.30526	3.65263	4.73958	5.70833
AT1G10200	1.36649	0.115789	1.05263	1.57292	2.70833
AT1G10270	4.36911	1.77895	2.18947	4.07292	9.38542
AT1G10290	2.75654	1.33684	1.48421	3.16667	5.01042
AT1G10310	6.0445	4.17895	3.67368	6.42708	9.85417
AT1G10320	1.97644	1.11579	1.21053	2.13542	3.42708
AT1G10390	6.79581	4.29474	4.48421	8.63542	9.71875
AT1G10430	1.96597	1.04211	1.34737	2.52083	2.9375
AT1G10450	2.49215	1.01053	1.48421	3.69792	3.75
AT1G10490	3.34293	1.46316	1.18947	4.22917	6.44792
AT1G10500	4.70681	2.6	3.53684	5.51042	7.14583
AT1G10510	3.17801	2.24211	1.68421	3.65625	5.10417
AT1G10522	8.89529	3.16842	4.09474	11.7396	16.4688
AT1G10570	2.00785	1.70526	1.43158	2.36458	2.52083
AT1G10580	7.23298	4.02105	3.82105	8.625	12.3958
AT1G10600	2.57068	2.04211	2.42105	2.96875	2.84375
AT1G10630	2.53403	0.526316	0.863158	2.76042	5.94792
AT1G10660	4.44503	2.06316	3.32632	7.19792	5.15625
AT1G10670	2.64136	0.410526	1.32632	3.36458	5.42708
AT1G10720	1.47644	0.8	1.12632	1.52083	2.44792
AT1G10740	1.50524	0.652632	0.884211	1.5	2.96875
AT1G10760	6.92147	1.26316	3.82105	8.53125	13.9792
AT1G10820	1.61518	0.789474	0.873684	2.05208	2.72917
AT1G10840	13.712	6.92632	7.62105	20.1771	19.9896
AT1G10865	6.42932	4.04211	4.53684	8.21875	8.875
AT1G10870	1.7199	1.14737	1.10526	2.20833	2.40625
AT1G10900	2.01047	0.736842	1.11579	2.80208	3.36458
AT1G10910	2.37696	1.75789	1.77895	3.34375	2.61458
AT1G10930	1.10733	0.463158	0.526316	1.30208	2.125
AT1G10950	7.81152	2.48421	3.56842	11.1146	13.9792
AT1G10960	8.2801	0.557895	2.35789	9.23958	20.8229
AT1G10970	2.90838	1.66316	1.53684	4.19792	4.20833
AT1G11020	2.71728	2.43158	2.36842	3.38542	2.67708
AT1G11050	1.62042	0.957895	1.13684	1.8125	2.5625
AT1G11130	1.1623	0.242105	0.2	1.64583	2.54167
AT1G11200	1.29581	0.452632	0.8	1.47917	2.4375
AT1G11240	7.30628	4.22105	3.87368	9.66667	11.3958
AT1G11280	2.07068	0.463158	0.978947	2.875	3.9375
AT1G11300	6.3089	4.23158	4.05263	8.6875	8.21875
AT1G11310	3.46073	2.04211	2.10526	4.10417	5.5625
AT1G11360	4.70942	4.96842	4.81053	5.33333	3.72917
AT1G11380	1.13874	0.673684	1.08421	1.23958	1.55208
AT1G11390	1.42408	0.631579	0.705263	2.16667	2.17708
AT1G11400	2.8377	1.32632	1.35789	3.84375	4.79167
AT1G11410	1.28534	0.168421	0.357895	1.57292	3.02083
AT1G11430	9.93717	3.66316	3.95789	12.3854	19.6146
AT1G11475	18.7775	7.2	7.97895	23.0938	36.6042
AT1G11480	7.04974	4.61053	4.46316	10.1562	8.91667
AT1G11580	2.85079	0.2	0.505263	1.08333	9.5625
AT1G11650	27.6257	15.7263	19.9579	34.5833	40.0312
AT1G11660	1.14921	0.347368	0.568421	1.42708	2.23958
AT1G11670	1.56283	0.589474	1.21053	1.30208	3.13542
AT1G11680	5.29581	1.77895	2.29474	6.51042	10.5312
AT1G11710	1.15445	0.610526	0.589474	1.4375	1.96875
AT1G11720	3.62827	3.17895	2.70526	4.11458	4.5
AT1G11750	4.14136	1.58947	2.06316	4.65625	8.20833
AT1G11755	1.58377	0.810526	0.768421	2.07292	2.66667
AT1G11760	2.39529	2.09474	1.77895	3.20833	2.48958
AT1G11820	2.67277	1.07368	1.44211	2.94792	5.19792
AT1G11860	9.61257	5.4	7.86316	10.8333	14.2917
AT1G11870	1.80105	1.04211	0.957895	2.13542	3.05208
AT1G11890	2.93979	1.12632	1.42105	3.30208	5.875
AT1G11910	54.1806	31.6632	38.1684	64.3958	82.0938
AT1G11930	4.88743	4.11579	3.96842	5.86458	5.58333
AT1G11950	1.22513	0.589474	0.789474	1.91667	1.59375
AT1G12000	4.06545	0.642105	0.863158	3.46875	11.2188
AT1G12020	2.45026	1.03158	1.23158	2.53125	4.97917
AT1G12050	2.64921	0.757895	1.45263	3.17708	5.17708
AT1G12060	1.00785	1.07368	0.873684	1.38542	0.697917
AT1G12064	11.5497	5.50526	5.68421	16.9792	17.9062
AT1G12090	6.60471	0.273684	9.52632	1.34375	15.2396
AT1G12110	1.29319	0.6	0.6	2.20833	1.75
AT1G12120	1.75393	0.852632	1.07368	2.30208	2.77083
AT1G12130	3.10471	4.01053	2.28421	4.17708	1.94792
AT1G12140	1.2356	0.652632	0.915789	1.48958	1.875
AT1G12230	2.53403	1.82105	2.56842	3.17708	2.5625
AT1G12270	4.18325	1.09474	1.70526	3.95833	9.91667
AT1G12310	4.98953	1.83158	2.55789	5.48958	10.0208
AT1G12330	3.41099	2.75789	4.67368	2.78125	3.4375
AT1G12360	2.1178	1.44211	1.77895	2.47917	2.76042
AT1G12390	1.42408	1.05263	0.831579	2.10417	1.69792
AT1G12400	1.25916	0.547368	0.642105	1.45833	2.375
AT1G12410	5.07068	1.92632	2.56842	6.39583	9.33333
AT1G12430	1.26702	0.484211	0.778947	1.92708	1.86458
AT1G12440	15.377	13.1579	14.7789	15.8646	17.6771
AT1G12470	2.36911	1.87368	1.51579	2.61458	3.45833
AT1G12520	10.2539	4.38947	5.62105	13.9792	16.9167
AT1G12530	1.78796	0.768421	1.08421	2.27083	3.01042
AT1G12580	1.92408	1.24211	1.32632	2.46875	2.64583
AT1G12640	1.84031	1.2	1.37895	2.44792	2.32292
AT1G12650	5.56545	1.93684	2.15789	6.71875	11.375
AT1G12680	1.57592	1.26316	1.38947	1.77083	1.875
AT1G12710	1.51047	1.06316	1.15789	2.04167	1.77083
AT1G12760	3.54188	3.94737	3.6	3.73958	2.88542
AT1G12770	2.70942	1.03158	1.03158	3.30208	5.4375
AT1G12780	11.3613	6.85263	7.17895	11.7396	19.5833
AT1G12800	3.2801	0.694737	1.11579	3.19792	8.0625
AT1G12805	4.1178	0.105263	0.410526	4.72917	11.1458
AT1G12810	8.9555	6.38947	6.74737	10.0938	12.5417
AT1G12820	1.56806	0.631579	0.978947	1.73958	2.90625
AT1G12830	4.63351	1.58947	2.02105	5.3125	9.55208
AT1G12840	4.3534	2.10526	2.51579	4.97917	7.77083
AT1G12845	1.01047	0.157895	0.357895	1.05208	2.45833
AT1G12850	3.38743	1.32632	1.68421	3.73958	6.76042
AT1G12860	2.51309	0.905263	1.4	3.21875	4.5
AT1G12900	1.27487	0.0315789	4.69474	0.125	0.270833
AT1G12910	3.02094	1.87368	1.95789	3.65625	4.57292
AT1G12920	17.8429	9.05263	8.86316	27.6875	25.5833
AT1G12930	1.2801	0.505263	0.768421	1.92708	1.90625
AT1G13000	1.43717	0.6	1.05263	1.67708	2.40625
AT1G13020	2.22251	0.705263	0.989474	2.44792	4.71875
AT1G13030	2.14921	1.41053	1.02105	2.42708	3.71875
AT1G13060	15.2042	5.34737	9.21053	13.0104	33.0833
AT1G13080	1.25916	0.0315789	0.136842	0.90625	3.9375
AT1G13090	2.82984	2.84211	2.70526	3.30208	2.46875
AT1G13120	2.2199	0.947368	1.09474	2.9375	3.875
AT1G13160	2.7801	0.842105	0.915789	3.26042	6.0625
AT1G13180	1.11518	0.610526	0.589474	1.51042	1.73958
AT1G13190	5.24869	3.11579	3.12632	7.29167	7.41667
AT1G13195	1.21204	0.715789	0.873684	1.5625	1.6875
AT1G13220	2.15969	1.25263	1.4	2.98958	2.97917
AT1G13270	2.80628	0.452632	1.16842	2.39583	7.16667
AT1G13280	1.13089	0.473684	0.547368	1.11458	2.375
AT1G13320	3.93455	1.94737	2.06316	4.6875	7
AT1G13380	6.09162	2.27368	2.66316	9.42708	9.92708
AT1G13440	31.6466	9.08421	14.3789	41.0938	61.6146
AT1G13460	1.02094	0.747368	0.778947	1.32292	1.22917
AT1G13560	8.29843	3.71579	3.51579	9.04167	16.8229
AT1G13570	1.60733	1.07368	1.33684	2.25	1.76042
AT1G13690	8.40576	5.14737	4.69474	10.9479	12.7604
AT1G13730	4.43717	0.589474	0.947368	4.48958	11.6458
AT1G13770	1.80366	0.936842	1.11579	2.28125	2.86458
AT1G13810	2.18325	1.04211	1.09474	2.64583	3.92708
AT1G13820	2.25916	2.17895	2.10526	3.05208	1.69792
AT1G13870	1.66492	1.01053	0.757895	1.94792	2.92708
AT1G13880	2.15707	2.06316	2.50526	2.48958	1.57292
AT1G13940	1.24084	0.926316	0.842105	1.19792	1.98958
AT1G13960	4.70681	5.07368	4.45263	5.97917	3.32292
AT1G13980	2.92408	0.905263	1.44211	4.80208	4.51042
AT1G13990	2.97906	2.37895	2.75789	3.38542	3.38542
AT1G14000	2.48168	1.12632	1.68421	2.46875	4.625
AT1G14010	1.63089	0.705263	1.04211	1.82292	2.9375
AT1G14030	1.32984	0.368421	0.442105	2.09375	2.39583
AT1G14060	6.10209	1.68421	2.26316	6.22917	14.1458
AT1G14200	1.41885	2.07368	0.978947	2.27083	0.354167
AT1G14270	1.51047	0.747368	0.810526	1.70833	2.76042
AT1G14300	5.64921	3.35789	2.87368	8.30208	8.01042
AT1G14320	69.144	14.4632	17.7684	85.8125	157.427
AT1G14360	2.12042	0.789474	1.13684	2.63542	3.89583
AT1G14380	1.8089	1.05263	1.51579	2.26042	2.39583
AT1G14400	14.1335	12.5158	11.9579	16.2292	15.7917
AT1G14410	3.20157	0.873684	1.07368	4.04167	6.77083
AT1G14450	6.47644	1.41053	2.18947	6.8125	15.3958
AT1G14510	7.64921	4.49474	5.32632	9.57292	11.1458
AT1G14520	6.60209	2.68421	4.77895	8.9375	9.94792
AT1G14560	1.39529	0.568421	0.810526	1.64583	2.54167
AT1G14570	5.26963	3.69474	4.08421	5.75	7.52083
AT1G14580	1.31152	0.589474	0.705263	1.4375	2.5
AT1G14610	8.48168	3.06316	3.24211	10.8854	16.625
AT1G14650	8.47382	4.91579	4.87368	10.5312	13.5
AT1G14660	1.25393	0.926316	0.947368	1.44792	1.6875
AT1G14670	5.06545	1.04211	2	6.64583	10.5
AT1G14685	5.14921	2.56842	2.93684	5.98958	9.05208
AT1G14690	1.58377	0.4	0.642105	2.55208	2.71875
AT1G14710	3.93455	1.67368	1.70526	4.52083	7.79167
AT1G14720	5.31152	1.55789	3.21053	5.1875	11.2292
AT1G14810	6.67539	1.12632	1.74737	6.55208	17.1667
AT1G14830	2.49215	0.852632	0.989474	2.86458	5.22917
AT1G14850	7.42932	4.15789	4.54737	10.3542	10.5938
AT1G14860	3.42147	3.34737	2.91579	4.27083	3.14583
AT1G14900	5.30105	1.52632	1.72632	6.4375	11.4375
AT1G14910	3.34555	3.57895	1.95789	3.45833	4.375
AT1G14920	9.27225	8.68421	2.30526	9.67708	16.3438
AT1G14930	23.5602	38.7158	39.4421	7.4375	8.96875
AT1G14940	5.51832	9.36842	11.6737	0.552083	0.583333
AT1G14980	31.2408	9.12632	8.89474	32.9062	73.5729
AT1G14990	2.19895	0.536842	0.8	3.34375	4.08333
AT1G15020	2.39529	1.15789	1.48421	3.51042	3.40625
AT1G15030	1.38743	0.768421	0.926316	1.58333	2.26042
AT1G15060	1.81937	1.96842	1.77895	2.02083	1.51042
AT1G15100	4.10995	1.02105	1.70526	7.19792	6.45833
AT1G15110	2.82461	1.76842	1.76842	3.4375	4.30208
AT1G15120	10.9869	3.57895	4.31579	13.0833	22.8229
AT1G15140	2.86911	1.58947	1.87368	2.5625	5.42708
AT1G15200	11.0759	8.74737	7.4	14.6667	13.4271
AT1G15210	1.60733	0.0736842	0.136842	0.854167	5.33333
AT1G15215	1.59686	0.863158	1.01053	2.29167	2.20833
AT1G15220	1.31675	0.357895	0.442105	1.65625	2.79167
AT1G15230	9.06806	4.88421	5.23158	13.5625	12.5104
AT1G15240	4.63613	4.17895	3.27368	5.97917	5.09375
AT1G15250	9.37958	3.2	3.33684	14.2083	16.6458
AT1G15270	16.4215	4.69474	6.50526	17.9167	36.3438
AT1G15290	2.02094	0.905263	1.49474	1.35417	4.3125
AT1G15310	2.34293	1.38947	1.85263	2.85417	3.26042
AT1G15330	16.5916	26.6842	15.9053	18.8021	5.07292
AT1G15340	16.856	14.3368	15.2632	20.5104	17.2708
AT1G15350	2.06806	1.15789	1.35789	3.32292	2.41667
AT1G15390	4.6178	2.02105	2.06316	6.05208	8.28125
AT1G15410	1.57853	0.378947	0.536842	2.27083	3.10417
AT1G15420	9.77487	4.35789	4.12632	12.1667	18.3333
AT1G15430	2.08639	1.44211	1.43158	2.25	3.20833
AT1G15440	7.2356	3.07368	2.93684	9.46875	13.375
AT1G15470	1.48429	0.315789	0.673684	2.09375	2.83333
AT1G15480	3.09686	2.03158	1.89474	4.51042	3.92708
AT1G15500	48.5393	12.2526	14.9053	67.8229	98.4479
AT1G15510	1.08115	0.378947	0.536842	1.36458	2.03125
AT1G15670	3.49738	3.4	2.50526	3.9375	4.13542
AT1G15690	61.6728	13.6	18.8	69.6146	143.729
AT1G15700	1.44241	1.25263	0.947368	1.85417	1.70833
AT1G15730	1.7801	0.810526	1.34737	1.83333	3.11458
AT1G15750	12.445	10.6737	9.95789	14.4271	14.6771
AT1G15780	1.91099	1.25263	1.34737	2.44792	2.58333
AT1G15810	3.9267	1.41053	1.62105	4.22917	8.39583
AT1G15820	2.01309	0.0105263	7.84211	0.104167	0.135417
AT1G15825	1.54188	0.378947	0.631579	2.41667	2.71875
AT1G15860	3.61518	2.43158	2.08421	3.39583	6.52083
AT1G15870	1.58639	0.547368	0.6	2.17708	3
AT1G15880	2.09948	0.978947	1.41053	3.30208	2.6875
AT1G15885	1.5	1.04211	0.884211	2.46875	1.59375
AT1G15920	7.34817	4.70526	6.09474	9.76042	8.79167
AT1G15930	43.2618	8.01053	8.07368	62.5729	93.6562
AT1G15940	7.32984	6.55789	6.18947	8.375	8.17708
AT1G16000	5.73037	2.11579	2.33684	6.20833	12.1875
AT1G16010	3.74084	1.65263	2.48421	4.1875	6.60417
AT1G16020	1.00785	0.505263	0.684211	1.28125	1.55208
AT1G16040	3.14398	1.43158	1.61053	3.92708	5.57292
AT1G16080	2.05497	0.905263	1.64211	2.80208	2.85417
AT1G16170	1.06806	0.252632	0.547368	1.28125	2.17708
AT1G16180	10.3429	5.92632	6.67368	11.9583	16.7292
AT1G16190	3.82984	1.32632	1.18947	4.51042	8.23958
AT1G16250	1.20681	0.778947	0.810526	1.52083	1.70833
AT1G16270	8.24346	5.81053	5.28421	9.51042	12.3125
AT1G16280	2.71728	1.41053	1.24211	3.27083	4.91667
AT1G16300	1.30628	0.105263	0.305263	1.875	2.91667
AT1G16320	1.77749	0.747368	1.42105	2.41667	2.51042
AT1G16340	1.45812	0.715789	0.473684	2.10417	2.52083
AT1G16350	13.5209	10.3684	8.02105	16.3125	19.2917
AT1G16430	1.46073	0.673684	0.747368	1.63542	2.77083
AT1G16460	4.16754	2.81053	3.45263	4.75	5.63542
AT1G16470	9.59948	3.55789	6.92632	7.71875	20.1042
AT1G16520	1.39529	0.105263	0.168421	1.55208	3.72917
AT1G16540	1.71204	1.08421	1.09474	2.40625	2.25
AT1G16560	3.01047	1.68421	1.55789	4.25	4.52083
AT1G16570	1.15445	0.610526	0.757895	1.58333	1.65625
AT1G16590	1.26963	0.631579	0.705263	1.80208	1.92708
AT1G16610	16.233	9.16842	7.91579	18.8958	28.7917
AT1G16650	1.70681	0.978947	1.13684	1.92708	2.77083
AT1G16670	1.10471	0.652632	0.873684	1.36458	1.52083
AT1G16680	3.15707	2.12632	1.91579	4.05208	4.51042
AT1G16700	2.53403	0.473684	1.07368	2.79167	5.76042
AT1G16710	3.80366	3.03158	2.88421	4.5	4.78125
AT1G16720	1.48168	0.747368	1.42105	2.35417	1.39583
AT1G16740	9.64136	3.13684	3.54737	11.6771	20.0729
AT1G16790	2.11257	0.694737	1.01053	2.85417	3.86458
AT1G16800	2.26178	1.49474	1.52632	2.83333	3.17708
AT1G16810	14.6754	11.0737	12.2421	14.0104	21.3125
AT1G16860	1.4267	0.894737	1.12632	1.83333	1.84375
AT1G16870	2.5	0.957895	0.842105	2.9375	5.22917
AT1G16890	16.7016	10.2737	11.2	20.7812	24.4271
AT1G16900	2.5288	0.842105	1.48421	2.60417	5.15625
AT1G16916	1.74607	0.778947	0.978947	2.38542	2.82292
AT1G16920	2.67277	0.631579	0.568421	4.25	5.19792
AT1G16970	1.65183	0.957895	1.07368	2.04167	2.52083
AT1G17010	2.7199	0.431579	0.715789	4.6875	5
AT1G17020	4.32461	0.242105	0.673684	3.97917	12.3229
AT1G17070	1.35079	0.663158	0.947368	1.5	2.28125
AT1G17080	7.90576	4.68421	6.31579	10.2292	10.3438
AT1G17090	2.92408	2.68421	3.02105	3.59375	2.39583
AT1G17110	2.82199	1.47368	1.58947	3.26042	4.9375
AT1G17130	5.22775	2.70526	2.98947	5.38542	9.78125
AT1G17170	1.6178	0.115789	1.91579	0.583333	3.84375
AT1G17200	3.09686	0.315789	0.589474	3.32292	8.10417
AT1G17220	3.08901	1.27368	2.03158	3.25	5.77083
AT1G17280	5.24084	4.03158	3.6	6.98958	6.3125
AT1G17290	8.31937	3.75789	6.13684	8.53125	14.7812
AT1G17350	1.0445	0.410526	0.547368	1.4375	1.77083
AT1G17370	12.7513	8.61053	9.50526	17.1875	15.625
AT1G17410	1.9555	2	1.27368	2.6875	1.85417
AT1G17440	2.55236	1.75789	1.74737	3	3.6875
AT1G17490	3.94503	2.25263	2.48421	5.07292	5.9375
AT1G17510	5.81937	3.23158	3.58947	6.61458	9.79167
AT1G17520	4.19372	3.84211	3.10526	5.75	4.0625
AT1G17550	3.93455	2.78947	3.01053	5.25	4.66667
AT1G17580	4.0288	3.27368	3.34737	5.10417	4.375
AT1G17590	1.23822	0.726316	0.694737	1.625	1.89583
AT1G17620	3.19372	2.86316	3.74737	2.65625	3.51042
AT1G17640	3.00262	3.50526	1.91579	3.8125	2.77083
AT1G17650	1.70419	0.242105	0.473684	1.97917	4.09375
AT1G17680	4.90314	4.16842	3.45263	6.20833	5.76042
AT1G17690	3.49738	1.53684	1.50526	4.02083	6.88542
AT1G17720	8.58639	3.27368	5.03158	11.4375	14.5104
AT1G17730	2.07068	1.22105	1.4	2.15625	3.48958
AT1G17760	4.71466	3.96842	4.01053	5.73958	5.125
AT1G17780	2.13874	1.69474	1.8	2.54167	2.51042
AT1G17830	1.98429	3.51579	2.61053	1.16667	0.666667
AT1G17840	3	1.43158	1.95789	2.44792	6.13542
AT1G17850	1.45026	0.242105	0.610526	2.125	2.80208
AT1G17860	2.75131	1.17895	2.10526	4.25	3.44792
AT1G17890	1.28796	0.431579	0.610526	1.35417	2.73958
AT1G17930	1.76702	1.21053	1.06316	2.35417	2.42708
AT1G17940	1.03927	0.873684	0.673684	1.3125	1.29167
AT1G17980	4.64921	3.04211	3.45263	6.16667	5.90625
AT1G18030	1.43194	1.15789	0.810526	1.875	1.875
AT1G18070	11.1047	5.14737	5.05263	12.9375	21.1562
AT1G18080	49.8717	14.4737	16.7895	63.7604	103.75
AT1G18150	1.34031	0.431579	0.768421	1.75	2.39583
AT1G18190	1.07592	0.652632	0.768421	1.22917	1.64583
AT1G18210	7.89529	3.23158	4.8	7.63542	15.8333
AT1G18250	1.42147	0.0631579	0.105263	0.958333	4.53125
AT1G18270	2.23037	1.67368	1.70526	2.92708	2.60417
AT1G18300	1.2644	0.884211	0.926316	1.14583	2.09375
AT1G18330	1.08115	1.34737	0.452632	2.19792	0.322917
AT1G18335	1.30628	0.957895	1.07368	1.6875	1.5
AT1G18340	1.47644	0.684211	0.652632	2.02083	2.53125
AT1G18360	1.1178	0.705263	0.852632	1.41667	1.48958
AT1G18440	1.02618	0.778947	0.673684	1.07292	1.57292
AT1G18450	9.39267	6.86316	5.93684	12.0833	12.625
AT1G18470	2.92932	2.32632	2.74737	3.35417	3.28125
AT1G18480	2.21204	0.505263	0.589474	2.04167	5.67708
AT1G18490	1.67539	1.21053	1.10526	1.875	2.5
AT1G18500	7.11518	6.32632	5.36842	7.92708	8.8125
AT1G18540	42.1937	5.85263	7.92632	43.2812	110.979
AT1G18600	1.01309	0.389474	0.368421	1.23958	2.04167
AT1G18610	1.01309	0.694737	0.663158	1.29167	1.39583
AT1G18630	2.10471	0.642105	0.778947	2.5	4.46875
AT1G18640	1.34555	0.368421	0.547368	1.32292	3.125
AT1G18650	1.29581	0.389474	0.452632	1.76042	2.5625
AT1G18660	2.31152	1.4	1.33684	2.625	3.86458
AT1G18700	4.09948	3.42105	3.34737	5.29167	4.32292
AT1G18720	8.1178	6.23158	7.29474	7.86458	11.0521
AT1G18740	2.13874	2.65263	2.76842	1.21875	1.92708
AT1G18750	1.03141	0.705263	0.768421	1.41667	1.22917
AT1G18800	10.2016	2.90526	3.58947	14.3646	19.8021
AT1G18840	3.14921	1.87368	2.24211	4.46875	3.98958
AT1G18850	4.58901	1.64211	1.38947	5.125	10.1354
AT1G18900	4.0445	1.17895	1.65263	6.66667	6.625
AT1G18950	2.94764	1.91579	1.88421	3.65625	4.3125
AT1G19000	11.3089	12.5684	11.2421	13.4792	7.95833
AT1G19100	1.23822	0.8	0.863158	1.52083	1.76042
AT1G19120	3.53927	1.56842	1.91579	4.03125	6.60417
AT1G19130	3.86649	2.16842	2.83158	4.5	5.9375
AT1G19140	6.31152	2.36842	3.25263	8.625	10.9271
AT1G19240	3.87435	1.31579	1.50526	5.25	7.375
AT1G19290	1.85079	1.17895	1.27368	2.45833	2.47917
AT1G19310	2.16754	1.57895	1.71579	2.76042	2.60417
AT1G19360	1.58115	0.621053	1.22105	1.65625	2.8125
AT1G19370	1.89005	0.610526	1.31579	2.05208	3.5625
AT1G19430	1.51047	0.778947	0.968421	1.82292	2.45833
AT1G19485	2.39267	1.73684	1.71579	2.86458	3.23958
AT1G19490	7.40838	4.58947	4.93684	10.4792	9.57292
AT1G19520	3.61518	0.810526	1.30526	4.125	8.16667
AT1G19570	14.3901	19.4316	13.3158	13.8229	11.0312
AT1G19580	2.80628	1.54737	1.6	3.34375	4.70833
AT1G19650	1.32199	0.210526	0.578947	2.04167	2.4375
AT1G19660	7.09686	9.8	9.30526	7.04167	2.29167
AT1G19690	1.13351	0.694737	0.568421	1.55208	1.70833
AT1G19730	4.90576	2.47368	3.27368	6.125	7.70833
AT1G19740	2.87435	1.66316	2.25263	3.19792	4.36458
AT1G19770	2.61257	3.07368	3.12632	2.70833	1.55208
AT1G19800	1.5445	0.726316	0.694737	1.8125	2.92708
AT1G19860	2.49215	2.04211	1.73684	2.58333	3.59375
AT1G19870	2.83246	1.54737	2.02105	3.38542	4.35417
AT1G19880	2.62827	2	1.91579	2.51042	4.07292
AT1G19910	22.1414	10.2632	12.6421	30.5208	34.9167
AT1G19920	2.24084	0.621053	1.08421	2.54167	4.6875
AT1G20010	1.43717	0.0526316	1.49474	0.645833	3.54167
AT1G20020	1.44764	0.0315789	5.52632	0.0208333	0.239583
AT1G20050	8.69634	2.45263	2.32632	13.1979	16.6771
AT1G20090	2.34031	2.28421	2.57895	2.02083	2.47917
AT1G20100	16.1911	7.35789	8.61053	18.3542	30.2708
AT1G20140	3.61518	1.45263	2.07368	3.39583	7.5
AT1G20200	8.90576	2.74737	5.33684	8.04167	19.3958
AT1G20220	9.20942	1.33684	2.01053	10.2604	23.0729
AT1G20225	5.51832	2.95789	4.01053	6.875	8.1875
AT1G20260	2.50262	0.442105	1.67368	2.84375	5.02083
AT1G20270	1.76702	0.673684	0.852632	2.29167	3.22917
AT1G20300	2.06283	0.873684	1.11579	2.1875	4.05208
AT1G20330	3.56283	1.16842	2	4.05208	6.98958
AT1G20340	5.06545	0.631579	18.4737	0.333333	0.916667
AT1G20370	2.58377	0.989474	1.14737	3.0625	5.10417
AT1G20430	4.71728	1.13684	1.27368	5.52083	10.8646
AT1G20440	3.93455	0.147368	3.42105	1.57292	10.5521
AT1G20540	2.09686	1.36842	1.25263	2.91667	2.83333
AT1G20550	1.17539	0.473684	0.726316	1.42708	2.0625
AT1G20560	1.90052	0.621053	1.26316	2.57292	3.125
AT1G20575	1.90838	0.8	1.23158	2.16667	3.41667
AT1G20580	8.17801	2.43158	2.76842	10.2708	17.125
AT1G20630	1.75654	1.17895	1.28421	1.95833	2.59375
AT1G20640	2.15707	2.92632	1.67368	2.61458	1.41667
AT1G20650	2.00524	1.37895	2.24211	2.625	1.77083
AT1G20670	1.31937	0.273684	0.621053	1.38542	2.97917
AT1G20696	23.8194	8.70526	13.7263	36.7917	35.7917
AT1G20770	2.90052	0.863158	1.07368	4.05208	5.57292
AT1G20780	1.15445	0.968421	1.05263	1.21875	1.375
AT1G20810	1.22775	0.789474	0.989474	1.5625	1.5625
AT1G20816	2.00262	0.978947	1.27368	3.05208	2.6875
AT1G20830	1.75393	1	1.24211	2.4375	2.32292
AT1G20840	1.44503	0.284211	1.11579	1.94792	2.41667
AT1G20880	2.67277	2	2.18947	3.52083	2.96875
AT1G20890	2.01309	1.4	1.6	2.79167	2.25
AT1G20900	2.77225	1.42105	1.71579	2.625	5.30208
AT1G20910	2.21204	1.14737	1.02105	2.83333	3.82292
AT1G20950	2.18063	0.368421	0.715789	2.3125	5.29167
AT1G20960	18.6702	15.2632	14.7368	20.7917	23.8125
AT1G20970	3.03665	2.88421	2.96842	2.77083	3.52083
AT1G21050	1.38482	0.0631579	0.221053	1.45833	3.77083
AT1G21090	1.43194	0.189474	0.231579	2.26042	3.02083
AT1G21190	6.46859	3.03158	3.17895	8.52083	11.0729
AT1G21280	1.01832	0.673684	0.810526	1.19792	1.38542
AT1G21310	5.43717	0.305263	14.5474	0.708333	6.22917
AT1G21350	1.44764	1.17895	1.16842	1.90625	1.53125
AT1G21380	2.07853	1.2	1.54737	2.32292	3.22917
AT1G21400	3.25393	4.13684	4.90526	2.58333	1.41667
AT1G21410	3.69372	4.84211	4.24211	3.9375	1.77083
AT1G21460	9.27749	1.95789	3.34737	11.9688	19.6979
AT1G21590	1.93979	0.642105	0.768421	2.78125	3.54167
AT1G21600	6.40838	3.18947	3.31579	8.42708	10.6354
AT1G21610	2.75131	1.67368	1.73684	3.83333	3.73958
AT1G21630	5.59162	4.15789	4.30526	6.21875	7.65625
AT1G21640	1.82984	1.12632	1.26316	2.34375	2.57292
AT1G21650	2.03403	0.768421	0.863158	2.8125	3.66667
AT1G21660	2.52356	2.27368	2.05263	3.65625	2.10417
AT1G21670	1.55497	0.631579	1.33684	1.64583	2.59375
AT1G21690	3.8534	1.50526	1.51579	4.66667	7.67708
AT1G21700	3.04188	1.83158	1.61053	3.30208	5.39583
AT1G21710	1.12565	0.515789	0.547368	1.46875	1.95833
AT1G21720	9.14136	2.85263	5.51579	7.40625	20.6875
AT1G21740	1.0733	0.105263	0.305263	1.58333	2.28125
AT1G21750	11.0157	1.25263	2.86316	14.8125	24.9479
AT1G21770	11.1073	15.9263	13.4316	8.33333	6.8125
AT1G21790	1.11257	0.968421	1.29474	1.3125	0.875
AT1G21880	3.89005	0.578947	0.978947	4.32292	9.61458
AT1G21920	3.31414	2.06316	2.68421	3.77083	4.71875
AT1G21930	1.34555	0.452632	0.936842	1.59375	2.38542
AT1G21980	1.21204	0.284211	0.515789	1.54167	2.48958
AT1G22020	2.15707	1.38947	1.55789	2.65625	3.01042
AT1G22050	1.21728	0.842105	0.8	1.4375	1.78125
AT1G22060	2.40052	2.33684	1.6	2.79167	2.86458
AT1G22070	5.01571	2.21053	2.53684	5.14583	10.1146
AT1G22110	1.11518	0.768421	0.715789	1.1875	1.78125
AT1G22140	4.31675	2.13684	2	4.625	8.45833
AT1G22180	2.30366	1.82105	2.10526	2.44792	2.83333
AT1G22190	3.79058	5.87368	3.32632	3.08333	2.89583
AT1G22200	5.88743	3.07368	2.83158	7.5625	10.0208
AT1G22270	7.72251	1.85263	2.31579	7.86458	18.7396
AT1G22280	2.60995	2.26316	2.84211	2.73958	2.59375
AT1G22300	15.2958	3.82105	5.73684	20.1979	31.2083
AT1G22310	1.04974	0.663158	0.673684	1.15625	1.69792
AT1G22360	2.17539	0.378947	0.915789	2.26042	5.11458
AT1G22370	1.98429	2.61053	1.6	2.82292	0.90625
AT1G22410	1.3534	0.147368	1.30526	0.916667	3.03125
AT1G22450	8.3089	2.09474	3.02105	9.15625	18.8438
AT1G22510	1.20681	0.421053	0.694737	1.34375	2.35417
AT1G22520	2.95288	0.968421	1.41053	3.14583	6.25
AT1G22530	9.40052	4.02105	7.32632	6.30208	19.875
AT1G22570	1.44241	1.12632	0.884211	1.52083	2.22917
AT1G22610	5.27225	3.53684	5.22105	5.33333	6.97917
AT1G22620	2.2644	1.77895	1.71579	2.91667	2.63542
AT1G22640	1.10995	0.484211	0.515789	1.22917	2.19792
AT1G22660	2.21728	1.45263	1.22105	2.77083	3.40625
AT1G22700	3.24346	2.07368	1.98947	4.52083	4.36458
AT1G22710	1.38482	0.189474	1.13684	1.33333	2.86458
AT1G22730	2.1623	1.45263	1.84211	2.60417	2.73958
AT1G22750	1.5733	0.136842	0.389474	2.48958	3.25
AT1G22780	28.7749	9.07368	8.93684	36.5729	60.1042
AT1G22790	2.34031	1.64211	1.55789	3.13542	3.01042
AT1G22830	1.05497	0.642105	0.589474	1.3125	1.66667
AT1G22840	12.9791	2.82105	3.70526	13.0625	32.125
AT1G22850	1.34555	1.03158	1.69474	1.38542	1.27083
AT1G22860	1.52356	1.35789	1.11579	1.96875	1.64583
AT1G22870	1.6623	1.18947	1.25263	2.30208	1.89583
AT1G22882	1.60471	1.22105	1.93684	1.23958	2.02083
AT1G22920	3.36126	1.26316	1.61053	3.83333	6.69792
AT1G22940	1.04188	0.852632	0.715789	1.30208	1.29167
AT1G22950	1.96335	0.189474	0.421053	2.78125	4.42708
AT1G22960	1.20681	0.515789	0.621053	1.5625	2.11458
AT1G22970	3.48168	2.01053	2.03158	4.48958	5.36458
AT1G22985	1.70419	1.76842	2.32632	1.46875	1.26042
AT1G23010	1.1178	0.178947	0.505263	0.989583	2.78125
AT1G23020	1.75916	1.85263	1.97895	1.16667	2.04167
AT1G23040	1.41885	0.357895	0.747368	1.34375	3.20833
AT1G23050	4.72251	6.45263	5.41053	4.63542	2.41667
AT1G23100	5.25393	0.736842	1.01053	5.15625	14.0208
AT1G23120	1.89791	2.95789	2.54737	1.48958	0.614583
AT1G23180	1.6178	0.810526	0.568421	2.20833	2.86458
AT1G23190	2.93717	0.978947	1.44211	3.21875	6.07292
AT1G23220	2.0445	0.789474	1.02105	2.60417	3.73958
AT1G23230	2.50785	1.70526	1.82105	2.76042	3.72917
AT1G23260	2.16492	0.694737	1.11579	2.55208	4.27083
AT1G23280	6.37173	1.97895	2.25263	8.25	12.9167
AT1G23290	49.3037	9.46316	11	57.1562	118.781
AT1G23300	1.38482	0.284211	0.357895	1.30208	3.57292
AT1G23360	1.1178	0.315789	0.505263	1.41667	2.21875
AT1G23380	2.04974	0.747368	1.18947	2.04167	4.19792
AT1G23400	2.12042	1.61053	1.31579	2.64583	2.89583
AT1G23410	1.42408	0.0947368	0.115789	1.29167	4.16667
AT1G23440	2.9267	2.02105	2.75789	3.42708	3.48958
AT1G23490	6.59162	1.25263	2.90526	8.04167	14.0729
AT1G23550	4.51832	3.23158	4.2	4.21875	6.40625
AT1G23710	2.36649	2.84211	2.42105	2.46875	1.73958
AT1G23780	5.3377	3.98947	3.93684	7.25	6.14583
AT1G23820	21.1283	7.84211	9.29474	29.8333	37.2812
AT1G23870	1.44503	1.58947	1.8	1.23958	1.15625
AT1G23890	2.04712	0.905263	1.03158	3.14583	3.08333
AT1G23900	2.54974	1.70526	1.70526	2.95833	3.8125
AT1G23935	1.35864	0.905263	0.694737	1.85417	1.96875
AT1G23950	4.73822	3.03158	3.35789	6.125	6.40625
AT1G23970	1.67016	1.06316	0.873684	1.86458	2.86458
AT1G24040	1.3534	0.778947	1.08421	1.83333	1.70833
AT1G24050	8.21728	2.91579	3.10526	11.2083	15.5312
AT1G24090	1.58901	0.884211	0.789474	1.91667	2.75
AT1G24095	1.09424	0.947368	1.25263	0.385417	1.79167
AT1G24100	2.00785	1.06316	1.24211	2.0625	3.64583
AT1G24120	2.05759	1.16842	1.33684	2.36458	3.34375
AT1G24160	5.98429	3.95789	4.94737	7.27083	7.72917
AT1G24180	3.8377	1.8	2.22105	4.51042	6.78125
AT1G24190	3.39005	2.64211	2.55789	4.33333	4.01042
AT1G24240	1.15183	0.347368	0.505263	1.41667	2.32292
AT1G24265	1.85602	0.947368	1.10526	2.51042	2.84375
AT1G24267	4.54712	2.68421	2.72632	4.72917	8.01042
AT1G24300	2.25131	1.53684	1.51579	2.82292	3.11458
AT1G24310	2.41623	0.578947	0.705263	2.55208	5.79167
AT1G24340	2.63351	1.66316	1.97895	3.61458	3.26042
AT1G24350	1.41099	0.778947	0.989474	1.52083	2.34375
AT1G24360	3.35602	0.347368	1.27368	3.20833	8.54167
AT1G24440	1.52094	1.50526	1.41053	1.64583	1.52083
AT1G24450	3.8377	1.97895	2.28421	5.42708	5.625
AT1G24460	6.67016	6.37895	5.55789	6.79167	7.9375
AT1G24490	5.09424	2.82105	3.18947	5.40625	8.91667
AT1G24510	10.6545	2.85263	3.69474	11.8646	24.0521
AT1G24560	2.24346	1.34737	1.77895	2.6875	3.14583
AT1G24580	3.20157	0.905263	1.48421	4.92708	5.44792
AT1G24610	1.93979	0.231579	0.684211	2.51042	4.30208
AT1G24706	7.30628	6.65263	5.38947	7.47917	9.67708
AT1G25220	1.09948	0.0947368	0.410526	1.03125	2.84375
AT1G25260	11.9372	2.55789	2.94737	14.7292	27.3229
AT1G25275	3.5445	3.09474	5.67368	2.47917	2.94792
AT1G25280	2.77487	2.06316	2.09474	3.52083	3.40625
AT1G25310	19.5105	37.2842	28.4	5.39583	7.23958
AT1G25350	5.37958	2.53684	3.07368	5.79167	10.0625
AT1G25380	3.11257	1.29474	1.49474	3.73958	5.88542
AT1G25420	2.7356	2.27368	2.01053	3.20833	3.4375
AT1G25422	2.5288	0.568421	0.8	1.25	7.45833
AT1G25470	1.08639	0.936842	0.715789	1.32292	1.36458
AT1G25490	3.98429	1.66316	1.81053	5.39583	7.02083
AT1G25520	3.19895	0.557895	0.715789	3.19792	8.27083
AT1G25540	3.12827	2.45263	2.33684	3.85417	3.85417
AT1G25570	1.50785	0.421053	0.8	2.03125	2.76042
AT1G25580	1.28534	0.663158	0.894737	1.70833	1.86458
AT1G25682	4.24869	3.66316	3.09474	5.10417	5.11458
AT1G26110	12.144	7.68421	7.44211	14.6042	18.75
AT1G26120	1.05236	0.463158	0.547368	1.20833	1.97917
AT1G26150	1.2356	0.852632	0.936842	1.54167	1.60417
AT1G26160	3.22513	3.11579	2.46316	3.92708	3.38542
AT1G26170	2.73298	1.63158	1.67368	3.33333	4.27083
AT1G26180	1.40576	0.484211	0.736842	1.89583	2.48958
AT1G26190	2.34555	0.736842	1.21053	2.65625	4.75
AT1G26260	1.1466	0.105263	0.252632	1.59375	2.61458
AT1G26270	11.733	4.06316	4.16842	14.8542	23.6875
AT1G26340	3.18063	0.747368	0.884211	3.36458	7.67708
AT1G26370	3.2199	2.04211	1.83158	3.8125	5.16667
AT1G26460	3.6466	1.22105	1.43158	4.17708	7.70833
AT1G26470	5.74869	2.68421	2.87368	8.25	9.125
AT1G26520	1.4712	0.526316	0.715789	1.97917	2.64583
AT1G26550	8.60995	3.48421	4.16842	9.77083	16.9167
AT1G26580	7.97382	12.1895	9	6.80208	3.95833
AT1G26630	87.6361	18.3474	25.1895	98.0729	207.562
AT1G26640	1.35864	0.315789	0.536842	2.27083	2.29167
AT1G26650	1.12042	0.778947	0.863158	1.41667	1.41667
AT1G26660	2.82723	1.57895	1.53684	3.625	4.54167
AT1G26740	5.52618	1.28421	1.37895	6.26042	13.0938
AT1G26750	2.98953	0.631579	0.8	2.88542	7.59375
AT1G26770	10.7382	0.378947	0.568421	8.19792	33.5938
AT1G26800	2.16754	3.01053	1.32632	3.57292	0.760417
AT1G26830	4.83508	5.01053	3.85263	5.3125	5.15625
AT1G26850	8.41099	2.90526	3.90526	9.03125	17.6979
AT1G26880	24.7225	4.12632	4.76842	25.5729	64
AT1G26910	2.2644	0.136842	0.273684	2.59375	6.01042
AT1G26940	1.55497	0.642105	0.757895	2.33333	2.46875
AT1G27000	7.2801	6.01053	5.48421	9	8.59375
AT1G27050	3.3377	1.44211	1.50526	3.07292	7.29167
AT1G27070	1.75654	0.684211	0.957895	2	3.36458
AT1G27090	10.3613	8.78947	9.08421	12.4479	11.0938
AT1G27130	5.87173	4.43158	5.77895	6.02083	7.23958
AT1G27150	6.43455	5.16842	5.46316	7.28125	7.80208
AT1G27190	3.38482	2.73684	2.30526	4.13542	4.34375
AT1G27290	8.51309	7.05263	7.46316	11.1458	8.36458
AT1G27300	19.3482	13.2	12.1053	23.0104	28.9375
AT1G27310	10.5079	4.84211	6.67368	13.1771	17.2396
AT1G27320	4.37696	3.78947	3.84211	6.35417	3.51042
AT1G27330	5.92408	1.14737	2.16842	6.21875	14.0729
AT1G27340	1.51309	0.684211	0.968421	1.85417	2.53125
AT1G27350	7.75654	3.04211	4.94737	10.1875	12.7708
AT1G27385	2.08377	1.11579	1.09474	2.75	3.35417
AT1G27390	10.2304	4.35789	4.63158	12.1771	19.6354
AT1G27400	41.9529	4.75789	5.51579	47.5104	109.26
AT1G27410	1.15707	1.02105	0.989474	1.48958	1.125
AT1G27430	3.29843	2.74737	2.72632	3.42708	4.28125
AT1G27435	6.93717	2.04211	2.4	9.10417	14.1042
AT1G27450	9.53403	1.30526	2.57895	9.1875	24.9062
AT1G27510	4.8822	5.09474	3.73684	6.0625	4.625
AT1G27520	2.80105	2.87368	2.16842	3.42708	2.72917
AT1G27530	7.12304	2.73684	3.15789	9.07292	13.4375
AT1G27540	2.67016	1.94737	1.73684	3.89583	3.08333
AT1G27595	1.18325	1.03158	1.34737	1.11458	1.23958
AT1G27600	2.18063	1.33684	1.58947	2.89583	2.88542
AT1G27630	5.47906	4.25263	3.83158	5.5	8.30208
AT1G27680	2.56283	0.494737	0.747368	3.26042	5.70833
AT1G27690	1.50785	0.652632	0.842105	1.91667	2.60417
AT1G27695	2.58639	1.42105	1.45263	3.14583	4.30208
AT1G27752	2.98953	2.55789	2.45263	3.65625	3.28125
AT1G27760	3.59948	1.16842	2.05263	3.57292	7.5625
AT1G27770	1.78534	1.58947	1.25263	1.6875	2.60417
AT1G27840	1.67539	1.31579	1.6	1.79167	1.98958
AT1G27850	1.66492	1	1.16842	2.04167	2.4375
AT1G27900	1.96597	1.09474	1.51579	2.45833	2.78125
AT1G27910	1.29319	0.968421	1.17895	1.57292	1.44792
AT1G27950	16.5864	5.16842	6.50526	18.4583	35.9896
AT1G27960	2.00524	1.4	1.17895	2.6875	2.73958
AT1G27970	6.63351	1.89474	2.70526	5.85417	15.9896
AT1G28060	5.22775	2.53684	3.06316	5.72917	9.53125
AT1G28090	1.12827	0.452632	0.578947	1.3125	2.15625
AT1G28120	2.58901	0.989474	1.33684	2.91667	5.08333
AT1G28150	3.61518	2.75789	2.31579	5.01042	4.35417
AT1G28200	5	3.64211	3.75789	6.3125	6.26042
AT1G28210	1.57068	1.06316	1.06316	1.8125	2.33333
AT1G28250	1.40838	0.747368	0.852632	1.66667	2.35417
AT1G28280	1.52618	0.642105	1.12632	1.42708	2.89583
AT1G28290	5.17277	0.652632	1.4	4.14583	14.4062
AT1G28320	2.01309	1.34737	1.35789	2.57292	2.76042
AT1G28340	2.97906	0.936842	1.69474	3.63542	5.61458
AT1G28350	2.08901	0.389474	0.663158	2.45833	4.8125
AT1G28360	10.4921	8.46316	11.9684	9.53125	12
AT1G28380	1.40314	0.768421	1.51579	1.47917	1.84375
AT1G28395	4.70681	0.947368	1.09474	5.13542	11.5729
AT1G28400	3.44764	0.0947368	1.25263	9.26042	3.125
AT1G28410	1.52094	0.968421	1.36842	1.88542	1.85417
AT1G28420	4.97382	3.76842	3.87368	5.58333	6.64583
AT1G28440	3.39267	1.42105	1.94737	3.61458	6.55208
AT1G28490	2.07068	1.31579	1.46316	2.59375	2.89583
AT1G28510	1.44241	0.147368	0.378947	1.4375	3.78125
AT1G28530	1.41099	1.02105	0.989474	1.47917	2.14583
AT1G28580	2.06283	0.231579	0.884211	2.54167	4.5625
AT1G28660	2.74346	0.189474	0.294737	2.34375	8.09375
AT1G28670	1.12827	0.0842105	0.105263	0.75	3.55208
AT1G28710	1.32199	0.536842	0.652632	2.03125	2.05208
AT1G28960	1.92147	1.47368	1.74737	2.66667	1.79167
AT1G29030	4.39529	4.02105	3.25263	5.1875	5.10417
AT1G29040	1.39529	0.578947	0.831579	1.90625	2.25
AT1G29060	1.78534	0.642105	1.16842	2.13542	3.17708
AT1G29070	7.00524	2.46316	3.78947	7.05208	14.6354
AT1G29120	5.90838	3.02105	2.65263	7.22917	10.6667
AT1G29150	15.7461	8.31579	9.47368	14.625	30.4271
AT1G29170	1.10209	0.263158	0.473684	1.23958	2.41667
AT1G29220	3.21728	1.84211	2	3.57292	5.42708
AT1G29240	2.06545	1.96842	1.74737	2.59375	1.94792
AT1G29250	13.0916	2.54737	3.08421	15.75	30.7708
AT1G29260	2.89529	2.66316	1.57895	3.64583	3.67708
AT1G29310	1.64136	0.178947	0.463158	1.60417	4.29167
AT1G29330	3.20419	2.87368	2.94737	3.63542	3.35417
AT1G29340	3.29581	1.88421	2.47368	4.33333	4.46875
AT1G29350	5.10471	4.27368	3.43158	6.46875	6.21875
AT1G29418	8.40576	2.2	2.61053	11.2604	17.4271
AT1G29465	2.97382	1.23158	1.32632	4.91667	4.38542
AT1G29470	5.7356	1.18947	2.38947	5.625	13.6562
AT1G29535	1.24869	0.315789	0.452632	2.04167	2.16667
AT1G29680	10.8351	13.3263	13.7579	11.5833	4.72917
AT1G29760	2.59948	2.93684	2.73684	2.76042	1.96875
AT1G29790	3.37696	1.36842	1.56842	4.67708	5.85417
AT1G29800	1.13351	0.926316	0.810526	1.4375	1.35417
AT1G29810	3.23822	2.22105	2.16842	4.07292	4.46875
AT1G29820	1.73822	0.915789	1.02105	2.22917	2.77083
AT1G29850	7.70681	3.08421	3.64211	8.95833	15.0521
AT1G29880	5.18063	1.51579	1.83158	5.72917	11.5729
AT1G29920	4.29058	0.0421053	17.1158	0.0625	0.03125
AT1G29930	15.8482	0.136842	62.8526	0.260417	0.46875
AT1G29940	5.79058	2.41053	2.81053	7	10.875
AT1G29950	1.87435	0.936842	1.51579	2.22917	2.80208
AT1G29980	7.16754	0.515789	0.947368	8.25	18.8229
AT1G29990	5.10733	2.30526	2.75789	5.44792	9.86458
AT1G30000	2.47644	1.67368	1.95789	3.09375	3.16667
AT1G30040	3.04188	3.31579	1.84211	2.27083	4.72917
AT1G30070	11.6754	10.9684	6.58947	17.4792	11.6042
AT1G30100	1.1178	0.463158	0.368421	0.614583	3.01042
AT1G30110	1.36387	1.51579	1.48421	1.5625	0.895833
AT1G30130	1.32199	0.926316	0.947368	1.47917	1.92708
AT1G30210	2.29843	1.26316	1.41053	2.45833	4.04167
AT1G30240	2.7801	1.15789	1.31579	3.1875	5.42708
AT1G30270	2.67539	1.8	1.76842	3.07292	4.04167
AT1G30320	1.10471	0.673684	0.747368	1.27083	1.71875
AT1G30330	3.08115	1.18947	1.82105	3.59375	5.6875
AT1G30380	2.63613	0.0315789	10.5053	0.0104167	0.0520833
AT1G30410	1.67539	1.03158	1.21053	2.34375	2.10417
AT1G30450	1.40052	0.284211	0.547368	1.69792	3.05208
AT1G30460	2.17801	1.14737	1.22105	2.95833	3.36458
AT1G30470	3.05497	1.88421	2.01053	3.4375	4.86458
AT1G30480	2.03141	1.2	1.18947	2.11458	3.60417
AT1G30490	1.7356	0.810526	1.13684	1.98958	2.98958
AT1G30530	1.59424	0.473684	0.452632	1.52083	3.90625
AT1G30540	1.07068	0.831579	0.873684	1.21875	1.35417
AT1G30580	15.9503	4.97895	5.75789	20.1354	32.7083
AT1G30590	6.0445	3.28421	3.29474	8.51042	9.03125
AT1G30600	1.19634	0.357895	0.642105	1.52083	2.25
AT1G30610	1.48953	0.936842	0.894737	1.76042	2.35417
AT1G30620	1.5288	0.578947	0.747368	1.84375	2.92708
AT1G30630	4.6623	1.35789	1.75789	4.375	11.0938
AT1G30640	1.08639	0.852632	0.694737	1.38542	1.40625
AT1G30680	3.12827	1.52632	1.63158	3.42708	5.89583
AT1G30690	2.06021	0.463158	0.736842	1.70833	5.30208
AT1G30755	1.3089	1.25263	1.26316	1.5625	1.15625
AT1G30820	1.64398	0.4	0.884211	1.73958	3.53125
AT1G30890	1.15183	0.610526	0.663158	1.36458	1.95833
AT1G30910	2	1.18947	1.35789	2.47917	2.95833
AT1G30960	2.00524	0.421053	0.789474	2.36458	4.41667
AT1G30970	4.3534	4.23158	3.57895	5.33333	4.26042
AT1G31010	1.46073	0.747368	1	1.76042	2.32292
AT1G31020	2.07853	0.915789	0.947368	2.63542	3.79167
AT1G31120	1.74607	1.58947	1.44211	2.13542	1.8125
AT1G31130	3.46073	2.44211	2.06316	4.19792	5.11458
AT1G31150	1.05236	0.4	0.631579	1.27083	1.89583
AT1G31160	2.92932	1.38947	1.70526	3.98958	4.60417
AT1G31170	2.81152	2.17895	2.31579	4.11458	2.625
AT1G31175	1.10471	0.831579	0.842105	1.5	1.23958
AT1G31180	4.75916	1.30526	1.51579	5.48958	10.6562
AT1G31190	1.45026	0.305263	0.705263	1.9375	2.83333
AT1G31220	1.62042	1.05263	0.842105	2.02083	2.55208
AT1G31230	3.32461	0.936842	1.50526	4.0625	6.75
AT1G31300	1.50524	0.936842	1.08421	1.79167	2.19792
AT1G31330	4.9555	0.0842105	18.0211	0.53125	1.27083
AT1G31340	4.91885	1.89474	2.68421	5.57292	9.46875
AT1G31410	1.16492	0.231579	0.568421	1.5	2.34375
AT1G31420	2.18325	1.73684	1.55789	2.10417	3.32292
AT1G31500	1.63874	0.768421	0.842105	1.84375	3.08333
AT1G31600	4.74869	4.45263	3.58947	5.3125	5.625
AT1G31660	4.8534	1.10526	1.56842	5.07292	11.5938
AT1G31730	3.73037	2.6	2.35789	4.83333	5.10417
AT1G31760	2.3377	1.70526	1.51579	3.42708	2.6875
AT1G31780	1.63351	0.484211	0.873684	1.80208	3.35417
AT1G31800	1.15707	0.221053	0.568421	1.3125	2.51042
AT1G31810	2.45288	1.37895	1.31579	3.34375	3.75
AT1G31812	12.7723	7.04211	11.4211	14.2083	18.3438
AT1G31814	1.01309	0.852632	1.06316	1.34375	0.791667
AT1G31817	3.93717	1.24211	1.12632	4.22917	9.09375
AT1G31835	1.19372	0.757895	0.6	1.48958	1.91667
AT1G31850	4.02356	2.16842	1.94737	6.57292	5.36458
AT1G31860	2.38743	0.389474	0.442105	2.66667	6.01042
AT1G31870	2.87173	1.55789	1.53684	3.35417	5.01042
AT1G31910	10.4607	4.21053	4.57895	12.9375	19.9896
AT1G31940	1.46335	0.452632	0.905263	1.60417	2.875
AT1G31970	18.0681	3.86316	5.12632	26.5521	36.4479
AT1G32070	1.91885	0.852632	1.08421	2.46875	3.25
AT1G32090	3.55759	2.06316	1.93684	4.27083	5.92708
AT1G32160	1.4712	0.852632	1.13684	2.01042	1.875
AT1G32200	3.20419	0.515789	0.705263	3.40625	8.13542
AT1G32210	7.39267	2.90526	3.62105	9.21875	13.7396
AT1G32220	1.64921	0.505263	1	2.09375	2.97917
AT1G32240	2.28534	0.842105	1.38947	2.97917	3.90625
AT1G32260	1.50785	1.34737	1.09474	1.89583	1.6875
AT1G32310	1.73298	0.873684	0.936842	2.40625	2.69792
AT1G32340	1.2801	0.747368	1.07368	1.33333	1.95833
AT1G32360	1.51047	1.02105	1.11579	2.05208	1.84375
AT1G32370	1.68848	0.968421	1.08421	2.41667	2.27083
AT1G32400	8.20942	6.56842	7.62105	8.75	9.875
AT1G32460	6.2644	5.18947	5.83158	6.28125	7.73958
AT1G32490	4.45288	3.34737	2.97895	4.89583	6.5625
AT1G32500	2.95288	1.17895	1.65263	3.14583	5.80208
AT1G32530	2.47644	1.56842	1.72632	3.13542	3.45833
AT1G32550	1.49215	1.33684	1.04211	1.92708	1.65625
AT1G32580	6.89267	2.75789	3.03158	8.46875	13.2292
AT1G32630	1.48168	0.863158	1.06316	1.82292	2.16667
AT1G32640	1.13874	0.6	1.35789	1.0625	1.53125
AT1G32710	3.56545	4.2	4.18947	3.96875	1.91667
AT1G32760	1.59162	1.38947	1.25263	2.02083	1.69792
AT1G32860	1.81414	0.105263	0.368421	1.19792	5.55208
AT1G32870	3.53665	3.58947	3.61053	2.75	4.19792
AT1G32900	1.43717	0.873684	0.789474	1.53125	2.54167
AT1G32920	10.2853	4.56842	4.13684	6.16667	26.1458
AT1G32990	4.3377	0.978947	2.53684	4.125	9.65625
AT1G33040	4.9267	1.21053	1.48421	4.86458	12.0729
AT1G33120	35.301	10.9895	10.3579	51.9271	67.4167
AT1G33140	75.411	31.7684	30.5789	108.156	130.219
AT1G33230	3.42932	2.65263	2.50526	3.53125	5.01042
AT1G33240	1.32723	0.136842	0.642105	1.20833	3.30208
AT1G33265	4.98168	1.92632	2.05263	6.84375	9.04167
AT1G33270	3.67277	2.29474	2.38947	4.52083	5.45833
AT1G33290	3.74084	3.69474	2.83158	4.53125	3.89583
AT1G33330	1.24869	0.694737	0.905263	1.34375	2.04167
AT1G33360	1.32723	1.37895	1.10526	1.75	1.07292
AT1G33390	2.47906	1.41053	1.47368	2.88542	4.125
AT1G33410	5.39005	3.10526	3.61053	6.48958	8.3125
AT1G33420	2.35079	1.27368	2.16842	2.375	3.57292
AT1G33490	8.54974	5.29474	5.10526	10.4583	13.2708
AT1G33700	1.65969	2.27368	2.16842	1.22917	0.979167
AT1G33780	2.06021	1.73684	1.49474	2.48958	2.51042
AT1G33790	23.3194	7.50526	9.54737	28.8438	47.0729
AT1G33810	5.04974	1.64211	1.96842	5.54167	10.9792
AT1G33990	3.98953	1.94737	2.41053	3.85417	7.70833
AT1G34000	2.5733	0.873684	1.75789	4.33333	3.30208
AT1G34020	1.31152	0.578947	0.810526	1.51042	2.33333
AT1G34030	25.0366	5.04211	4.90526	31.0104	58.7708
AT1G34110	1.30105	0.473684	0.484211	2.08333	2.14583
AT1G34130	3.45026	1.05263	1.22105	4.82292	6.65625
AT1G34150	2.10995	1.54737	1.51579	3.5	1.86458
AT1G34200	2.99738	1.53684	1.54737	3.59375	5.28125
AT1G34220	2.86649	2.31579	2.42105	3.26042	3.45833
AT1G34300	2.90314	2.71579	2.56842	3.83333	2.48958
AT1G34320	3.25131	2.03158	1.83158	4.59375	4.52083
AT1G34350	1.39529	0.463158	0.589474	1.42708	3.08333
AT1G34360	1.94503	0.947368	1.05263	2.27083	3.48958
AT1G34430	1.91361	0.242105	0.852632	2.16667	4.36458
AT1G34470	1.36649	0.936842	0.884211	1.63542	2
AT1G34550	1.6623	0.673684	0.789474	2.05208	3.11458
AT1G34580	1.65445	1.12632	1.88421	1.90625	1.69792
AT1G34630	1.57853	0.410526	0.894737	2.71875	2.27083
AT1G34640	1.61257	0.505263	0.884211	2.40625	2.63542
AT1G34770	2.46335	1.77895	1.41053	3.0625	3.58333
AT1G34780	2.58639	1.78947	1.72632	3.1875	3.625
AT1G35160	5.86387	1.95789	3.38947	7.13542	10.9062
AT1G35220	1.77749	1.30526	1.2	2.33333	2.26042
AT1G35340	1.13089	0.515789	0.726316	1.60417	1.66667
AT1G35460	3.9267	2.52632	3.01053	5.58333	4.5625
AT1G35470	2.15445	1.62105	1.47368	2.60417	2.90625
AT1G35510	1.31152	0.757895	0.831579	1.44792	2.19792
AT1G35580	1.26178	0.368421	1.13684	0.958333	2.57292
AT1G35620	6.05759	2.62105	3.54737	8.19792	9.80208
AT1G35660	3.95812	6.28421	3.09474	4.375	2.09375
AT1G35680	7.18848	1.71579	3.97895	7.36458	15.6042
AT1G35720	3.47906	1.48421	4.23158	4.27083	3.91667
AT1G36050	2.70681	1.26316	1.70526	3.39583	4.4375
AT1G36060	8.57592	17.8947	7.69474	7.05208	1.75
AT1G36070	3.63874	3.52632	2.93684	4.48958	3.59375
AT1G36160	7.24607	5.01053	4.26316	9.15625	10.5
AT1G36180	1.67539	0.705263	1.11579	1.16667	3.69792
AT1G36280	1.43717	0.631579	0.578947	1.45833	3.0625
AT1G36310	3.82984	0.915789	1.36842	4.07292	8.90625
AT1G36320	4.85079	2.35789	2.83158	6.125	8.04167
AT1G36370	1.87435	0.557895	0.873684	1.70833	4.33333
AT1G36390	1.40838	0.568421	0.442105	1.39583	3.20833
AT1G36730	17.7723	16.2947	13.2526	22.6979	18.7812
AT1G36980	5.53665	3.65263	4.58947	6.10417	7.77083
AT1G37130	1.82984	0.0631579	7.15789	0.09375	0.0416667
AT1G37150	1.3534	0.821053	0.821053	2.04167	1.71875
AT1G40104	2.02618	2.87368	1.57895	1.63542	2.02083
AT1G41830	1.63089	0.252632	0.378947	1.48958	4.375
AT1G41880	35.1073	5.71579	7.62105	40.1354	86.3646
AT1G42430	2.03141	1.24211	1.03158	2.40625	3.42708
AT1G42440	6.17539	3.26316	2.87368	7.54167	10.9583
AT1G42470	3.78272	1.8	2.34737	4.9375	6.01042
AT1G42480	1.91623	0.136842	0.4	2.39583	4.69792
AT1G42540	1.17016	0.831579	0.852632	1.19792	1.79167
AT1G42550	1.56021	0.536842	1.05263	1.90625	2.72917
AT1G42960	4.61257	1.48421	2.61053	5.17708	9.125
AT1G42970	2.24607	0.0526316	4.70526	1.91667	2.3125
AT1G43130	6.03141	4.42105	4.04211	8.29167	7.33333
AT1G43170	87.0052	39.6526	43.7368	99.7292	163.958
AT1G43190	5.91361	3.67368	3.69474	7.10417	9.13542
AT1G43245	1.8089	1.52632	1.41053	2.76042	1.53125
AT1G43560	1.60471	0.410526	0.978947	1.53125	3.47917
AT1G43580	4.29319	3.50526	4.08421	4.75	4.82292
AT1G43620	1.57592	0.652632	0.905263	1.9375	2.79167
AT1G43670	22.1178	13.5158	14.0105	24.3125	36.4583
AT1G43690	2.5	1.44211	1.32632	2.34375	4.86458
AT1G43710	5.36649	0.705263	1.46316	6.21875	12.9896
AT1G43780	4.99215	0.305263	0.294737	1.33333	17.9375
AT1G43850	6.58115	4.65263	4.84211	8.26042	8.53125
AT1G43860	3.94503	1.62105	2.01053	4.38542	7.71875
AT1G43890	9.19895	6.68421	6.8	10.2083	13.0521
AT1G43900	2.41623	0.957895	1.38947	2.42708	4.86458
AT1G44100	4.07068	0.294737	0.778947	3.375	11.7604
AT1G44170	4.19372	1.84211	2.4	4.78125	7.70833
AT1G44350	1.14398	1.03158	1.22105	1.20833	1.11458
AT1G44446	3.20157	4.23158	3.87368	3.41667	1.30208
AT1G44575	2.11518	0.0421053	4.05263	1.65625	2.70833
AT1G44750	2.99215	1.44211	1.88421	3.75	4.86458
AT1G44770	5.18063	4.15789	4.25263	6.625	5.66667
AT1G44780	1.09424	0.452632	0.515789	1.17708	2.21875
AT1G44790	1.1466	0.336842	0.410526	1.10417	2.71875
AT1G44800	1.0733	0.0736842	0.326316	1.375	2.5
AT1G44810	8.85079	5.34737	4.94737	12.2396	12.7917
AT1G44820	2.40576	1.49474	1.54737	2.80208	3.76042
AT1G44835	2.89005	0.536842	0.789474	2.73958	7.44792
AT1G44920	1.24084	0.589474	0.873684	1.6875	1.80208
AT1G44960	5.0288	2.51579	2.97895	6.5	8.07292
AT1G45000	11.6152	3.82105	6.73684	11.1458	24.625
AT1G45050	2.81937	1.18947	1.90526	3.64583	4.51042
AT1G45110	1.47382	0.726316	0.673684	2.34375	2.13542
AT1G45145	3.26702	1.56842	2.86316	4.375	4.23958
AT1G45150	3.19372	2.41053	2.49474	4.34375	3.51042
AT1G45160	2.08115	0.821053	1.06316	2.26042	4.15625
AT1G45163	1.73298	2.02105	1.45263	1.75	1.70833
AT1G45170	1.66754	0.6	0.673684	1.875	3.5
AT1G45230	4.20681	2.81053	2.48421	5.83333	5.66667
AT1G45231	1.37958	0.463158	0.778947	1.67708	2.58333
AT1G45233	1.64398	1	1.14737	1.97917	2.4375
AT1G45332	3.92147	1.62105	1.97895	4.76042	7.28125
AT1G45474	2.08115	0.294737	1.55789	2.19792	4.25
AT1G45976	3.19634	2.94737	2.94737	3.5	3.38542
AT1G46264	1.12042	0.578947	0.873684	1.26042	1.76042
AT1G47128	5.22513	0.0526316	4.09474	0.9375	15.75
AT1G47200	5.16754	1.92632	2.27368	6.16667	10.2396
AT1G47230	1.3089	0.631579	0.726316	1.77083	2.09375
AT1G47250	2.89005	0.947368	1.47368	2.88542	6.21875
AT1G47260	6.51571	1.23158	2.01053	6.97917	15.7396
AT1G47270	1.53403	0.494737	0.431579	3.5625	1.625
AT1G47278	5	1.36842	1.51579	6.0625	10.9792
AT1G47330	2.32199	1.61053	1.72632	2.40625	3.53125
AT1G47340	1.26178	1.02105	1	1.78125	1.23958
AT1G47420	10.2565	3.42105	3.28421	13.3333	20.8438
AT1G47490	4.52356	1.61053	2.06316	4.73958	9.625
AT1G47540	6.7801	9.30526	8.91579	5.83333	3.11458
AT1G47550	3.80628	3.09474	3.13684	4.11458	4.86458
AT1G47640	3.95026	1.24211	1.67368	5.09375	7.73958
AT1G47710	2.65445	1.29474	1.51579	3.25	4.53125
AT1G47720	1.18848	0.568421	0.6	1.16667	2.40625
AT1G47740	1.59162	0.368421	0.515789	1.75	3.70833
AT1G47750	2.00262	0.568421	0.505263	2.19792	4.70833
AT1G47820	2.22513	1.07368	1.25263	2.92708	3.625
AT1G47830	3.15969	1.28421	1.62105	3.8125	5.88542
AT1G47900	1.24346	0.347368	0.452632	1.86458	2.29167
AT1G47960	1.20157	0.2	0.494737	1.23958	2.85417
AT1G47970	10.9476	6.21053	6.92632	13.1042	17.4583
AT1G48030	6.05497	2.05263	3.25263	6.41667	12.4271
AT1G48050	2.05497	0.947368	1.13684	2.9375	3.17708
AT1G48110	3.08115	1.81053	2.22105	3.46875	4.80208
AT1G48120	1.30366	0.715789	0.968421	1.70833	1.8125
AT1G48140	2.3822	1.17895	1.12632	2.73958	4.45833
AT1G48160	4.2644	1.25263	1.57895	5.44792	8.71875
AT1G48170	1.85602	0.631579	0.978947	2.10417	3.6875
AT1G48175	1.48429	0.726316	0.936842	2.1875	2.07292
AT1G48200	1.62565	0.431579	0.652632	2.09375	3.30208
AT1G48210	2.73037	1.69474	2.26316	2.78125	4.16667
AT1G48230	1.65707	0.221053	0.452632	1.71875	4.20833
AT1G48240	1.17277	0.789474	0.810526	1.36458	1.71875
AT1G48280	1.40052	0.905263	1.55789	2.09375	1.04167
AT1G48310	1.16754	0.431579	0.663158	1.63542	1.92708
AT1G48350	6.25131	2.72632	3.41053	6.03125	12.7708
AT1G48370	1.17801	0.526316	0.652632	1.94792	1.57292
AT1G48380	1.63351	1.43158	1.2	2.11458	1.78125
AT1G48410	13.9581	8.8	8.57895	14.7917	23.5521
AT1G48420	2.31675	1.45263	1.47368	3.35417	2.96875
AT1G48440	5.60471	2.64211	3.56842	6.375	9.78125
AT1G48450	3.53665	1.71579	2.54737	4.3125	5.54167
AT1G48460	3.38743	2.11579	1.93684	4.125	5.34375
AT1G48470	9.00524	6.72632	6.71579	12.2396	10.2917
AT1G48520	2.10995	0.968421	0.831579	2.65625	3.95833
AT1G48560	1.00785	0.789474	0.536842	1.51042	1.1875
AT1G48570	6.0288	3.41053	2.4	7.16667	11.0729
AT1G48620	6.86387	6.01053	6.23158	7.48958	7.70833
AT1G48630	11.7356	1.23158	1.85263	11.5729	32.0729
AT1G48635	3.36126	1.82105	2.2	4.67708	4.71875
AT1G48650	6.12042	2.57895	2.8	8.69792	10.3333
AT1G48660	5.36387	0.926316	1.84211	9.25	9.35417
AT1G48750	2.23037	0.568421	2.01053	2.79167	3.53125
AT1G48760	3.10209	1.88421	2.23158	3.48958	4.78125
AT1G48790	2.79058	2.04211	2.08421	3.21875	3.80208
AT1G48830	18.4764	5.74737	7.02105	22.2708	38.6146
AT1G48840	5.49738	8.47368	6.53684	4.32292	2.69792
AT1G48850	3.30628	1.31579	1.73684	3.91667	6.21875
AT1G48860	2.52094	1.01053	1.10526	3.21875	4.71875
AT1G48900	4.79581	2.23158	2.29474	5.39583	9.20833
AT1G48920	87.3272	28.2737	29.7053	131.219	158.896
AT1G48950	2.7644	1.50526	1.55789	4.23958	3.72917
AT1G48960	1.48429	0.789474	0.768421	2.13542	2.22917
AT1G48970	2.58639	2.28421	1.94737	2.35417	3.75
AT1G49040	1.7356	0.915789	0.978947	2.08333	2.94792
AT1G49140	4.77749	1.46316	2.27368	6.07292	9.23958
AT1G49170	1.5288	1	1.11579	2.28125	1.70833
AT1G49245	2.02356	0.747368	0.968421	2.57292	3.78125
AT1G49300	4.18063	2.72632	3.18947	5.23958	5.54167
AT1G49340	2.56021	1.64211	1.62105	2.91667	4.04167
AT1G49350	1.65969	1.11579	0.884211	2.30208	2.32292
AT1G49360	1.82199	1.37895	1.04211	2.46875	2.38542
AT1G49400	5.50262	2.08421	2.29474	7.11458	10.4479
AT1G49410	15	3.32632	3.64211	18.3125	34.4792
AT1G49480	3.94241	3.2	2.54737	5.10417	4.89583
AT1G49510	2.13089	1.08421	0.936842	2.21875	4.26042
AT1G49590	3.13874	2.62105	2.49474	3.45833	3.96875
AT1G49600	20.2958	5.25263	6.68421	30.5417	38.4062
AT1G49630	1.36911	0.547368	0.684211	1.72917	2.5
AT1G49650	3.45288	3.11579	2.56842	3.95833	4.15625
AT1G49660	1.7199	1.32632	1.64211	1.9375	1.96875
AT1G49670	4.98953	1.50526	1.85263	6.44792	10.0833
AT1G49710	1.8089	1.68421	1.14737	2.17708	2.21875
AT1G49740	2.57592	1.11579	1.37895	3.58333	4.19792
AT1G49760	11.5262	1.95789	2.97895	15.625	25.3542
AT1G49820	2.65969	1.26316	1.56842	3.5	4.28125
AT1G49840	1.10733	0.673684	0.757895	1.40625	1.58333
AT1G49890	1.59162	1.26316	1.18947	2	1.90625
AT1G49950	6.31152	3.06316	3.75789	8.27083	10.0938
AT1G49970	11.7277	6.86316	7.61053	14.25	18.0938
AT1G49980	1.75393	1.26316	1.4	1.77083	2.57292
AT1G50000	1.65969	0.768421	0.726316	2.07292	3.05208
AT1G50010	10.8115	1.05263	2.2	12.5104	27.2917
AT1G50020	3.80105	2.08421	3.09474	3.875	6.125
AT1G50140	3.15969	2.13684	1.77895	4.01042	4.6875
AT1G50170	1.75131	1.14737	1.46316	2.21875	2.16667
AT1G50200	18.9895	13.2526	12.2421	22.9479	27.3854
AT1G50250	1.77225	0.115789	1.16842	2.90625	2.875
AT1G50260	3.40576	2.72632	2.81053	4.44792	3.625
AT1G50300	2.98429	2.94737	2.02105	3.375	3.58333
AT1G50370	3.89529	2.64211	2.18947	4.41667	6.30208
AT1G50380	8.0445	5.70526	5.02105	11.4479	9.94792
AT1G50400	1.11518	0.378947	0.515789	1.44792	2.10417
AT1G50410	1.92408	1.16842	1.50526	2.48958	2.52083
AT1G50420	8.12827	9.78947	14.4947	2.22917	6.08333
AT1G50430	1.19895	0.589474	1.08421	1.25	1.86458
AT1G50440	1.03927	0.768421	1.04211	1.26042	1.08333
AT1G50450	2.34293	1.38947	1.66316	2.85417	3.44792
AT1G50460	3.65183	3.75789	3.92632	4.01042	2.91667
AT1G50480	8.35602	7.92632	7.32632	9.1875	8.96875
AT1G50500	3.09948	1.93684	2.02105	4.03125	4.38542
AT1G50510	2.88482	1.45263	1.34737	3.65625	5.05208
AT1G50570	4.34555	2.34737	2.96842	5.48958	6.54167
AT1G50620	2.47382	2.02105	2.24211	2.94792	2.67708
AT1G50640	5.86387	2.33684	3.22105	8.47917	9.35417
AT1G50660	3.62827	1.66316	2.13684	4.22917	6.44792
AT1G50670	2.18848	1.02105	1.31579	2.23958	4.15625
AT1G50730	1.9267	1.58947	1.2	2.5	2.40625
AT1G50740	1.35079	1.09474	1.23158	1.91667	1.15625
AT1G50840	3.12827	1.95789	2.13684	3.79167	4.60417
AT1G50900	1.70681	0.505263	1.11579	1.22917	3.95833
AT1G50920	22.7016	8.91579	9.27368	33.125	39.2083
AT1G50970	1.43979	1.36842	1.28421	1.8125	1.29167
AT1G51060	4.26963	2.70526	2.83158	4.11458	7.39583
AT1G51070	2.25393	0.221053	0.8	2.89583	5.0625
AT1G51080	1.13874	0.515789	0.673684	1.52083	1.83333
AT1G51130	1.06283	0.873684	0.821053	1.79167	0.760417
AT1G51140	2.67801	2.50526	2.08421	3.55208	2.5625
AT1G51160	3.52618	1.44211	1.75789	4.10417	6.76042
AT1G51170	1.7644	0.252632	1.02105	2.60417	3.15625
AT1G51310	2.95288	1.94737	1.61053	3.71875	4.51042
AT1G51350	1.48168	0.852632	0.989474	1.76042	2.3125
AT1G51380	1.89791	0.505263	0.452632	2.28125	4.32292
AT1G51390	1.14921	0.336842	0.589474	1.4375	2.21875
AT1G51400	1.97382	1.88421	5.07368	0.572917	0.395833
AT1G51450	1.69634	1.18947	1.12632	2.25	2.20833
AT1G51500	1.67016	0.884211	1.35789	1.69792	2.72917
AT1G51510	10.4162	3.72632	4.52632	11.7083	21.5729
AT1G51520	1.44764	1.45263	1.21053	1.57292	1.55208
AT1G51540	1.52356	0.547368	0.768421	1.44792	3.3125
AT1G51560	1.98953	0.873684	1.26316	2.60417	3.19792
AT1G51570	3.35602	2.12632	2.61053	3.67708	4.98958
AT1G51580	1.08115	0.589474	0.547368	1.4375	1.73958
AT1G51590	2.87958	1.35789	1.47368	3.40625	5.25
AT1G51600	1.9555	0.926316	1.01053	2.27083	3.59375
AT1G51610	1.3822	0.852632	0.968421	1.61458	2.08333
AT1G51630	3.25393	1.48421	1.84211	4.02083	5.63542
AT1G51650	17.0288	6.48421	6.63158	19.1458	35.6354
AT1G51660	1.30105	0.431579	0.789474	1.33333	2.63542
AT1G51710	7.37696	2.84211	3.62105	7.59375	15.3646
AT1G51720	2.76963	2.41053	1.75789	3.28125	3.61458
AT1G51730	6.99215	2.34737	2.76842	9.21875	13.5417
AT1G51740	1.06545	0.747368	0.905263	1.42708	1.17708
AT1G51745	2.2801	1.54737	1.69474	2.83333	3.03125
AT1G51760	2.39791	1.25263	1.82105	2.72917	3.77083
AT1G51940	2.06021	1.89474	1.62105	1.85417	2.86458
AT1G51965	1.29581	0.936842	0.842105	1.375	2.02083
AT1G51980	7	2.27368	2.72632	8.58333	14.3229
AT1G52160	2.32199	1.23158	1.43158	2.33333	4.27083
AT1G52230	1.51047	0.0526316	5.81053	0.09375	0.114583
AT1G52300	54.7408	12.0947	13.6526	68.0208	124.323
AT1G52310	2.17801	1.09474	1.28421	2.71875	3.59375
AT1G52320	3.72775	2.65263	2.24211	4.83333	5.15625
AT1G52342	2.19895	3.06316	2.02105	2.41667	1.30208
AT1G52360	4.24084	2.21053	2.49474	5.3125	6.90625
AT1G52370	1.9712	0.642105	0.989474	2.30208	3.92708
AT1G52380	12.199	7.25263	7.16842	16.1562	18.1146
AT1G52420	2.95026	1.86316	2.12632	3.86458	3.92708
AT1G52500	2.62304	1.17895	1.13684	4.41667	3.72917
AT1G52510	1.05759	0.326316	0.757895	1.19792	1.9375
AT1G52520	1.13613	0.873684	0.989474	1.79167	0.885417
AT1G52560	4.60995	5.52632	4.04211	7.70833	1.16667
AT1G52590	2.03141	0.947368	2.10526	2.60417	2.45833
AT1G52600	6.70419	2.12632	2.76842	8.20833	13.625
AT1G52670	1.01832	0.115789	0.442105	1.34375	2.15625
AT1G52690	55.6204	33.9684	43.8211	60.25	84.0938
AT1G52720	1.26963	0.673684	0.768421	1.42708	2.19792
AT1G52730	2.57068	1.07368	1.38947	2.90625	4.88542
AT1G52740	25.2749	18.1158	15.7158	32.4271	34.6667
AT1G52760	2.04188	1	1.58947	2.57292	2.98958
AT1G52870	1.3822	0.357895	1.17895	2.375	1.60417
AT1G52890	2.24869	1.48421	0.631579	2.625	4.22917
AT1G52905	1.19634	0.494737	0.463158	1.52083	2.29167
AT1G52920	1.04712	0.694737	0.810526	1.54167	1.13542
AT1G52930	7.04712	1.57895	1.88421	8.34375	16.2708
AT1G53000	6.44503	4.17895	3.95789	8.82292	8.77083
AT1G53030	2.01309	0.778947	0.873684	2.625	3.75
AT1G53050	1.5288	0.515789	0.842105	1.78125	2.95833
AT1G53070	1.26963	0.0631579	0.105263	1.29167	3.59375
AT1G53090	1.42147	0.442105	0.768421	2.33333	2.125
AT1G53120	1.5	0.726316	0.852632	2.15625	2.25
AT1G53165	1.09686	0.905263	0.831579	1.34375	1.30208
AT1G53190	2.24084	2.92632	2.30526	2.61458	1.125
AT1G53200	1.93979	1.05263	1.08421	2.83333	2.77083
AT1G53230	1.06021	0.368421	0.736842	1.02083	2.10417
AT1G53240	17.3037	2.97895	4.27368	18.8854	42.7917
AT1G53310	3.90838	0.957895	1.87368	5.6875	7.0625
AT1G53380	2.25393	0.326316	0.757895	3.39583	4.5
AT1G53400	3.30105	2.25263	2.6	4.19792	4.13542
AT1G53460	2.58377	1.88421	1.72632	2.38542	4.32292
AT1G53480	2.34293	0.0315789	2.09474	0.0833333	7.13542
AT1G53490	1.24869	0.326316	1.06316	1.15625	2.4375
AT1G53510	3.8377	1.75789	2.64211	4.625	6.29167
AT1G53530	1.50785	0.431579	0.547368	1.97917	3.05208
AT1G53540	4.6178	5.82105	3.76842	6.94792	1.9375
AT1G53570	2.8534	2.13684	2.73684	2.67708	3.85417
AT1G53580	2.12565	0.178947	0.652632	1.73958	5.89583
AT1G53590	2.15969	1.69474	1.70526	3.01042	2.21875
AT1G53645	4.42147	1.25263	1.46316	5.0625	9.84375
AT1G53670	2.93979	2.73684	3.04211	3.72917	2.25
AT1G53710	1.30105	0.410526	0.673684	2.08333	2.02083
AT1G53720	2.45026	1.21053	1.28421	3.3125	3.96875
AT1G53730	2.05497	1.88421	1.45263	2.3125	2.5625
AT1G53750	16.5628	4.53684	10.5368	13.4375	37.5521
AT1G53760	2.55497	1.36842	1.57895	2.61458	4.63542
AT1G53790	1.86126	1.54737	1.37895	1.96875	2.54167
AT1G53800	2.07592	0.8	0.968421	2.36458	4.14583
AT1G53850	7.67277	1.97895	3.85263	5.46875	19.2917
AT1G54000	2.47382	0.147368	0.473684	1.28125	7.94792
AT1G54010	8.89529	0.4	1.18947	3.9375	29.8854
AT1G54030	10.9293	2.77895	3.69474	11.8438	25.2396
AT1G54040	2.91099	0.0105263	11.6	0.0208333	0.0729167
AT1G54050	2.86649	4.53684	1.85263	4.75	0.333333
AT1G54060	1.63874	1.4	1.34737	1.70833	2.09375
AT1G54110	1.22513	1.28421	0.894737	1.41667	1.30208
AT1G54115	2.50785	1.91579	2.15789	3.09375	2.85417
AT1G54130	8.15445	9.16842	8.30526	9.02083	6.13542
AT1G54140	3.33246	1.69474	1.55789	3.5625	6.47917
AT1G54150	1.47644	1.15789	1.04211	1.47917	2.21875
AT1G54170	3.05497	1.69474	1.94737	3.30208	5.25
AT1G54200	1.16754	0.778947	0.747368	1.34375	1.79167
AT1G54210	2.57592	1.96842	2.09474	3.46875	2.76042
AT1G54217	1.27749	0.505263	0.726316	1.69792	2.16667
AT1G54250	3.18325	1.4	1.70526	3.91667	5.67708
AT1G54260	1.84293	1.42105	1.47368	2.01042	2.45833
AT1G54270	15.6859	3.46316	4.92632	16.3646	37.75
AT1G54290	2.83246	2.08421	2.30526	3.91667	3.01042
AT1G54310	2.35079	1.23158	1.02105	3.14583	3.97917
AT1G54320	5.42408	4.27368	4.26316	7.14583	5.98958
AT1G54340	2.77749	1.35789	1.44211	3.20833	5.07292
AT1G54350	1.12827	0.557895	0.736842	1.5	1.70833
AT1G54360	2.08377	0.747368	1.08421	2.84375	3.63542
AT1G54370	4.87958	3.47368	3.6	6	6.41667
AT1G54380	3.4267	1.81053	2.24211	4.52083	5.10417
AT1G54385	1.36649	0.157895	0.357895	1.5625	3.36458
AT1G54390	2.45812	1.71579	1.69474	2.94792	3.45833
AT1G54410	6.3534	0.389474	12.1895	2.875	9.95833
AT1G54460	1.48168	0.578947	0.926316	2.01042	2.39583
AT1G54490	4.6178	3.58947	3.28421	5.15625	6.41667
AT1G54500	1.80366	0.915789	1.55789	1.78125	2.94792
AT1G54510	1.75131	0.778947	1.16842	2.29167	2.75
AT1G54520	2.68063	2	2.45263	3.15625	3.10417
AT1G54570	2	0.263158	0.568421	2.25	4.88542
AT1G54580	5.94241	0.631579	1.55789	6.9375	14.5417
AT1G54610	3.22775	1.72632	1.84211	3.70833	5.60417
AT1G54630	5.53665	1.01053	2.47368	6.25	12.3333
AT1G54690	4.81937	1.85263	2.13684	4.71875	10.5104
AT1G54710	2.86911	2.14737	2.70526	3.16667	3.44792
AT1G54730	4.65707	4.57895	4.34737	5.11458	4.58333
AT1G54740	1.07853	0.494737	1.46316	1.63542	0.71875
AT1G54770	2.63089	1	1.14737	2.77083	5.57292
AT1G54830	5.30105	3.66316	4.23158	5.78125	7.5
AT1G54850	1.04712	0.547368	0.6	1.35417	1.67708
AT1G54990	3.1466	0.863158	1.42105	3.6875	6.57292
AT1G55000	1.41885	0.894737	1.16842	2.07292	1.53125
AT1G55020	1.74346	0.947368	1.48421	1.63542	2.89583
AT1G55040	1.31152	0.589474	0.4	1.625	2.61458
AT1G55080	2.23037	1.56842	1.69474	2.57292	3.07292
AT1G55090	4.56545	3.55789	3.61053	5.08333	5.98958
AT1G55110	7.89529	2.97895	4.37895	10.1354	14
AT1G55150	2.48953	1.31579	1.53684	2.91667	4.16667
AT1G55160	2.63613	1.11579	1.66316	2.90625	4.83333
AT1G55190	3.32199	2.92632	2.96842	3.60417	3.78125
AT1G55205	1.96073	0.347368	0.463158	1.82292	5.17708
AT1G55250	3.61257	3.02105	2.58947	4.60417	4.21875
AT1G55300	1.51047	1.27368	1.05263	1.69792	2.01042
AT1G55310	16.1728	21.3684	14.8421	16.0938	12.4271
AT1G55325	3.84817	2.6	2.56842	4.83333	5.36458
AT1G55340	1.47644	0.568421	0.747368	1.60417	2.96875
AT1G55350	3.52356	2.67368	2.55789	4.30208	4.54167
AT1G55360	2.53403	0.231579	0.642105	2.82292	6.39583
AT1G55460	2.99738	2.01053	2.05263	3.33333	4.57292
AT1G55490	15.6466	1.88421	3.26316	19.9375	37.2292
AT1G55500	4.3822	0.831579	1.44211	5.59375	9.59375
AT1G55510	2.33246	2.34737	2.07368	2.86458	2.04167
AT1G55520	3.38743	2.4	2.86316	4.34375	3.92708
AT1G55540	2.72251	1.84211	1.68421	3.79167	3.55208
AT1G55590	1.48691	1.57895	1.11579	1.94792	1.30208
AT1G55670	5.09162	0.0210526	20.2316	0.135417	0.0833333
AT1G55680	8.88743	6.67368	6.55789	11	11.2708
AT1G55730	1.07068	0.452632	0.621053	1.22917	1.96875
AT1G55740	6.26702	0.484211	0.715789	5.4375	18.3125
AT1G55805	3.43717	1.25263	1.14737	3.59375	7.70833
AT1G55820	3.59424	1.13684	1.71579	4.67708	6.80208
AT1G55840	3.92147	1.66316	1.72632	4.04167	8.20833
AT1G55860	2.8089	1.78947	2.27368	3.33333	3.82292
AT1G55870	2.49215	1.61053	1.48421	2.72917	4.125
AT1G55880	1.48691	0.726316	0.789474	2.4375	1.97917
AT1G55890	4.14136	1.24211	1.70526	4.73958	8.82292
AT1G55900	3.99476	1.01053	1.34737	4.27083	9.29167
AT1G55930	2.06283	1.17895	1.12632	2.3125	3.61458
AT1G55960	2.77487	1.97895	1.82105	3.01042	4.27083
AT1G56000	1.58639	0.978947	0.936842	2.14583	2.27083
AT1G56045	23.7618	3.64211	5.03158	35.0104	50.9583
AT1G56050	1.82199	0.284211	0.389474	1.875	4.70833
AT1G56070	83.6021	20.7474	26.4526	106.354	179.604
AT1G56090	1.95026	1.87368	1.70526	2.35417	1.86458
AT1G56110	28.8822	4.2	6.47368	30.9792	73.3854
AT1G56140	3.84817	2.48421	2.69474	4.8125	5.375
AT1G56145	2.74869	2.17895	2.49474	2.9375	3.375
AT1G56170	3.12042	3.21053	1.63158	4.90625	2.71875
AT1G56180	2.03927	1.74737	1.62105	2.42708	2.35417
AT1G56190	2.35602	0.957895	2.02105	2.65625	3.77083
AT1G56290	3.89791	3.15789	2.76842	4.8125	4.83333
AT1G56310	1.04188	0.463158	0.526316	1.20833	1.95833
AT1G56330	4.84555	1.66316	1.98947	4.5625	11.1042
AT1G56340	17.2618	1.71579	3.35789	16.2396	47.4271
AT1G56350	1.16754	0.757895	0.621053	1.35417	1.92708
AT1G56440	2.31675	3.18947	1.82105	2.77083	1.48958
AT1G56450	16.3141	6.04211	8.69474	15.0208	35.3125
AT1G56460	5.34817	4.90526	4.51579	7.41667	4.54167
AT1G56500	1.41099	0.294737	0.873684	2.03125	2.42708
AT1G56560	2.11518	0.768421	1.21053	2.04167	4.41667
AT1G56580	6.25393	0.315789	1.04211	4.125	19.4167
AT1G56590	1.17277	0.515789	0.852632	1.54167	1.77083
AT1G56610	2.13613	1.90526	1.81053	2.66667	2.15625
AT1G56700	3.07853	0.421053	0.905263	2.9375	8
AT1G57600	1.2644	0.663158	0.684211	1.6875	2.01042
AT1G57610	1.07592	0.336842	0.263158	1.21875	2.46875
AT1G57620	1.08639	0.178947	0.421053	1.46875	2.26042
AT1G57660	18.1885	2.47368	3.32632	20.0104	46.625
AT1G57680	6.05759	5.62105	7.43158	4	7.1875
AT1G57720	48.4948	16.0842	19.7684	67.6146	89.875
AT1G57765	1.28534	0.547368	0.736842	1.45833	2.38542
AT1G57860	11.377	2.15789	2.81053	12.4062	27.9479
AT1G57870	1.25916	0.663158	0.821053	1.69792	1.84375
AT1G58060	2.17801	0.957895	1.47368	2.875	3.38542
AT1G58080	2.51832	0.831579	1.38947	3.44792	4.375
AT1G58100	4.18063	2.85263	3.13684	4.75	5.95833
AT1G58110	2.29319	1.33684	1.27368	3.38542	3.15625
AT1G58180	1.60209	2.33684	3.03158	0.697917	0.364583
AT1G58200	1.40314	1.32632	1.23158	1.76042	1.29167
AT1G58220	2.82461	2.63158	2.2	3.61458	2.84375
AT1G58230	2.51309	1.48421	1.83158	2.9375	3.78125
AT1G58360	10.3822	1.50526	3.04211	13.7812	23.0312
AT1G58380	7.49476	1.74737	2.16842	8.13542	17.8125
AT1G58400	1.35864	1.03158	1.26316	1.39583	1.73958
AT1G58440	1.74346	1.42105	2.82105	1.05208	1.6875
AT1G58470	1.70419	1.81053	1.87368	1.59375	1.54167
AT1G59510	1.18063	0.484211	0.578947	1.36458	2.28125
AT1G59520	4.10995	2.69474	2.37895	5.58333	5.75
AT1G59600	1.24869	0.505263	0.568421	1.44792	2.45833
AT1G59610	5.95288	3.47368	4.23158	6.67708	9.38542
AT1G59640	4.17277	1.01053	1.63158	4.92708	9.0625
AT1G59830	2.6178	1.52632	1.6	3.65625	3.66667
AT1G59870	2.8377	0.926316	4.62105	3.21875	2.58333
AT1G59890	2.04974	0.968421	1.02105	2.34375	3.84375
AT1G59910	1.61518	1.05263	1.54737	1.52083	2.33333
AT1G59990	3.21466	1.03158	1.48421	3.58333	6.71875
AT1G60070	1.55497	0.336842	0.810526	1.67708	3.375
AT1G60080	2.52094	1.04211	1.05263	2.80208	5.15625
AT1G60140	2.53927	2.65263	3.29474	2.34375	1.875
AT1G60160	2.16492	0.115789	0.347368	2.51042	5.64583
AT1G60170	4.98429	2.88421	3.30526	5.44792	8.26042
AT1G60220	1.97906	1.6	1.63158	2.27083	2.40625
AT1G60420	3.00524	1.71579	2.77895	3.82292	3.6875
AT1G60490	2.62827	1.6	2.15789	3.58333	3.15625
AT1G60550	2.53927	1.75789	2.04211	3.23958	3.10417
AT1G60560	1.56806	0.810526	0.936842	2.04167	2.46875
AT1G60620	2.76963	1.73684	1.77895	2.92708	4.61458
AT1G60640	7.26178	1.63158	2.02105	7.67708	17.6042
AT1G60650	4.76178	3.35789	2.51579	5.41667	7.71875
AT1G60670	1.82984	1.35789	1.37895	2.23958	2.33333
AT1G60710	4.0288	2.57895	3.05263	5.53125	4.92708
AT1G60730	1.6911	0.926316	1.34737	2.47917	2
AT1G60770	2.74607	0.947368	1.08421	3.45833	5.45833
AT1G60780	3.42147	1.48421	1.66316	3.69792	6.80208
AT1G60850	3.95026	1.64211	1.58947	4.01042	8.51042
AT1G60860	1.42408	0.515789	0.663158	2.39583	2.10417
AT1G60940	11.5524	7.44211	9.23158	13.9792	15.4896
AT1G60950	8.76963	2.32632	11.6	7.35417	13.7604
AT1G60960	3.42408	0.894737	1.23158	6.0625	5.45833
AT1G60970	5.3822	6.67368	5.44211	6.15625	3.27083
AT1G60995	1.53403	0.978947	1.07368	1.82292	2.25
AT1G61010	3.40052	2.16842	1.96842	4.23958	5.19792
AT1G61030	1.28272	0.926316	1.12632	1.38542	1.6875
AT1G61040	2.31675	1.66316	1.70526	2.88542	3
AT1G61065	2.1178	2.07368	2.01053	2.26042	2.125
AT1G61100	2.0288	1.83158	2.64211	1.79167	1.85417
AT1G61140	3.09424	2.05263	2.37895	3.14583	4.78125
AT1G61150	3.59162	1.55789	1.91579	4.32292	6.53125
AT1G61250	6.40838	4.84211	5.10526	8.40625	7.25
AT1G61340	1.58901	1.33684	1.36842	2.33333	1.3125
AT1G61430	1.31675	1.01053	1.08421	1.75	1.41667
AT1G61520	5.55759	0.0421053	22.0105	0.1875	0.104167
AT1G61570	16.2304	4.58947	5.18947	19.4792	35.4271
AT1G61580	4.18063	1	1.01053	3.66667	10.9792
AT1G61670	2.88482	1.51579	1.95789	3.66667	4.375
AT1G61690	2.70419	2.68421	1.96842	3.61458	2.54167
AT1G61730	5.25654	1.43158	1.82105	5.61458	12.0833
AT1G61770	4.11518	1.47368	1.69474	4.90625	8.33333
AT1G61780	6.55497	5.8	4.90526	7.65625	7.83333
AT1G61790	6.78272	1.55789	2.68421	8.72917	14.0625
AT1G61800	7.00262	0.126316	0.568421	6.60417	20.5729
AT1G61850	1.25916	0.810526	0.915789	1.41667	1.88542
AT1G61870	5.45026	1.51579	1.64211	6.9375	11.625
AT1G61900	3.59424	2.46316	2.64211	4.22917	5.02083
AT1G61970	1.77749	2.14737	1.61053	1.8125	1.54167
AT1G61980	2.41361	1.87368	1.58947	2.38542	3.79167
AT1G61990	3.08377	1.48421	1.85263	4.32292	4.64583
AT1G62010	1.1623	0.894737	0.757895	1.47917	1.51042
AT1G62020	3.56021	1.69474	2	4.04167	6.46875
AT1G62040	5.27749	5.44211	4.92632	5.97917	4.76042
AT1G62085	1.38482	0.852632	0.947368	2.02083	1.70833
AT1G62130	1.19634	0.694737	0.863158	1.46875	1.75
AT1G62330	2.01832	0.610526	0.873684	2.58333	3.97917
AT1G62390	6.83508	3.06316	3.57895	9.17708	11.4479
AT1G62420	4.92932	7.15789	3.89474	4.58333	4.09375
AT1G62422	1.48429	1.27368	1.14737	1.78125	1.72917
AT1G62430	1.95026	0.936842	1.18947	2.32292	3.33333
AT1G62570	1.62827	0.0526316	0.2	1.03125	5.19792
AT1G62600	1.34293	0.663158	1.03158	1.5625	2.10417
AT1G62610	1.39005	0.789474	0.842105	1.83333	2.08333
AT1G62640	1.17277	0.4	0.536842	1.3125	2.42708
AT1G62740	4.54974	3.23158	2.43158	4.9375	7.5625
AT1G62750	6.03141	1.03158	2.71579	8.26042	12.0312
AT1G62780	1.04974	0.136842	0.515789	1.03125	2.5
AT1G62790	2.17277	0.842105	2.01053	1.92708	3.89583
AT1G62820	1.27225	0.442105	0.684211	1.33333	2.61458
AT1G62850	1.70681	0.863158	0.884211	2.25	2.8125
AT1G62880	2.16754	1.2	1.33684	2.95833	3.15625
AT1G62960	2.47382	1.45263	1.64211	2.95833	3.82292
AT1G62970	2.24869	2	1.54737	3.19792	2.23958
AT1G63000	3.2801	1.45263	1.98947	3.66667	5.97917
AT1G63050	2.48953	0.631579	0.736842	3.01042	5.54167
AT1G63090	1.69372	1.49474	1.84211	1.70833	1.72917
AT1G63110	2.25393	1.06316	1.42105	3.16667	3.34375
AT1G63160	1.91623	0.831579	0.947368	2.53125	3.33333
AT1G63170	1.46859	0.905263	0.936842	2.07292	1.94792
AT1G63180	3.68063	3.34737	3.13684	3.66667	4.5625
AT1G63240	4.91885	5.04211	3.92632	5.89583	4.80208
AT1G63250	1.3822	0.957895	0.715789	1.72917	2.11458
AT1G63270	2.58901	1.53684	1.47368	3.42708	3.89583
AT1G63290	4.95288	2.22105	2.56842	6.61458	8.35417
AT1G63300	1.50524	1.45263	1.41053	1.76042	1.39583
AT1G63420	1.82199	0.873684	0.652632	3.32292	2.41667
AT1G63430	1.40314	0.526316	0.863158	1.60417	2.60417
AT1G63470	1.0733	0.326316	0.368421	1.0625	2.52083
AT1G63490	1.66754	1.03158	1.18947	1.95833	2.47917
AT1G63500	2.06806	1.72632	1.46316	2.13542	2.9375
AT1G63610	1.06021	0.494737	0.452632	1.15625	2.125
AT1G63640	1.66492	0.747368	0.873684	2.29167	2.72917
AT1G63660	8.30628	1.14737	1.46316	9.15625	21.3125
AT1G63680	2.55236	1.23158	1.26316	2.625	5.0625
AT1G63690	3.1623	1.72632	1.66316	3.92708	5.30208
AT1G63700	2.58639	1.34737	1.85263	3.08333	4.04167
AT1G63770	38.6963	17.5579	18.6	50.8854	67.3125
AT1G63780	6.20681	2.50526	2.74737	7.44792	12.0521
AT1G63810	3.73822	1.66316	1.34737	4.20833	7.6875
AT1G63830	4.12042	2.07368	2.43158	5.0625	6.875
AT1G63840	1.53927	0.515789	0.652632	2.33333	2.63542
AT1G63850	1.0733	0.315789	0.536842	1.53125	1.89583
AT1G63900	3.81152	2.65263	2.67368	4.41667	5.47917
AT1G63940	2.48953	0.673684	1.32632	2.57292	5.35417
AT1G63970	2.73298	1.10526	1.88421	3.3125	4.60417
AT1G63980	11.9764	3.33684	4.06316	18.5417	21.7917
AT1G64040	7.63351	6.08421	5.73684	8.9375	9.73958
AT1G64050	2.4712	1.91579	1.84211	2.88542	3.22917
AT1G64080	1.34031	0.515789	0.652632	2.19792	1.97917
AT1G64090	4.4267	0.8	1.6	4.55208	10.6875
AT1G64180	1.73298	1.55789	1.75789	2.3125	1.30208
AT1G64185	1.12827	0.273684	0.273684	1.58333	2.36458
AT1G64190	1.92932	0.4	0.652632	1.64583	4.98958
AT1G64220	2.07592	0.610526	0.705263	2.11458	4.84375
AT1G64280	1.29843	0.578947	1.11579	1.72917	1.76042
AT1G64330	3.41099	2.83158	3.44211	3.72917	3.63542
AT1G64350	5.22775	2.66316	2.61053	5.35417	10.2292
AT1G64355	1.52618	0.842105	1.03158	2.03125	2.1875
AT1G64385	1.63613	0.726316	0.831579	2.32292	2.64583
AT1G64390	1.6911	0.231579	0.568421	2.70833	3.22917
AT1G64430	1.70157	0.989474	1.07368	2.34375	2.38542
AT1G64440	1.08901	0.663158	0.768421	1.44792	1.46875
AT1G64490	4.09686	0.736842	0.978947	5.0625	9.54167
AT1G64510	3.4555	1.2	2.68421	3.92708	5.97917
AT1G64520	12.4398	3.96842	6.15789	11.4688	28.0104
AT1G64550	8.91361	4.62105	4.47368	11.2604	15.2083
AT1G64600	3.22775	1.15789	1.81053	3.80208	6.10417
AT1G64610	2.60733	2.55789	2.44211	2.98958	2.4375
AT1G64650	2.64921	0.389474	0.642105	3.15625	6.36458
AT1G64750	16.4241	6.26316	7	21.5833	30.6458
AT1G64790	8.10733	4.27368	4.71579	9.4375	13.9271
AT1G64810	2.91885	2.47368	2.78947	3.83333	2.57292
AT1G64840	3.15969	2.75789	2.4	3.4375	4.03125
AT1G64850	2.93455	0.873684	1.62105	3.23958	5.96875
AT1G64880	8.11518	2.08421	2.11579	9.83333	18.3021
AT1G64960	1.17277	0.778947	0.726316	1.58333	1.59375
AT1G64970	8.94503	0.6	0.663158	5.86458	28.4792
AT1G64980	1.23037	0.305263	0.568421	1.51042	2.52083
AT1G64990	2.26178	1.31579	1.58947	2.625	3.5
AT1G65000	1.53927	1.06316	1.38947	1.89583	1.80208
AT1G65010	1.59686	0.494737	0.915789	1.625	3.33333
AT1G65020	3.16754	1.73684	2.34737	3.33333	5.22917
AT1G65030	6.18325	1.88421	2.01053	5.97917	14.7708
AT1G65032	2.7801	0.821053	1.01053	4.47917	4.77083
AT1G65070	1.90838	0.884211	1.33684	2.39583	3
AT1G65080	1.81675	1.28421	1.33684	2.38542	2.25
AT1G65220	6.49476	2.29474	2.84211	7.4375	13.3229
AT1G65260	7	5.53684	5.32632	9.1875	7.91667
AT1G65270	6.23298	2.27368	2.66316	7.13542	12.7812
AT1G65280	4.23298	2.12632	2.38947	6.75	5.625
AT1G65290	14.212	3.05263	3.43158	16.3854	33.75
AT1G65295	1.81152	0.610526	0.736842	2.28125	3.59375
AT1G65320	1.92932	1.51579	1.4	2.13542	2.65625
AT1G65380	1.40052	1.07368	1.16842	1.65625	1.69792
AT1G65410	3.23037	3.26316	2.6	3.52083	3.53125
AT1G65430	2.08901	1.31579	1.31579	2.77083	2.9375
AT1G65520	1.45026	0.684211	1.09474	1.45833	2.55208
AT1G65540	1.98953	0.736842	1.09474	3.15625	2.94792
AT1G65560	1.38482	0.4	0.547368	2.17708	2.39583
AT1G65580	3.04188	2.13684	2.31579	3.89583	3.80208
AT1G65650	4.51571	2.28421	2.88421	5.04167	7.8125
AT1G65660	11.3089	11.3053	9.68421	13.9062	10.3229
AT1G65700	2.96597	0.989474	1.30526	3.03125	6.5
AT1G65720	10.1073	6.21053	9.52632	12.125	12.5208
AT1G65730	2.64136	2.12632	2.35789	3.30208	2.77083
AT1G65820	30.3115	13.8	22.2421	32.6979	52.25
AT1G65840	1.18848	0.473684	0.778947	0.947917	2.54167
AT1G65930	15.3848	6.78947	9.25263	19.3646	25.9792
AT1G65950	1.4267	0.947368	0.757895	1.96875	2.02083
AT1G66070	5.04712	2.26316	2.30526	5.21875	10.3438
AT1G66180	1.47382	0.147368	1.09474	0.520833	4.11458
AT1G66240	15.0524	6.27368	8.15789	17.3854	28.2292
AT1G66250	2.20157	0.936842	1.12632	2.30208	4.41667
AT1G66260	4.34555	2.51579	2.16842	5.03125	7.625
AT1G66330	4.20419	2.42105	2.10526	5.88542	6.36458
AT1G66340	4.03141	4.18947	3.08421	4.04167	4.80208
AT1G66410	34.5157	14.4	19.6421	45.9375	57.7188
AT1G66510	1.62827	1.6	0.705263	1.97917	2.21875
AT1G66530	2.03927	0.6	0.873684	2.29167	4.36458
AT1G66580	30.1963	6	12.1684	34.7188	67.4583
AT1G66660	1.69895	0.831579	1.07368	1.95833	2.91667
AT1G66670	4.65183	1.66316	2.30526	4.5625	10.0208
AT1G66680	5.01832	4.66316	3.32632	5.82292	6.23958
AT1G66730	1.60733	1.08421	0.989474	2.67708	1.66667
AT1G66750	1.83508	0.768421	0.968421	2.4375	3.14583
AT1G66820	1.17801	0.452632	0.715789	1.35417	2.17708
AT1G67080	2.81414	0.578947	1.30526	2.14583	7.1875
AT1G67090	36.1047	2.27368	88.4842	12.3333	41.5208
AT1G67120	10.7435	7.2	7.82105	11.5729	16.3125
AT1G67140	2.41885	1.73684	1.63158	3.13542	3.15625
AT1G67170	1.34555	0.873684	0.842105	1.46875	2.1875
AT1G67250	6.24346	0.463158	3.07368	4.38542	16.9583
AT1G67300	3.25131	2.62105	2.52632	4	3.84375
AT1G67325	1.77487	0.526316	0.726316	1.89583	3.92708
AT1G67340	4.52356	4.12632	4.55789	5.21875	4.1875
AT1G67350	5.92147	1.76842	2.81053	6.42708	12.6042
AT1G67360	2.70157	0.4	0.652632	3.40625	6.30208
AT1G67430	65.2304	11.9263	14.4105	83.3438	150.156
AT1G67440	1.65707	1.30526	1.12632	2.39583	1.79167
AT1G67480	4.88482	2.98947	3.43158	5.91667	7.16667
AT1G67490	1.97906	0.821053	1.07368	3.03125	2.96875
AT1G67530	1.34555	1.34737	1.28421	1.83333	0.916667
AT1G67550	1.13613	0.231579	0.326316	1.89583	2.07292
AT1G67560	1.32723	1.09474	1.28421	1.29167	1.63542
AT1G67580	5.08377	5	3.95789	5.9375	5.42708
AT1G67600	3.65183	3.31579	3.49474	3.90625	3.88542
AT1G67620	2.58115	0.873684	0.978947	2.96875	5.46875
AT1G67660	1.42147	0.294737	0.621053	1.23958	3.51042
AT1G67680	6.20942	2.44211	2.57895	6.53125	13.2083
AT1G67700	2.30628	0.957895	2.78947	2.14583	3.32292
AT1G67730	5.92932	2.22105	3	6.98958	11.4375
AT1G67785	7.37958	2.38947	3.6	9.36458	14.0729
AT1G67810	7.24084	7.72632	6.35789	8.1875	6.6875
AT1G67820	2.67539	2.52632	2.72632	3.17708	2.27083
AT1G67850	1.41099	1.17895	1.25263	1.86458	1.34375
AT1G67890	1.18325	0.663158	0.778947	1.34375	1.9375
AT1G67930	1.13089	0.536842	0.631579	1.07292	2.27083
AT1G67970	1.3822	0.684211	0.905263	1.39583	2.53125
AT1G68000	2.00524	1.34737	1.61053	2.125	2.92708
AT1G68010	3.66754	1.93684	4.21053	5.40625	3.10417
AT1G68020	6.18848	7.51579	5.97895	6.60417	4.66667
AT1G68060	1.54712	0.494737	0.873684	1.63542	3.16667
AT1G68070	3.81937	3.54737	3.55789	4.44792	3.71875
AT1G68080	1.30628	1.09474	0.915789	1.55208	1.65625
AT1G68100	1.8089	0.810526	1.14737	2.0625	3.19792
AT1G68185	1.52356	1.23158	1.23158	1.63542	1.98958
AT1G68190	2.32723	4.13684	2.14737	2.11458	0.927083
AT1G68310	6.40576	3.33684	3.44211	7.78125	11
AT1G68370	2.97382	1.24211	1.61053	3.16667	5.84375
AT1G68410	2.98429	1.4	1.82105	3.1875	5.5
AT1G68490	6.73037	1.26316	2.52632	8.5625	14.4688
AT1G68560	22.7592	1.71579	2.4	19.3333	67.1562
AT1G68580	8.25916	4.41053	5.23158	10.6354	12.6875
AT1G68590	3.32199	0.431579	2.01053	2.60417	8.19792
AT1G68660	5.15183	3.56842	3.54737	5.95833	7.5
AT1G68670	1.01047	1.58947	0.789474	0.760417	0.90625
AT1G68680	2.77487	1.13684	1.58947	3.17708	5.16667
AT1G68720	2.35079	1.54737	1.70526	2.63542	3.5
AT1G68730	1.40052	0.726316	0.778947	1.53125	2.55208
AT1G68760	1.07068	0.505263	0.831579	1.11458	1.82292
AT1G68790	7.1178	3.09474	4.12632	8.75	12.4271
AT1G68820	2.10209	1.16842	1.38947	2.39583	3.4375
AT1G68862	2.88482	2.6	2.09474	4.78125	2.05208
AT1G68920	2.98429	1.76842	2.18947	3.54167	4.41667
AT1G68945	3.04712	1.98947	2.28421	3.35417	4.54167
AT1G69040	1.89005	0.736842	0.736842	1.88542	4.17708
AT1G69070	6.51309	2.47368	2.8	7.5	13.1979
AT1G69200	2.95812	0.968421	1.12632	3.23958	6.45833
AT1G69210	1.54974	0.484211	0.747368	2.03125	2.91667
AT1G69250	4.53665	1.76842	2.12632	5.04167	9.15625
AT1G69270	2.12304	1.34737	1.46316	2.45833	3.20833
AT1G69280	1.37696	0.757895	0.989474	1.90625	1.84375
AT1G69340	3.35864	2.50526	2.67368	3.59375	4.64583
AT1G69380	1.05497	0.410526	0.484211	1.27083	2.04167
AT1G69390	1.91623	0.947368	1.01053	2.20833	3.47917
AT1G69420	1.93979	0.557895	0.884211	1.82292	4.46875
AT1G69440	1.1911	0.378947	0.526316	1.48958	2.35417
AT1G69460	5.40052	2.73684	3.57895	6.625	8.61458
AT1G69490	1.9712	2.01053	2.78947	1.65625	1.4375
AT1G69510	13.7827	4.16842	5.37895	18.3333	27.0625
AT1G69530	30.5026	1.01053	2.21053	23.0625	95.125
AT1G69600	4.03403	2.73684	3.27368	4.14583	5.95833
AT1G69620	44.0497	5.13684	7.84211	47.9896	114.448
AT1G69640	3.37958	1.44211	2.06316	4.5	5.47917
AT1G69670	1.39005	1.16842	1.13684	1.54167	1.70833
AT1G69680	1.21728	0.631579	0.642105	1.36458	2.21875
AT1G69740	4.04974	1.53684	2.65263	4.36458	7.60417
AT1G69750	1.1466	0.536842	0.6	1.42708	2.01042
AT1G69790	1.63351	2.48421	1.85263	1.4375	0.770833
AT1G69800	6.41885	7.57895	6.71579	8.20833	3.1875
AT1G69830	2.05497	1.12632	1.98947	2.88542	2.20833
AT1G69850	1.40052	1.04211	1.02105	1.29167	2.23958
AT1G69935	2.3089	1.84211	2.21053	3.16667	2.01042
AT1G69960	3.06283	1.68421	2.21053	3.64583	4.6875
AT1G69980	2.14398	1.10526	1.33684	2.82292	3.29167
AT1G70000	1.4712	0.0947368	0.326316	2.20833	3.22917
AT1G70060	2.78272	1.44211	1.72632	3.19792	4.73958
AT1G70070	1.32984	0.4	0.589474	1.4375	2.875
AT1G70100	1.32461	0.978947	1.29474	1.57292	1.44792
AT1G70140	1.9555	1.23158	1.71579	2.70833	2.15625
AT1G70160	6.98168	5.89474	7.21053	7.30208	7.51042
AT1G70180	4.31937	3.87368	3.25263	5.27083	4.86458
AT1G70190	4.4555	1.96842	1.77895	5.71875	8.30208
AT1G70200	3.54974	0.915789	1.50526	4.47917	7.25
AT1G70280	1.91885	0.294737	0.326316	1.26042	5.76042
AT1G70290	3.14921	5.92632	4.41053	1.4375	0.864583
AT1G70310	13.9712	5.61053	6.61053	18.7083	24.7917
AT1G70320	13.8534	11.5474	10.8	15.1667	17.8438
AT1G70330	1.79581	1.12632	0.894737	1.88542	3.26042
AT1G70350	3.18848	1.05263	1.03158	3.75	6.875
AT1G70410	1.47382	0.105263	1	0.59375	4.17708
AT1G70420	1.82461	1.77895	1.08421	2.60417	1.82292
AT1G70490	4.71728	1.29474	2.44211	5.6875	9.38542
AT1G70520	2.85602	2.58947	2.66316	3.22917	2.9375
AT1G70530	1.76178	1.29474	1.54737	2.28125	1.91667
AT1G70560	1.00785	0.0842105	0.115789	0.916667	2.89583
AT1G70570	3.00524	2.4	2.01053	3.39583	4.19792
AT1G70580	2.43455	2.46316	2.6	2.375	2.30208
AT1G70590	3.52094	2.8	2.72632	4.03125	4.51042
AT1G70600	52.767	7.76842	10.8421	65.2917	126.26
AT1G70610	1.24346	0.494737	0.589474	1.79167	2.08333
AT1G70640	2.92408	3.32632	2.8	3.83333	1.73958
AT1G70730	6.6911	5.01053	6.28421	7.4375	8.01042
AT1G70740	1.21728	0.905263	0.936842	1.40625	1.61458
AT1G70770	8.89791	2.86316	3.45263	13.4583	15.6979
AT1G70780	16.9895	8.56842	10.7474	17.875	30.6146
AT1G70800	4.78272	6.69474	6.15789	3.64583	2.66667
AT1G70900	1.72251	0.863158	1.15789	2.25	2.60417
AT1G70980	4.66754	2.66316	3.21053	6.0625	6.69792
AT1G71010	6.29058	3.47368	3.48421	6.78125	11.3646
AT1G71070	2.52618	1.08421	1.49474	2.375	5.125
AT1G71080	3.77487	2.21053	2.72632	4.27083	5.86458
AT1G71090	2.78796	3.07368	2.28421	2.94792	2.84375
AT1G71100	3.6911	0.557895	0.673684	3.4375	10.0312
AT1G71110	5.7644	1.78947	2.55789	8.89583	9.73958
AT1G71170	2.4712	1.36842	2.34737	2.8125	3.34375
AT1G71190	2.31414	1.77895	1.90526	3.0625	2.5
AT1G71210	1.75393	0.736842	0.726316	2	3.53125
AT1G71250	8.03403	6.49474	6.55789	8.83333	10.2188
AT1G71260	10.8403	5.17895	5.73684	13.9896	18.3438
AT1G71270	2.13874	0.978947	1.11579	2.69792	3.73958
AT1G71310	2.42932	1.62105	1.37895	2.86458	3.83333
AT1G71330	1.63613	1.95789	1.73684	2.08333	0.770833
AT1G71350	4.01309	4.05263	2.87368	5.45833	3.65625
AT1G71410	4.41623	2.90526	3.41053	6.36458	4.95833
AT1G71430	3.77487	1.70526	2.17895	4.32292	6.85417
AT1G71500	1.90576	0.178947	1.81053	1.89583	3.71875
AT1G71720	2.23822	2.14737	1.21053	2.41667	3.16667
AT1G71730	6.48429	3.14737	3.82105	8.48958	10.4167
AT1G71750	1.16492	0.263158	0.463158	1.3125	2.60417
AT1G71780	2.95288	0.968421	1.52632	3.3125	5.96875
AT1G71790	1.4712	1.2	1.02105	2	1.65625
AT1G71800	1.81675	0.705263	1.01053	2.35417	3.17708
AT1G71820	2.53403	1.65263	1.94737	3.03125	3.48958
AT1G71840	6.65969	3.28421	3.16842	8.04167	12.0729
AT1G71850	1.75916	0.473684	0.578947	1.78125	4.17708
AT1G71860	1.82984	0.694737	0.705263	1.71875	4.17708
AT1G71865	2.06021	1.21053	1.30526	2.98958	2.71875
AT1G71900	1.4267	0.610526	0.831579	1.45833	2.79167
AT1G71940	1.12304	0.736842	0.842105	1.125	1.78125
AT1G71960	1.28534	0.210526	0.263158	1.70833	2.9375
AT1G72020	9.91623	3.05263	3.75789	12.9792	19.7396
AT1G72040	11.0236	6.10526	6.02105	13.7396	18.125
AT1G72050	5.46859	2.21053	2.41053	7.82292	9.36458
AT1G72060	3.25654	6.96842	5.35789	0.375	0.385417
AT1G72070	3.57853	1.87368	1.38947	3.23958	7.77083
AT1G72090	2.7199	1.23158	1.01053	3.36458	5.23958
AT1G72150	2.82984	2.05263	7.34737	0.53125	1.42708
AT1G72160	5.56021	3.47368	4.85263	6.92708	6.95833
AT1G72170	3.65445	1.2	1.48421	4	7.88542
AT1G72175	3.7801	3.04211	2.87368	4.54167	4.64583
AT1G72190	1.47906	0.863158	0.831579	1.76042	2.44792
[truncated: 7,112 more rows]

## Sheet: DEG 3d
Differentially expressed genes between dog1-4 and Col-0 seeds from 3d time point of the experiment (ssRNA-seq). Significantly enriched GO terms among downregulated genes. Fig. S9A.
gene	p_val	avg_log2FC	pct_1	pct_2	p_val_adj	change		term_id	term_name	p_value	term_size	query_size	intersection_size	source	change
AT4G16780	6.06249e-27	-2.62261	0.337	0.947	5.52293e-23	downregulated		GO:0010218	response to far red light	0.000833704	20	14	4	biological process	downregulated
AT5G45830	7.7385e-27	-2.16285	0.347	0.958	7.04977e-23	downregulated		GO:2000033	regulation of seed dormancy process	0.00805435	8	14	3	biological process	downregulated
AT5G02200	2.72538e-30	-2.11548	0.305	0.979	2.48282e-26	downregulated		GO:2000034	regulation of seed maturation	0.0172281	10	14	3	biological process	downregulated
AT1G14920	2.06005e-26	-1.58248	0.979	1	1.8767e-22	downregulated		GO:0009639	response to red or far red light	0.0196182	108	14	5	biological process	downregulated
AT4G25200	2.07658e-21	-1.36947	0.979	1	1.89176e-17	downregulated		GO:0080050	regulation of seed development	0.0315276	12	14	3	biological process	downregulated
AT4G27140	8.9658e-14	-1.32643	0.895	1	8.16784e-10	downregulated
AT5G08130	1.36594e-23	-1.30518	0.947	1	1.24437e-19	downregulated
AT3G12920	1.73242e-20	-1.27949	0.811	1	1.57824e-16	downregulated
AT2G33050	4.76263e-21	-1.24437	0.674	0.979	4.33876e-17	downregulated
AT2G01570	1.36279e-17	-1.10505	0.947	0.989	1.2415e-13	downregulated
AT5G25350	4.14357e-25	-1.06734	1	1	3.7748e-21	downregulated
AT1G36060	1.2751e-22	-1.06089	0.989	1	1.16162e-18	downregulated
AT5G02020	1.06827e-15	-1.05019	0.8	0.989	9.7319e-12	downregulated
AT1G75945	2.11604e-14	-1.02697	0.074	0.6	1.92772e-10	downregulated
AT4G01610	7.896e-11	1.00933	1	1	7.19326e-07	upregulated
AT1G72150	1.49489e-06	1.1332	0.895	0.758	0.0136185	upregulated
AT3G03640	2.33271e-09	1.18345	0.8	0.505	2.1251e-05	upregulated
AT1G67250	8.01013e-16	1.24341	0.937	0.642	7.29723e-12	upregulated
AT1G17170	5.43505e-08	1.30328	0.442	0.116	0.000495133	upregulated
AT1G03220	5.88862e-08	1.36546	0.853	0.695	0.000536453	upregulated
AT3G04120	5.72958e-17	1.42438	1	0.968	5.21964e-13	upregulated
AT4G39090	7.31598e-11	1.46112	1	0.968	6.66486e-07	upregulated
AT5G65020	3.45443e-13	1.58691	0.895	0.642	3.14699e-09	upregulated
AT1G53480	1.07889e-25	1.68164	0.811	0.053	9.82865e-22	upregulated
AT1G76180	1.30734e-10	1.71971	0.684	0.263	1.19099e-06	upregulated
AT1G47128	2.8268e-07	1.91059	0.358	0.063	0.00257521	upregulated
AT3G28210	4.08262e-16	2.06471	0.653	0.116	3.71927e-12	upregulated

## Sheet: DEG 7d+24h
Differentially expressed genes between dog1-4 and Col-0 seeds from 7d+24h time point of the experiment (ssRNA-seq). Significantly enriched GO terms among down- and upregulated genes. Fig. S9A.
gene	p_val	avg_log2FC	pct_1	pct_2	p_val_adj	genes		term_id	term_name	p_value	term_size	query_size	intersection_size	source	genes		term_id	term_name	p_value	term_size	query_size	intersection_size	source	genes
AT2G19310	3.06886e-24	-2.3468	0.49	0.938	2.79573e-20	downregulated		GO:0051259	protein complex oligomerization	0.00431326	30	119	7	biological process	downregulated		GO:0080167	response to karrikin	2.38664e-12	65	114	16	biological process	upregulated
AT4G11910	1.38889e-22	-2.21105	0.51	0.917	1.26528e-18	downregulated											GO:0050896	response to stimulus	4.13144e-05	2424	114	61	biological process	upregulated
AT1G52560	7.09599e-23	-2.18619	0.344	0.885	6.46445e-19	downregulated											GO:0010499	proteasomal ubiquitin-independent protein catabolic process	0.00057947	24	114	7	biological process	upregulated
AT1G15330	4.68129e-24	-2.15713	0.552	0.938	4.26465e-20	downregulated											GO:1901575	organic substance catabolic process	0.00434526	699	114	27	biological process	upregulated
AT1G75490	4.71654e-18	-2.10477	0.333	0.802	4.29677e-14	downregulated											GO:0009056	catabolic process	0.00844562	770	114	28	biological process	upregulated
AT4G25200	2.1845e-21	-2.09392	0.5	0.906	1.99008e-17	downregulated											GO:0071555	cell wall organization	0.0091481	142	114	12	biological process	upregulated
AT4G11310	2.50828e-20	-2.09274	0.396	0.885	2.28505e-16	downregulated											GO:0045229	external encapsulating structure organization	0.0206807	153	114	12	biological process	upregulated
AT1G54050	1.74261e-23	-1.98409	0.146	0.833	1.58752e-19	downregulated											GO:0006949	syncytium formation	0.0395482	7	114	4	biological process	upregulated
AT4G10250	1.23606e-18	-1.85599	0.281	0.854	1.12605e-14	downregulated											GO:0005576	extracellular region	2.17366e-07	447	114	27	cellular component	upregulated
AT5G18450	3.58114e-19	-1.78145	0.521	0.896	3.26242e-15	downregulated											GO:0005618	cell wall	2.60432e-05	295	114	20	cellular component	upregulated
AT2G20560	5.14103e-22	-1.77786	0.625	0.938	4.68347e-18	downregulated											GO:0030312	external encapsulating structure	2.76492e-05	296	114	20	cellular component	upregulated
AT4G05070	1.77428e-16	-1.7757	0.354	0.802	1.61637e-12	downregulated											GO:0005839	proteasome core complex	0.000414719	23	114	7	cellular component	upregulated
AT1G75945	7.00096e-32	-1.76899	0.021	0.906	6.37787e-28	downregulated											GO:0000502	proteasome complex	0.000578643	69	114	10	cellular component	upregulated
AT1G36060	5.24499e-23	-1.73016	0.417	0.917	4.77819e-19	downregulated											GO:1905369	endopeptidase complex	0.0011603	74	114	10	cellular component	upregulated
AT1G80920	3.37653e-17	-1.72621	0.469	0.865	3.07602e-13	downregulated											GO:0048046	apoplast	0.00671185	166	114	13	cellular component	upregulated
AT2G30500	5.95717e-22	-1.7146	0.417	0.896	5.42698e-18	downregulated											GO:0005773	vacuole	0.00843709	675	114	26	cellular component	upregulated
AT5G57550	3.53814e-15	-1.677	0.469	0.865	3.22325e-11	downregulated											GO:1905368	peptidase complex	0.0118486	94	114	10	cellular component	upregulated
AT1G53540	3.047e-18	-1.63346	0.479	0.875	2.77581e-14	downregulated											GO:0071944	cell periphery	0.0178723	1687	114	44	cellular component	upregulated
AT1G05340	1.12507e-18	-1.60276	0.396	0.885	1.02493e-14	downregulated											GO:0070003	threonine-type peptidase activity	0.0257085	14	114	5	molecular function	upregulated
AT2G38820	2.36641e-19	-1.56799	0.156	0.76	2.1558e-15	downregulated
AT2G01100	3.05309e-20	-1.56053	0.823	0.958	2.78136e-16	downregulated
AT1G08570	1.57579e-18	-1.55164	0.562	0.917	1.43555e-14	downregulated
AT5G01530	4.5619e-17	-1.54625	0.552	0.896	4.15589e-13	downregulated
AT4G02430	1.32912e-19	-1.53521	0.635	0.917	1.21083e-15	downregulated
AT1G26800	7.29902e-21	-1.52408	0.188	0.823	6.64941e-17	downregulated
AT5G04000	1.1353e-22	-1.52131	0.75	0.99	1.03426e-18	downregulated
AT1G75380	1.98438e-23	-1.51905	0.719	0.948	1.80777e-19	downregulated
AT3G20340	2.48408e-18	-1.48837	0.49	0.896	2.26299e-14	downregulated
AT5G50360	1.28869e-19	-1.48829	0.615	0.958	1.174e-15	downregulated
AT1G69800	1.52732e-21	-1.47883	0.583	0.979	1.39139e-17	downregulated
AT1G19660	2.58788e-16	-1.43812	0.479	0.875	2.35756e-12	downregulated
AT2G04690	7.88649e-19	-1.43395	0.604	0.906	7.18459e-15	downregulated
AT5G55970	1.42883e-18	-1.42858	0.396	0.885	1.30166e-14	downregulated
AT1G07500	3.57036e-15	-1.42294	0.448	0.833	3.2526e-11	downregulated
AT1G01520	7.81848e-19	-1.41504	0.323	0.844	7.12264e-15	downregulated
AT3G17668	1.17338e-17	-1.41504	0.51	0.885	1.06895e-13	downregulated
AT1G03880	8.14126e-16	-1.37989	0.302	0.812	7.41669e-12	downregulated
AT3G47340	3.78547e-16	-1.37412	0.635	0.906	3.44856e-12	downregulated
AT1G07350	3.29158e-22	-1.34361	0.719	0.99	2.99863e-18	downregulated
AT2G27940	3.11598e-18	-1.34049	0.312	0.844	2.83865e-14	downregulated
AT4G13830	3.24033e-17	-1.33975	0.531	0.906	2.95194e-13	downregulated
AT1G14200	9.83599e-17	-1.32193	0.125	0.698	8.96059e-13	downregulated
AT1G29680	1.48125e-15	-1.31874	0.635	0.906	1.34942e-11	downregulated
AT3G14050	1.63371e-17	-1.31171	0.5	0.896	1.48831e-13	downregulated
AT5G02020	1.1727e-13	-1.29847	0.229	0.698	1.06833e-09	downregulated
AT3G61450	6.30507e-15	-1.29646	0.448	0.823	5.74392e-11	downregulated
AT4G01410	8.97154e-16	-1.2932	0.448	0.896	8.17308e-12	downregulated
AT5G16370	1.11253e-20	-1.28293	0.344	0.917	1.01352e-16	downregulated
AT1G19000	8.80127e-16	-1.26808	0.771	0.938	8.01795e-12	downregulated
AT2G29500	5.51232e-17	-1.26391	0.333	0.833	5.02172e-13	downregulated
AT1G02150	1.76558e-20	-1.25989	0.969	1	1.60845e-16	downregulated
AT3G15780	9.27662e-16	-1.25481	0.583	0.896	8.451e-12	downregulated
AT4G20820	3.21404e-16	-1.25285	0.344	0.844	2.92799e-12	downregulated
AT3G24500	3.40337e-17	-1.25128	0.156	0.729	3.10047e-13	downregulated
AT4G07455	1.57871e-17	-1.24228	0.49	0.906	1.43821e-13	downregulated
AT1G18330	5.67775e-16	-1.23744	0.125	0.667	5.17243e-12	downregulated
AT5G43500	1.95682e-18	-1.22239	0.354	0.875	1.78267e-14	downregulated
AT5G18630	9.84188e-17	-1.21723	0.385	0.875	8.96595e-13	downregulated
AT5G37670	2.8811e-19	-1.21696	0.146	0.781	2.62468e-15	downregulated
AT3G04350	1.85816e-16	-1.21608	0.635	0.927	1.69278e-12	downregulated
AT3G52060	5.57106e-18	-1.21527	0.479	0.906	5.07524e-14	downregulated
AT4G25707	8.59399e-14	-1.21218	0.604	0.906	7.82912e-10	downregulated
AT1G68862	9.87904e-16	-1.21167	0.583	0.885	8.99981e-12	downregulated
AT5G57900	7.66168e-15	-1.20588	0.594	0.927	6.97979e-11	downregulated
AT4G09150	9.03406e-16	-1.20219	0.677	0.917	8.23003e-12	downregulated
AT5G39720	3.85751e-13	-1.19794	0.354	0.792	3.51419e-09	downregulated
AT5G58350	8.26818e-13	-1.1838	0.594	0.854	7.53231e-09	downregulated
AT5G45830	1.23778e-14	-1.18018	0.135	0.646	1.12761e-10	downregulated
AT2G39000	5.16891e-15	-1.17509	0.427	0.812	4.70888e-11	downregulated
AT5G40910	9.94465e-17	-1.16729	0.531	0.906	9.05958e-13	downregulated
AT5G45660	3.29002e-16	-1.1591	0.625	0.917	2.99721e-12	downregulated
AT2G42400	1.78526e-13	-1.14104	0.521	0.823	1.62637e-09	downregulated
AT1G30070	1.19601e-20	-1.13631	0.906	0.99	1.08956e-16	downregulated
AT5G35320	3.47247e-18	-1.13486	0.885	1	3.16342e-14	downregulated
AT5G04500	3.84216e-13	-1.13245	0.521	0.854	3.50021e-09	downregulated
AT5G65890	1.44245e-15	-1.13171	0.312	0.812	1.31407e-11	downregulated
AT4G19190	7.73124e-14	-1.12961	0.688	0.917	7.04316e-10	downregulated
AT1G06570	2.32095e-12	-1.1289	0.635	0.865	2.11439e-08	downregulated
AT4G29380	1.19887e-13	-1.12776	0.74	0.927	1.09217e-09	downregulated
AT2G39100	4.49166e-14	-1.12761	0.469	0.854	4.0919e-10	downregulated
AT3G08940	3.94356e-14	-1.12163	0.104	0.604	3.59259e-10	downregulated
AT3G56750	7.86928e-15	-1.11306	0.51	0.885	7.16892e-11	downregulated
AT4G00040	4.52083e-14	-1.10487	0.646	0.917	4.11848e-10	downregulated
AT2G18340	1.62253e-16	-1.1021	0.646	0.948	1.47813e-12	downregulated
AT2G38210	1.49061e-18	-1.10125	0.896	1	1.35794e-14	downregulated
AT1G80570	5.39108e-13	-1.09897	0.448	0.823	4.91128e-09	downregulated
AT1G80780	1.08229e-17	-1.09488	0.917	1	9.85963e-14	downregulated
AT3G47610	1.89596e-13	-1.08578	0.698	0.917	1.72722e-09	downregulated
AT4G28270	8.43337e-13	-1.07939	0.646	0.927	7.6828e-09	downregulated
AT1G03760	5.16197e-14	-1.07886	0.708	0.927	4.70255e-10	downregulated
AT1G26580	3.4884e-13	-1.078	0.667	0.917	3.17793e-09	downregulated
AT1G22370	1.18669e-14	-1.07138	0.312	0.802	1.08108e-10	downregulated
AT5G39530	2.60163e-16	-1.07092	0.25	0.812	2.37009e-12	downregulated
AT1G44446	4.96938e-14	-1.07039	0.427	0.833	4.52711e-10	downregulated
AT4G38570	6.63437e-14	-1.0634	0.729	0.917	6.04391e-10	downregulated
AT4G33030	1.62106e-18	-1.05973	0.885	1	1.47679e-14	downregulated
AT1G27320	9.85125e-15	-1.05911	0.646	0.938	8.97449e-11	downregulated
AT5G17400	1.3779e-14	-1.05035	0.583	0.896	1.25527e-10	downregulated
AT1G47270	6.98996e-14	-1.04975	0.562	0.875	6.36786e-10	downregulated
AT1G35660	9.12523e-13	-1.04485	0.479	0.844	8.31309e-09	downregulated
AT4G16420	3.49618e-13	-1.04439	0.823	0.958	3.18502e-09	downregulated
AT3G09030	4.22706e-15	-1.04249	0.594	0.927	3.85085e-11	downregulated
AT4G01280	3.88452e-14	-1.03818	0.719	0.917	3.5388e-10	downregulated
AT3G22740	4.66852e-13	-1.03723	0.344	0.792	4.25302e-09	downregulated
AT2G29450	2.34697e-15	-1.03463	0.635	0.979	2.13809e-11	downregulated
AT3G03790	4.09202e-17	-1.03006	0.792	0.979	3.72783e-13	downregulated
AT4G28390	5.17261e-14	-1.02718	0.792	0.948	4.71225e-10	downregulated
AT5G38780	1.33805e-11	-1.02438	0.5	0.823	1.21896e-07	downregulated
AT4G07825	3.55244e-14	-1.02243	0.885	0.948	3.23628e-10	downregulated
AT1G73380	1.18709e-11	-1.02137	0.552	0.865	1.08144e-07	downregulated
AT5G06140	1.85192e-13	-1.01681	0.74	0.896	1.6871e-09	downregulated
AT5G18100	4.19837e-15	-1.01256	0.844	0.969	3.82472e-11	downregulated
AT1G53190	2.10397e-11	-1.01034	0.354	0.729	1.91672e-07	downregulated
AT1G72660	2.03646e-12	-1.0091	0.385	0.823	1.85522e-08	downregulated
AT5G60100	8.53471e-13	-1.00434	0.698	0.938	7.77512e-09	downregulated
AT1G21410	1.50149e-11	-1.00392	0.448	0.823	1.36785e-07	downregulated
AT1G80380	2.39845e-12	-1.00289	0.708	0.917	2.18499e-08	downregulated
AT3G16910	1.33653e-12	-1	0.51	0.906	1.21758e-08	downregulated
AT5G21940	3.03466e-09	-1	0.604	0.854	2.76458e-05	downregulated
AT5G19520	5.23833e-07	1.00205	0.885	0.688	0.00477212	upregulated
AT2G26250	5.94604e-12	1.00206	0.979	0.885	5.41684e-08	upregulated
AT3G27430	9.76893e-16	1.00213	1	1	8.89949e-12	upregulated
AT1G17020	1.99045e-06	1.00233	0.854	0.729	0.018133	upregulated
AT1G56340	6.86169e-11	1.00826	1	1	6.251e-07	upregulated
AT1G08580	9.7477e-17	1.01054	0.99	1	8.88016e-13	upregulated
AT1G54410	4.0002e-09	1.01069	0.958	0.781	3.64418e-05	upregulated
AT5G09650	5.39548e-08	1.01424	0.865	0.583	0.000491528	upregulated
AT2G19740	1.03814e-10	1.01615	1	0.979	9.45742e-07	upregulated
AT2G27840	6.64269e-12	1.01866	0.99	0.938	6.05149e-08	upregulated
AT1G11580	2.49424e-08	1.02926	0.49	0.125	0.000227225	upregulated
AT2G03430	2.39545e-07	1.03032	0.906	0.823	0.00218226	upregulated
AT1G71100	3.38263e-08	1.03254	0.781	0.427	0.000308157	upregulated
AT3G14415	2.44006e-15	1.03326	1	1	2.2229e-11	upregulated
AT5G15350	5.2685e-06	1.03415	0.656	0.427	0.047996	upregulated
AT4G25340	1.75852e-21	1.04231	1	0.99	1.60202e-17	upregulated
AT2G43120	7.14421e-07	1.0488	0.802	0.583	0.00650838	upregulated
AT4G25890	5.72266e-07	1.0495	0.958	0.896	0.00521335	upregulated
AT4G37430	3.74462e-11	1.05528	0.917	0.646	3.41135e-07	upregulated
AT2G43110	3.11621e-15	1.05673	0.99	0.823	2.83887e-11	upregulated
AT5G65310	1.83925e-10	1.06058	0.99	0.917	1.67556e-06	upregulated
AT2G47930	9.35261e-12	1.06474	0.875	0.531	8.52022e-08	upregulated
AT2G37640	2.64e-07	1.06646	0.896	0.729	0.00240504	upregulated
AT4G37910	2.39963e-14	1.07089	1	0.99	2.18606e-10	upregulated
AT4G05320	1.57574e-26	1.07622	1	1	1.4355e-22	upregulated
AT4G03210	1.41247e-06	1.08866	0.5	0.188	0.0128676	upregulated
AT5G20190	2.23841e-18	1.08895	1	0.958	2.0392e-14	upregulated
AT4G30190	8.90546e-08	1.0966	0.969	0.99	0.000811287	upregulated
AT4G19006	6.57628e-13	1.0974	0.969	0.854	5.99099e-09	upregulated
AT3G14290	1.44377e-18	1.09975	1	0.979	1.31528e-14	upregulated
AT3G10520	1.11253e-19	1.1118	1	0.979	1.01351e-15	upregulated
AT1G01300	2.09962e-10	1.11287	0.99	0.865	1.91275e-06	upregulated
AT5G21280	3.82143e-20	1.11933	1	1	3.48133e-16	upregulated
AT1G17170	1.10858e-08	1.12776	0.656	0.323	0.000100992	upregulated
AT5G19550	4.06544e-11	1.12843	0.99	0.958	3.70362e-07	upregulated
AT3G23730	1.94153e-07	1.13206	0.646	0.271	0.00176873	upregulated
AT3G11780	1.22202e-13	1.13993	0.948	0.75	1.11326e-09	upregulated
AT2G40610	2.98914e-06	1.14248	0.688	0.375	0.027231	upregulated
AT4G04610	1.34174e-14	1.15042	0.906	0.469	1.22232e-10	upregulated
AT2G17230	2.00874e-17	1.15361	0.99	0.938	1.82996e-13	upregulated
AT1G67080	8.73948e-17	1.15554	0.948	0.771	7.96166e-13	upregulated
AT4G31300	7.88463e-19	1.1666	1	1	7.1829e-15	upregulated
AT2G16500	2.52343e-14	1.1743	0.906	0.427	2.29885e-10	upregulated
AT3G57450	1.13171e-11	1.18345	0.896	0.615	1.03099e-07	upregulated
AT3G22110	1.56175e-16	1.18556	1	1	1.42275e-12	upregulated
AT5G27930	7.81128e-18	1.18597	0.885	0.427	7.11608e-14	upregulated
AT2G30970	4.47848e-16	1.1893	1	0.99	4.07989e-12	upregulated
AT3G23800	1.1761e-06	1.19033	0.552	0.229	0.0107143	upregulated
AT1G54000	3.41353e-08	1.2078	0.625	0.271	0.000310973	upregulated
AT3G18130	8.63901e-10	1.20959	0.979	0.885	7.87014e-06	upregulated
AT2G46450	4.83932e-14	1.21378	0.979	0.812	4.40862e-10	upregulated
AT5G40580	1.74871e-10	1.21383	0.948	0.906	1.59307e-06	upregulated
AT1G72430	9.20856e-17	1.21968	0.875	0.417	8.389e-13	upregulated
AT5G48180	5.43432e-06	1.22897	0.521	0.229	0.0495066	upregulated
AT1G74100	5.03394e-08	1.23108	0.781	0.438	0.000458592	upregulated
AT5G56350	5.01566e-14	1.23301	0.854	0.521	4.56927e-10	upregulated
AT5G57685	4.92913e-14	1.23644	0.906	0.552	4.49044e-10	upregulated
AT1G22530	2.42824e-19	1.24062	1	0.927	2.21212e-15	upregulated
AT5G08260	4.51303e-18	1.24437	1	0.969	4.11137e-14	upregulated
AT5G17230	6.47723e-17	1.24511	0.979	0.792	5.90076e-13	upregulated
AT5G67080	3.42092e-11	1.25263	0.896	0.469	3.11646e-07	upregulated
AT2G16430	1.93895e-18	1.26532	1	0.875	1.76639e-14	upregulated
AT3G52930	2.5964e-13	1.2663	0.979	1	2.36532e-09	upregulated
AT4G39090	7.42114e-23	1.27003	1	0.99	6.76066e-19	upregulated
AT1G32860	3.89899e-17	1.29483	0.927	0.479	3.55198e-13	upregulated
AT4G31800	1.38015e-15	1.3042	0.948	0.708	1.25732e-11	upregulated
AT5G67070	1.49537e-09	1.31079	0.74	0.323	1.36228e-05	upregulated
AT1G53850	1.16569e-14	1.31556	0.99	0.927	1.06194e-10	upregulated
AT1G44100	8.7197e-18	1.33522	0.979	0.615	7.94364e-14	upregulated
AT3G52880	1.46623e-09	1.34685	0.896	0.833	1.33573e-05	upregulated
AT1G61800	7.50601e-15	1.34973	0.99	0.865	6.83798e-11	upregulated
AT3G09440	4.03263e-10	1.35138	0.927	0.812	3.67373e-06	upregulated
AT1G55740	1.80807e-15	1.36649	0.969	0.812	1.64716e-11	upregulated
AT3G57520	1.94987e-19	1.37872	1	0.958	1.77633e-15	upregulated
AT4G14800	5.00637e-14	1.39232	1	0.917	4.5608e-10	upregulated
AT1G67250	8.81639e-13	1.39527	1	0.885	8.03173e-09	upregulated
AT2G16660	2.26941e-19	1.42201	1	0.635	2.06743e-15	upregulated
AT2G14890	2.62294e-07	1.4345	0.865	0.615	0.0023895	upregulated
AT4G31500	7.25015e-07	1.44231	0.729	0.417	0.00660489	upregulated
AT1G25422	1.1157e-13	1.45871	0.844	0.479	1.0164e-09	upregulated
AT4G12910	7.3317e-09	1.46179	0.875	0.5	6.67917e-05	upregulated
AT1G68560	1.5609e-11	1.46234	0.979	0.792	1.42198e-07	upregulated
AT4G10270	2.76981e-15	1.46243	0.927	0.635	2.52329e-11	upregulated
AT2G29670	1.97515e-15	1.47321	0.833	0.385	1.79936e-11	upregulated
AT1G56580	6.01164e-09	1.47817	0.917	0.698	5.4766e-05	upregulated
AT5G51190	1.98768e-10	1.49394	0.771	0.427	1.81078e-06	upregulated
AT3G13960	5.68798e-22	1.49786	1	1	5.18175e-18	upregulated
AT3G04120	9.31674e-20	1.50478	1	1	8.48755e-16	upregulated
AT1G75390	7.86589e-19	1.51315	0.958	0.646	7.16583e-15	upregulated
AT4G34710	2.68432e-10	1.51457	0.875	0.594	2.44541e-06	upregulated
AT1G43780	5.96729e-07	1.54719	0.438	0.125	0.0054362	upregulated
AT5G25460	1.02912e-20	1.55991	1	0.969	9.37532e-17	upregulated
AT4G27730	2.83459e-19	1.58022	1	0.854	2.58231e-15	upregulated
AT5G11740	2.99286e-22	1.66544	1	0.854	2.7265e-18	upregulated
AT4G33070	4.65728e-17	1.69141	0.844	0.406	4.24278e-13	upregulated
AT1G26770	2.16075e-14	1.71015	0.854	0.302	1.96844e-10	upregulated
AT4G36880	1.27622e-10	1.72795	0.885	0.469	1.16264e-06	upregulated
AT3G60290	2.14425e-15	1.73004	0.885	0.469	1.95341e-11	upregulated
AT5G20000	3.00738e-19	1.77189	0.99	0.781	2.73973e-15	upregulated
AT1G32920	2.29585e-25	1.79706	1	0.896	2.09152e-21	upregulated
AT2G29980	9.39958e-15	1.79951	0.885	0.417	8.56302e-11	upregulated
AT1G69530	1.4134e-09	1.8318	0.833	0.49	1.2876e-05	upregulated
AT3G16150	5.5095e-07	1.8371	0.573	0.25	0.00501915	upregulated
AT4G30290	6.48588e-10	1.86079	0.75	0.292	5.90863e-06	upregulated
AT3G14310	2.58655e-10	2.00142	0.76	0.365	2.35635e-06	upregulated
AT1G54010	1.31267e-09	2.07039	0.76	0.396	1.19584e-05	upregulated
AT1G02640	3.57304e-11	2.14648	0.698	0.208	3.25504e-07	upregulated
AT1G53480	2.53229e-36	2.18556	1	0.062	2.30692e-32	upregulated
AT5G20250	1.11135e-07	2.25569	0.573	0.219	0.00101244	upregulated
AT3G09260	2.96392e-08	2.29227	0.667	0.292	0.000270013	upregulated
AT1G47128	4.77744e-19	2.36565	0.812	0.167	4.35225e-15	upregulated
AT4G02380	1.64055e-20	2.45553	1	0.823	1.49454e-16	upregulated
AT3G28210	1.16223e-16	2.67319	0.688	0.135	1.05879e-12	upregulated
AT5G07480	3.76449e-27	2.72955	0.906	0.198	3.42945e-23	upregulated

## Sheet: Co-expressed gene clusters
Gene expression clustering results for all seeds. GO terms enriched among gene groups. Fig. S9B-C.
gene	gene groups		term_id	term_name	p_value	term_size	query_size	intersection_size	source	genes		term_id	term_name	p_value	term_size	query_size	intersection_size	source	genes
AT3G60245	1		GO:0006412	translation	4.48535e-105	608	385	176	biological process	group 1		GO:0045735	nutrient reservoir activity	0.0275339	11	154	5	molecular function	group 2
AT3G62870	1		GO:0043043	peptide biosynthetic process	8.43887e-105	610	385	176	biological process	group 1
AT2G01250	1		GO:0043604	amide biosynthetic process	1.76872e-101	644	385	177	biological process	group 1
AT3G49010	1		GO:0006518	peptide metabolic process	4.44776e-100	655	385	177	biological process	group 1
AT1G70600	1		GO:0043603	cellular amide metabolic process	2.05966e-96	714	385	180	biological process	group 1
AT3G11510	1		GO:1901566	organonitrogen compound biosynthetic process	8.64726e-83	1106	385	202	biological process	group 1
AT3G62250	1		GO:0044271	cellular nitrogen compound biosynthetic process	7.26516e-44	1750	385	199	biological process	group 1
AT1G69620	1		GO:0042254	ribosome biogenesis	1.44921e-39	344	385	86	biological process	group 1
AT4G17390	1		GO:0034645	cellular macromolecule biosynthetic process	3.84275e-39	1682	385	188	biological process	group 1
AT4G09320	1		GO:0010467	gene expression	2.40761e-38	2143	385	213	biological process	group 1
AT4G31700	1		GO:0009059	macromolecule biosynthetic process	5.8341e-38	1712	385	188	biological process	group 1
AT2G39460	1		GO:0034641	cellular nitrogen compound metabolic process	2.02686e-34	2674	385	234	biological process	group 1
AT2G34480	1		GO:0022613	ribonucleoprotein complex biogenesis	2.90037e-34	427	385	89	biological process	group 1
AT3G08580	1		GO:0044249	cellular biosynthetic process	4.74559e-34	2349	385	217	biological process	group 1
AT1G27400	1		GO:0009058	biosynthetic process	1.49881e-33	2443	385	221	biological process	group 1
AT1G67430	1		GO:1901576	organic substance biosynthetic process	5.54152e-33	2403	385	218	biological process	group 1
AT1G56070	1		GO:0042273	ribosomal large subunit biogenesis	6.43135e-33	98	385	46	biological process	group 1
AT5G02500	1		GO:0044267	cellular protein metabolic process	5.79455e-32	2039	385	197	biological process	group 1
AT3G04840	1		GO:0019538	protein metabolic process	6.40839e-31	2202	385	204	biological process	group 1
AT5G27850	1		GO:1901564	organonitrogen compound metabolic process	1.4383e-30	2768	385	232	biological process	group 1
AT2G37600	1		GO:0042255	ribosome assembly	8.24399e-25	77	385	36	biological process	group 1
AT2G25210	1		GO:0002181	cytoplasmic translation	1.14156e-17	87	385	32	biological process	group 1
AT3G05560	1		GO:0044238	primary metabolic process	1.83932e-16	4597	385	283	biological process	group 1
AT1G02780	1		GO:0070925	organelle assembly	4.63537e-16	126	385	36	biological process	group 1
AT3G09200	1		GO:0006807	nitrogen compound metabolic process	4.93764e-16	4196	385	266	biological process	group 1
AT1G09690	1		GO:0022618	ribonucleoprotein complex assembly	2.04568e-15	156	385	39	biological process	group 1
AT3G45310	1		GO:0071826	ribonucleoprotein complex subunit organization	4.26896e-15	159	385	39	biological process	group 1
AT1G52300	1		GO:0071704	organic substance metabolic process	4.45213e-14	4839	385	287	biological process	group 1
AT4G25630	1		GO:0042274	ribosomal small subunit biogenesis	6.91039e-14	76	385	27	biological process	group 1
AT5G41520	1		GO:0044237	cellular metabolic process	1.06066e-13	4810	385	285	biological process	group 1
AT2G47610	1		GO:0044085	cellular component biogenesis	1.36032e-13	906	385	96	biological process	group 1
AT2G40205	1		GO:0000028	ribosomal small subunit assembly	1.41496e-13	29	385	18	biological process	group 1
AT3G53020	1		GO:0008152	metabolic process	5.18592e-13	5195	385	298	biological process	group 1
AT5G58420	1		GO:0044260	cellular macromolecule metabolic process	3.75323e-12	3125	385	210	biological process	group 1
AT3G25520	1		GO:0043170	macromolecule metabolic process	5.46789e-12	3812	385	240	biological process	group 1
AT1G26630	1		GO:0006364	rRNA processing	1.53521e-11	240	385	43	biological process	group 1
AT4G18100	1		GO:0016072	rRNA metabolic process	2.46198e-11	243	385	43	biological process	group 1
AT3G59540	1		GO:0000470	maturation of LSU-rRNA	4.61867e-11	42	385	19	biological process	group 1
AT4G16720	1		GO:0000027	ribosomal large subunit assembly	3.01995e-10	40	385	18	biological process	group 1
AT3G07110	1		GO:0009987	cellular process	2.69441e-09	6372	385	331	biological process	group 1
AT5G20290	1		GO:0034470	ncRNA processing	5.32975e-06	344	385	43	biological process	group 1
AT5G56710	1		GO:0034622	cellular protein-containing complex assembly	4.22322e-05	381	385	44	biological process	group 1
AT3G60770	1		GO:0006414	translational elongation	4.46989e-05	65	385	17	biological process	group 1
AT1G77940	1		GO:0000463	maturation of LSU-rRNA from tricistronic rRNA transcript (SSU-rRNA, 5,8S rRNA, LSU-rRNA)	5.3189e-05	19	385	10	biological process	group 1
AT4G31985	1		GO:0046686	response to cadmium ion	9.44735e-05	229	385	32	biological process	group 1
AT2G27710	1		GO:0010038	response to metal ion	0.000183566	274	385	35	biological process	group 1
AT2G19740	1		GO:0034660	ncRNA metabolic process	0.000696159	402	385	43	biological process	group 1
AT3G55750	1		GO:0065003	protein-containing complex assembly	0.00101047	422	385	44	biological process	group 1
AT5G02960	1		GO:0008150	biological_process	0.00177568	8047	385	370	biological process	group 1
AT3G05590	1		GO:0030490	maturation of SSU-rRNA	0.00368341	49	385	13	biological process	group 1
AT3G23390	1		GO:0043933	protein-containing complex subunit organization	0.0127284	476	385	45	biological process	group 1
AT2G47110	1		GO:0022626	cytosolic ribosome	4.44772e-191	268	385	179	cellular component	group 1
AT5G02870	1		GO:0044391	ribosomal subunit	4.69583e-171	271	385	169	cellular component	group 1
AT1G15930	1		GO:0005840	ribosome	6.62559e-163	399	385	189	cellular component	group 1
AT4G15000	1		GO:1990904	ribonucleoprotein complex	6.30502e-128	574	385	190	cellular component	group 1
AT2G43460	1		GO:0022625	cytosolic large ribosomal subunit	6.77861e-113	126	385	100	cellular component	group 1
AT5G14450	1		GO:0043228	non-membrane-bounded organelle	2.81092e-110	1152	385	232	cellular component	group 1
AT3G16080	1		GO:0043232	intracellular non-membrane-bounded organelle	2.81092e-110	1152	385	232	cellular component	group 1
AT5G03850	1		GO:0015934	large ribosomal subunit	8.45618e-99	156	385	101	cellular component	group 1
AT3G56020	1		GO:0042788	polysomal ribosome	4.95572e-83	94	385	75	cellular component	group 1
AT2G05220	1		GO:0005844	polysome	1.01759e-78	101	385	75	cellular component	group 1
AT1G14320	1		GO:0005829	cytosol	5.14694e-75	2157	385	262	cellular component	group 1
AT3G53430	1		GO:0022627	cytosolic small ribosomal subunit	2.12295e-68	96	385	68	cellular component	group 1
AT4G00810	1		GO:0015935	small ribosomal subunit	3.77514e-60	115	385	68	cellular component	group 1
AT5G39740	1		GO:0032991	protein-containing complex	2.75062e-45	1991	385	215	cellular component	group 1
AT1G18540	1		GO:0005730	nucleolus	7.58921e-42	414	385	96	cellular component	group 1
AT3G11120	1		GO:0055044	symplast	1.09386e-29	518	385	92	cellular component	group 1
AT1G07930	1		GO:0070161	anchoring junction	1.09386e-29	518	385	92	cellular component	group 1
AT2G37270	1		GO:0005911	cell-cell junction	1.09386e-29	518	385	92	cellular component	group 1
AT1G41880	1		GO:0009506	plasmodesma	1.09386e-29	518	385	92	cellular component	group 1
AT1G07770	1		GO:0030054	cell junction	1.28481e-29	519	385	92	cellular component	group 1
AT4G27090	1		GO:0070013	intracellular organelle lumen	8.00798e-26	836	385	112	cellular component	group 1
AT3G24830	1		GO:0043233	organelle lumen	8.00798e-26	836	385	112	cellular component	group 1
AT3G04400	1		GO:0031974	membrane-enclosed lumen	8.00798e-26	836	385	112	cellular component	group 1
AT3G55280	1		GO:0031981	nuclear lumen	1.48746e-24	662	385	97	cellular component	group 1
AT2G44120	1		GO:0005737	cytoplasm	2.55344e-23	5594	385	332	cellular component	group 1
AT1G23290	1		GO:0005773	vacuole	1.49795e-20	675	385	92	cellular component	group 1
AT5G45775	1		GO:0005618	cell wall	6.44199e-20	295	385	59	cellular component	group 1
AT5G09510	1		GO:0030312	external encapsulating structure	7.7541e-20	296	385	59	cellular component	group 1
AT3G48930	1		GO:0071944	cell periphery	1.12427e-19	1687	385	155	cellular component	group 1
AT5G52650	1		GO:0043229	intracellular organelle	1.78901e-16	6336	385	344	cellular component	group 1
AT3G18740	1		GO:0043226	organelle	2.02372e-16	6339	385	344	cellular component	group 1
AT5G28060	1		GO:0005774	vacuolar membrane	3.28417e-16	404	385	64	cellular component	group 1
AT1G04270	1		GO:0005622	intracellular anatomical structure	3.79541e-13	6967	385	357	cellular component	group 1
AT3G06700	1		GO:0005886	plasma membrane	1.10865e-10	1483	385	124	cellular component	group 1
AT2G19730	1		GO:0110165	cellular anatomical entity	3.1637e-10	7878	385	376	cellular component	group 1
AT4G12600	1		GO:0005575	cellular_component	8.22881e-09	8002	385	377	cellular component	group 1
AT5G60390	1		GO:0098588	bounding membrane of organelle	0.000529365	832	385	70	cellular component	group 1
AT5G59850	1		GO:0005634	nucleus	0.00242867	2813	385	168	cellular component	group 1
AT1G34030	1		GO:0031428	box C/D RNP complex	0.0206685	9	385	6	cellular component	group 1
AT5G02450	1		GO:0005732	sno(s)RNA-containing ribonucleoprotein complex	0.0381286	20	385	8	cellular component	group 1
AT3G13580	1		GO:0003735	structural constituent of ribosome	2.85607e-167	329	385	179	molecular function	group 1
AT5G15200	1		GO:0005198	structural molecule activity	1.85e-152	403	385	183	molecular function	group 1
AT5G23740	1		GO:0003729	mRNA binding	9.38127e-86	741	385	173	molecular function	group 1
AT4G11010	1		GO:0003723	RNA binding	5.62187e-66	1254	385	195	molecular function	group 1
AT5G47930	1		GO:0003676	nucleic acid binding	4.97907e-33	2043	385	199	molecular function	group 1
AT2G18020	1		GO:1901363	heterocyclic compound binding	1.22389e-23	3237	385	241	molecular function	group 1
AT1G56045	1		GO:0097159	organic cyclic compound binding	2.69172e-23	3252	385	241	molecular function	group 1
AT2G27530	1		GO:0019843	rRNA binding	2.00893e-15	108	385	33	molecular function	group 1
AT2G21580	1		GO:0003674	molecular_function	0.000569178	7665	385	360	molecular function	group 1
AT3G57520	1		GO:0005488	binding	0.00651689	5752	385	290	molecular function	group 1
AT3G22230	1		GO:0070180	large ribosomal subunit rRNA binding	0.0157016	13	385	7	molecular function	group 1
AT5G20950	1
AT5G08260	1
AT5G11520	1
AT4G33865	1
AT4G37870	1
AT5G16130	1
AT5G27770	1
AT4G02230	1
AT3G02560	1
AT1G57660	1
AT2G36170	1
AT2G05710	1
AT3G53890	1
AT4G26230	1
AT5G17920	1
AT3G56340	1
AT1G09590	1
AT3G06860	1
AT4G14320	1
AT2G32060	1
AT4G39200	1
AT3G18490	1
AT4G29410	1
AT4G25740	1
AT4G00100	1
AT5G61170	1
AT1G04480	1
AT1G56110	1
AT2G19750	1
AT5G02610	1
AT3G52580	1
AT3G53870	1
AT3G61110	1
AT1G08360	1
AT3G44750	1
AT1G26880	1
AT3G06680	1
AT1G72370	1
AT4G34200	1
AT3G45030	1
AT5G25460	1
AT5G60670	1
AT4G10480	1
AT2G37190	1
AT4G02380	1
AT3G23830	1
AT3G14600	1
AT5G14800	1
AT1G66580	1
AT3G11940	1
AT1G48630	1
AT3G44010	1
AT5G22440	1
AT3G47370	1
AT3G46970	1
AT5G37600	1
AT3G44590	1
AT4G30660	1
AT2G31610	1
AT2G33370	1
AT2G36620	1
AT4G13930	1
AT2G16430	1
AT1G55490	1
AT3G13960	1
AT3G03920	1
AT4G30190	1
AT1G56340	1
AT1G21750	1
AT1G78380	1
AT3G51800	1
AT5G08180	1
AT5G38480	1
AT3G22310	1
AT2G17360	1
AT1G61800	1
AT1G29980	1
AT5G47210	1
AT5G14040	1
AT5G62300	1
AT1G53240	1
AT1G01300	1
AT4G09800	1
AT4G29390	1
AT3G18130	1
AT5G62350	1
AT5G28840	1
AT5G47700	1
AT4G17520	1
AT3G61070	1
AT1G10960	1
AT3G52590	1
AT1G49760	1
AT5G04800	1
AT3G46040	1
AT3G49910	1
AT5G07090	1
AT3G57490	1
AT4G36130	1
AT2G20450	1
AT1G49410	1
AT5G56670	1
AT2G40360	1
AT1G25260	1
AT4G29350	1
AT1G31970	1
AT5G01600	1
AT4G25890	1
AT3G09820	1
AT1G29250	1
AT3G25220	1
AT1G65290	1
AT2G39390	1
AT2G46450	1
AT3G46560	1
AT5G56950	1
AT4G34870	1
AT2G16600	1
AT5G56260	1
AT3G02790	1
AT1G15500	1
AT3G09630	1
AT5G08690	1
AT2G27840	1
AT1G04770	1
AT1G63660	1
AT5G48760	1
AT5G57290	1
AT2G47170	1
AT5G20020	1
AT2G30970	1
AT5G19760	1
AT4G10450	1
AT3G56070	1
AT1G08580	1
AT4G10380	1
AT1G58360	1
AT5G21280	1
AT1G04410	1
AT1G73120	1
AT3G54110	1
AT2G41650	1
AT3G52300	1
AT5G44340	1
AT4G02930	1
AT2G32220	1
AT2G39420	1
AT5G03300	1
AT5G22650	1
AT4G14440	1
AT3G10610	1
AT3G14220	1
AT3G56490	1
AT1G20220	1
AT2G21160	1
AT1G57860	1
AT3G18600	1
AT1G54270	1
AT2G04390	1
AT2G45070	1
AT1G22300	1
AT3G05060	1
AT3G54470	1
AT5G61130	1
AT1G80750	1
AT5G27700	1
AT5G28540	1
AT2G09990	1
AT3G12390	1
AT3G58700	1
AT1G02870	1
AT4G13170	1
AT4G37910	1
AT1G43710	1
AT1G07940	1
AT5G20160	1
AT5G48580	1
AT3G16780	1
AT3G17820	1
AT1G54580	1
AT2G23930	1
AT5G15320	1
AT2G01290	1
AT5G08040	1
AT3G06320	1
AT5G43460	1
AT5G08670	1
AT5G13490	1
AT3G62530	1
AT5G46430	1
AT2G21060	1
AT1G75330	1
AT5G55920	1
AT5G02050	1
AT4G25730	1
AT5G23900	1
AT5G64140	1
AT5G61310	1
AT5G67360	1
AT5G67510	1
AT5G62700	1
AT3G13920	1
AT1G33120	1
AT3G10520	1
AT3G09500	1
AT4G37470	1
AT3G04920	1
AT3G14415	1
AT3G62030	1
AT1G80270	1
AT2G23350	1
AT4G14960	1
AT3G08030	1
AT5G11420	1
AT3G14240	1
AT2G34470	1
AT5G27120	1
AT1G22840	1
AT4G13510	1
AT3G61990	1
AT2G37860	1
AT1G61570	1
AT2G42840	1
AT1G50010	1
AT1G09210	1
AT2G27720	1
AT1G18080	1
AT2G38810	1
AT1G55740	1
AT1G12805	1
AT1G27450	1
AT2G36160	1
AT2G37250	1
AT1G73940	1
AT5G10360	1
AT1G80640	1
AT1G15690	1
AT3G52180	1
AT4G30810	1
AT5G14570	1
AT4G38210	1
AT1G44100	1
AT2G24280	1
AT1G52930	1
AT5G39570	1
AT4G16210	1
AT3G09440	1
AT2G43110	1
AT3G22660	1
AT4G38920	1
AT1G20050	1
AT4G30010	1
AT2G37990	1
AT1G14810	1
AT5G10240	1
AT3G10090	1
AT2G24560	1
AT4G29480	1
AT3G43810	1
AT2G38280	1
AT2G21870	1
AT5G02502	1
AT5G48300	1
AT3G04770	1
AT3G07230	1
AT5G26780	1
AT2G18110	1
AT1G22270	1
AT4G26840	1
AT1G58380	1
AT1G23100	1
AT2G46420	1
AT1G13730	1
AT5G12470	1
AT4G32470	1
AT4G21150	1
AT3G47836	1
AT1G78190	1
AT5G57685	1
AT5G50460	1
AT5G61030	1
AT5G42020	1
AT5G65310	1
AT1G03880	2
AT1G15330	2
AT1G09570	2
AT4G01410	2
AT5G39720	2
AT2G04690	2
AT1G19570	2
AT2G36460	2
AT1G01170	2
AT1G75490	2
AT1G36060	2
AT2G19310	2
AT1G21770	2
AT4G22670	2
AT2G35680	2
AT1G55310	2
AT3G53230	2
AT1G25310	2
AT3G27020	2
AT1G03890	2
AT5G10860	2
AT3G48560	2
AT1G29680	2
AT1G80780	2
AT1G14930	2
AT5G57550	2
AT2G30500	2
AT2G37340	2
AT3G47340	2
AT1G26580	2
AT1G02140	2
AT1G48840	2
AT5G16370	2
AT2G23120	2
AT3G24100	2
AT5G03740	2
AT1G80920	2
AT4G11310	2
AT3G13224	2
AT4G05070	2
AT3G08940	2
AT1G19660	2
AT2G38820	2
AT2G31980	2
AT4G34620	2
AT4G06746	2
AT4G32910	2
AT5G52640	2
AT1G06570	2
AT1G70290	2
AT3G01100	2
AT3G15670	2
AT2G42950	2
AT3G10740	2
AT4G27150	2
AT3G27090	2
AT3G62700	2
AT2G22810	2
AT3G51500	2
AT5G57900	2
AT5G03180	2
AT1G15340	2
AT1G14940	2
AT1G36730	2
AT1G19000	2
AT3G15780	2
AT1G70800	2
AT1G75220	2
AT5G58070	2
AT1G05340	2
AT1G07500	2
AT4G35780	2
AT3G06380	2
AT1G54130	2
AT4G27140	2
AT3G54500	2
AT1G72060	2
AT1G02150	2
AT1G07080	2
AT1G20960	2
AT2G01450	2
AT3G14050	2
AT1G07350	2
AT4G25200	2
AT1G23050	2
AT3G58200	2
AT1G75380	2
AT4G35240	2
AT2G34900	2
AT1G12440	2
AT5G02580	2
AT1G72645	2
AT1G72660	2
AT1G65660	2
AT3G27440	2
AT1G21400	2
AT1G01520	2
AT4G36850	2
AT4G36690	2
AT4G11910	2
AT2G01490	2
AT3G46600	2
AT4G13830	2
AT1G68020	2
AT4G36670	2
AT1G08570	2
AT4G32480	2
AT3G10250	2
AT1G72710	2
AT5G04500	2
AT5G01530	2
AT4G01026	2
AT1G35660	2
AT4G12040	2
AT3G24500	2
AT5G02770	2
AT1G80570	2
AT1G69800	2
AT4G27990	2
AT5G47040	2
AT3G56750	2
AT2G40830	2
AT1G67810	2
AT5G18630	2
AT4G19860	2
AT2G36850	2
AT1G14400	2
AT3G44310	2
AT3G03790	2
AT4G14900	2
AT1G80380	2
AT4G13530	2
AT1G21410	2
AT3G22740	2
AT1G60970	2
AT5G47160	2
AT5G21170	2
AT3G06190	2
AT4G27410	2
AT2G45920	2
AT1G07310	2
AT3G07565	2
AT5G60100	2
AT4G09150	2
AT4G29380	2
AT4G28270	2
AT4G16420	2
AT5G64200	2
AT5G09880	2
AT3G44290	2
AT3G60600	2
AT5G58350	2
AT5G65430	2
AT5G65890	2
AT1G50420	3
AT3G09840	3
AT4G02890	3
AT3G45730	3
AT4G05050	3
AT5G65390	3
AT5G59950	3
AT1G09070	3
AT4G14430	3
AT1G52690	3
AT3G51840	3
AT4G24660	3
AT3G10450	3
AT2G25770	3
AT3G53970	3
AT1G75750	3
AT1G10070	3
AT3G05880	3
AT2G34700	3
AT4G20170	3
AT1G16810	3
AT1G28360	3
AT3G50060	3
AT4G21680	3
AT2G30600	3
AT1G77530	3
AT3G23175	3
AT4G19170	3
AT1G02816	3
AT3G19680	3
AT2G43820	3
AT5G07830	3
AT1G57680	3
AT5G10980	3
AT5G27660	3
AT5G67300	3
AT3G50970	3
AT5G66590	3
AT5G65613	3
AT1G52560	4
AT2G20560	4
AT1G54050	4
AT1G53540	4
AT4G10250	4
AT2G01100	4
AT5G04000	4
AT5G18450	4
AT5G25450	4
AT5G55970	4
AT4G28390	4
AT1G47540	4
AT1G30070	4
AT1G11360	4
AT1G03760	4
AT4G34480	4
AT2G39000	4
AT4G20820	4
AT5G50360	4
AT4G00040	4
AT5G02020	4
AT1G32710	4
AT3G17668	4
AT4G39100	4
AT2G21195	4
AT4G02430	4
AT5G45660	4
AT1G48920	5
AT5G19510	5
AT5G60790	5
AT1G63980	5
AT5G08380	5
AT3G14230	5
AT4G25640	5
AT3G23570	5
AT1G48660	5
AT5G61020	5
AT1G49600	5
AT5G57120	5
AT1G04870	5
AT3G46845	5
AT4G30950	5
AT1G75335	5
AT3G11450	5
AT3G59140	5
AT4G18730	5
AT2G18960	5
AT2G22400	5
