# Supplementary material for: Single seeds exhibit transcriptional heterogeneity during secondary dormancy induction
Source: Plant Physiol. 2022 Jun 7;190(1):211–25. doi: 10.1093/plphys/kiac265 (PMC9438484; doi:10.1093/plphys/kiac265)
Supplement: kiac265_Supplementary_Data [file kiac265_supplementary_data.zip › table s2.xlsx]

## Sheet: Table S2
Supplemental Table S2. Primers used for single-seed RNA-seq
name	sequence	barcode
I1	TCGTCGGCAGCGTCAGATGTGTATAAGAGACAGNNNNNNNNNAGACTCVVVVVTTTTTTTTTTTTTTTTTTTTTTTTTTTTTTVN	AGACTC
I2	TCGTCGGCAGCGTCAGATGTGTATAAGAGACAGNNNNNNNNNCATGAGVVVVVTTTTTTTTTTTTTTTTTTTTTTTTTTTTTTVN	CATGAG
I3	TCGTCGGCAGCGTCAGATGTGTATAAGAGACAGNNNNNNNNNCAGATCVVVVVTTTTTTTTTTTTTTTTTTTTTTTTTTTTTTVN	CAGATC
I4	TCGTCGGCAGCGTCAGATGTGTATAAGAGACAGNNNNNNNNNTCACAGVVVVVTTTTTTTTTTTTTTTTTTTTTTTTTTTTTTVN	TCACAG
I5	TCGTCGGCAGCGTCAGATGTGTATAAGAGACAGNNNNNNNNNGTCTAGVVVVVTTTTTTTTTTTTTTTTTTTTTTTTTTTTTTVN	GTCTAG
I6	TCGTCGGCAGCGTCAGATGTGTATAAGAGACAGNNNNNNNNNGTTGCAVVVVVTTTTTTTTTTTTTTTTTTTTTTTTTTTTTTVN	GTTGCA
I7	TCGTCGGCAGCGTCAGATGTGTATAAGAGACAGNNNNNNNNNACTCGAVVVVVTTTTTTTTTTTTTTTTTTTTTTTTTTTTTTVN	ACTCGA
I8	TCGTCGGCAGCGTCAGATGTGTATAAGAGACAGNNNNNNNNNTGCAGAVVVVVTTTTTTTTTTTTTTTTTTTTTTTTTTTTTTVN	TGCAGA
I9	TCGTCGGCAGCGTCAGATGTGTATAAGAGACAGNNNNNNNNNAGCTCCVVVVVTTTTTTTTTTTTTTTTTTTTTTTTTTTTTTVN	AGCTCC
I10	TCGTCGGCAGCGTCAGATGTGTATAAGAGACAGNNNNNNNNNGTGATAVVVVVTTTTTTTTTTTTTTTTTTTTTTTTTTTTTTVN	GTGATA
I11	TCGTCGGCAGCGTCAGATGTGTATAAGAGACAGNNNNNNNNNTAAGCTVVVVVTTTTTTTTTTTTTTTTTTTTTTTTTTTTTTVN	TAAGCT
I12	TCGTCGGCAGCGTCAGATGTGTATAAGAGACAGNNNNNNNNNCCGTGTVVVVVTTTTTTTTTTTTTTTTTTTTTTTTTTTTTTVN	CCGTGT
I13	TCGTCGGCAGCGTCAGATGTGTATAAGAGACAGNNNNNNNNNAATCCTVVVVVTTTTTTTTTTTTTTTTTTTTTTTTTTTTTTVN	AATCCT
I14	TCGTCGGCAGCGTCAGATGTGTATAAGAGACAGNNNNNNNNNTTAAGCVVVVVTTTTTTTTTTTTTTTTTTTTTTTTTTTTTTVN	TTAAGC
I15	TCGTCGGCAGCGTCAGATGTGTATAAGAGACAGNNNNNNNNNCGCTATVVVVVTTTTTTTTTTTTTTTTTTTTTTTTTTTTTTVN	CGCTAT
I16	TCGTCGGCAGCGTCAGATGTGTATAAGAGACAGNNNNNNNNNACAGTGVVVVVTTTTTTTTTTTTTTTTTTTTTTTTTTTTTTVN	ACAGTG
I17	TCGTCGGCAGCGTCAGATGTGTATAAGAGACAGNNNNNNNNNGAGACTVVVVVTTTTTTTTTTTTTTTTTTTTTTTTTTTTTTVN	GAGACT
I18	TCGTCGGCAGCGTCAGATGTGTATAAGAGACAGNNNNNNNNNTTCCAAVVVVVTTTTTTTTTTTTTTTTTTTTTTTTTTTTTTVN	TTCCAA
I19	TCGTCGGCAGCGTCAGATGTGTATAAGAGACAGNNNNNNNNNCGTTGCVVVVVTTTTTTTTTTTTTTTTTTTTTTTTTTTTTTVN	CGTTGC
I20	TCGTCGGCAGCGTCAGATGTGTATAAGAGACAGNNNNNNNNNTCGATGVVVVVTTTTTTTTTTTTTTTTTTTTTTTTTTTTTTVN	TCGATG
I21	TCGTCGGCAGCGTCAGATGTGTATAAGAGACAGNNNNNNNNNGAAGTCVVVVVTTTTTTTTTTTTTTTTTTTTTTTTTTTTTTVN	GAAGTC
I22	TCGTCGGCAGCGTCAGATGTGTATAAGAGACAGNNNNNNNNNATTCAGVVVVVTTTTTTTTTTTTTTTTTTTTTTTTTTTTTTVN	ATTCAG
I23	TCGTCGGCAGCGTCAGATGTGTATAAGAGACAGNNNNNNNNNCGGTCAVVVVVTTTTTTTTTTTTTTTTTTTTTTTTTTTTTTVN	CGGTCA
I24	TCGTCGGCAGCGTCAGATGTGTATAAGAGACAGNNNNNNNNNACCGGTVVVVVTTTTTTTTTTTTTTTTTTTTTTTTTTTTTTVN	ACCGGT
I25	TCGTCGGCAGCGTCAGATGTGTATAAGAGACAGNNNNNNNNNGAATCGVVVVVTTTTTTTTTTTTTTTTTTTTTTTTTTTTTTVN	GAATCG
I26	TCGTCGGCAGCGTCAGATGTGTATAAGAGACAGNNNNNNNNNTTGGACVVVVVTTTTTTTTTTTTTTTTTTTTTTTTTTTTTTVN	TTGGAC
I27	TCGTCGGCAGCGTCAGATGTGTATAAGAGACAGNNNNNNNNNCCTATAVVVVVTTTTTTTTTTTTTTTTTTTTTTTTTTTTTTVN	CCTATA
I28	TCGTCGGCAGCGTCAGATGTGTATAAGAGACAGNNNNNNNNNGACCGTVVVVVTTTTTTTTTTTTTTTTTTTTTTTTTTTTTTVN	GACCGT
I29	TCGTCGGCAGCGTCAGATGTGTATAAGAGACAGNNNNNNNNNAGATGTVVVVVTTTTTTTTTTTTTTTTTTTTTTTTTTTTTTVN	AGATGT
I30	TCGTCGGCAGCGTCAGATGTGTATAAGAGACAGNNNNNNNNNTTCACGVVVVVTTTTTTTTTTTTTTTTTTTTTTTTTTTTTTVN	TTCACG
I31	TCGTCGGCAGCGTCAGATGTGTATAAGAGACAGNNNNNNNNNCCGGAAVVVVVTTTTTTTTTTTTTTTTTTTTTTTTTTTTTTVN	CCGGAA
I32	TCGTCGGCAGCGTCAGATGTGTATAAGAGACAGNNNNNNNNNGGTATCVVVVVTTTTTTTTTTTTTTTTTTTTTTTTTTTTTTVN	GGTATC
